# Supplementary material for: An uncertain model-based approach for identifying dynamic protein complexes in uncertain protein-protein interaction networks
Source: BMC Genomics. 2017 Oct 16;18(Suppl 7):743. doi: 10.1186/s12864-017-4131-6 (PMC5657050; doi:10.1186/s12864-017-4131-6)
Supplement: Supplementary file 2 — DIP PPI data. (TXT 290 kb) [file 12864_2017_4131_MOESM2_ESM.txt]

Q0080	YBL099W
Q0080	YJR121W
YAL021C	YPL042C
YAL056W	YGL121C
YAR003W	YKL018W
YAR019C	YGR092W
YBL005W	YCR009C
YBL005W	YDR388W
YBL008W	YBL008W
YBL008W	YBR289W
YBL008W	YJL176C
YBL008W	YOR290C
YBL016W	YER075C
YBL016W	YHR005C
YBL016W	YLR362W
YBL026W	YLR147C
YBL050W	YKL196C
YBL050W	YLR026C
YBL050W	YLR268W
YBL052C	YOR064C
YBL052C	YPL129W
YBL079W	YJL061W
YBL079W	YOR098C
YBL084C	YGL240W
YBL085W	YLR229C
YBL099W	Q0085
YBL099W	Q0130
YBL099W	YBR039W
YBL099W	YDL181W
YBL099W	YDR298C
YBL099W	YKL016C
YBL099W	YPL078C
YBL099W	YPR020W
YBR009C	YCR084C
YBR017C	YKL068W
YBR017C	YMR047C
YBR017C	YOR098C
YBR020W	YML051W
YBR024W	YBR024W
YBR045C	YER054C
YBR079C	YPR041W
YBR088C	YBR087W
YBR088C	YJR068W
YBR088C	YNL290W
YBR088C	YOL094C
YBR088C	YOR217W
YBR109C	YNL079C
YBR127C	YOR270C
YBR136W	YPL153C
YBR155W	YLL026W
YBR155W	YMR186W
YBR160W	YGR108W
YBR160W	YLR210W
YBR160W	YNL298W
YBR200W	YGR152C
YBR202W	YEL032W
YBR202W	YIL150C
YBR234C	YMR109W
YBR258C	YAR003W
YBR258C	YBR175W
YBR274W	YBR274W
YBR274W	YDR113C
YBR283C	YIL162W
YBR288C	YJL024C
YCR002C	YCL024W
YCR002C	YDR507C
YCR005C	YKL085W
YCR009C	YJR115W
YCR088W	YDL029W
YCR088W	YFL039C
YCR088W	YMR109W
YCR092C	YBR088C
YDL004W	YBL099W
YDL004W	YJR121W
YDL008W	YHR166C
YDL014W	YGR159C
YDL014W	YLR197W
YDL014W	YOR310C
YDL029W	YKL129C
YDL029W	YMR109W
YDL029W	YNL189W
YDL126C	YIL148W
YDL135C	YPR165W
YDL140C	YPR187W
YDL145C	YLR268W
YDL165W	YER068W
YDL165W	YER148W
YDL179W	YDR388W
YDL185W	YOR270C
YDL192W	YIL004C
YDL192W	YLR078C
YDL192W	YLR268W
YDL207W	YIL115C
YDL229W	YNL064C
YDL239C	YKL042W
YDL239C	YOR373W
YDR074W	YML100W
YDR074W	YMR261C
YDR097C	YBR088C
YDR099W	YDR099W
YDR099W	YHL007C
YDR118W	YBL084C
YDR118W	YHR166C
YDR155C	YGL194C
YDR164C	YPL232W
YDR167W	YDR207C
YDR167W	YPR115W
YDR192C	YDL116W
YDR192C	YNL049C
YDR192C	YPR181C
YDR202C	YDL185W
YDR218C	YDR218C
YDR235W	YGR013W
YDR264C	YOR212W
YDR277C	YCR009C
YDR277C	YDR388W
YDR283C	YMR186W
YDR283C	YPL240C
YDR328C	YBR127C
YDR328C	YDL185W
YDR335W	YDR192C
YDR335W	YGL092W
YDR335W	YGL172W
YDR335W	YGR119C
YDR335W	YLR335W
YDR335W	YOR098C
YDR377W	YBL099W
YDR377W	YJR121W
YDR378C	YLR147C
YDR385W	YLR335W
YDR385W	YOR098C
YDR388W	YJR115W
YDR394W	YMR216C
YDR469W	YBR175W
YEL036C	YJL183W
YEL037C	YIL075C
YEL051W	YOR270C
YER009W	YIL063C
YER009W	YOR098C
YER012W	YDL007W
YER012W	YDR394W
YER012W	YEL037C
YER012W	YHR027C
YER012W	YIL075C
YER012W	YKL145W
YER012W	YOR117W
YER017C	YKR066C
YER017C	YMR089C
YER020W	YOR371C
YER022W	YPL042C
YER040W	YKL203C
YER054C	YML016C
YER068W	YIL038C
YER075C	YHR030C
YER105C	YJL061W
YER110C	YDR192C
YER110C	YGL172W
YER110C	YKL068W
YER110C	YML007W
YER110C	YMR047C
YER110C	YOL127W
YER112W	YLR147C
YER133W	YBL007C
YER133W	YOR351C
YER146W	YER146W
YER146W	YLR147C
YER157W	YKL196C
YER157W	YLR268W
YER165W	YBL105C
YER165W	YMR061W
YER177W	YHL007C
YER179W	YBR073W
YER179W	YOR191W
YFL005W	YGL161C
YFL008W	YIL144W
YFL008W	YOL115W
YFL021W	YJR066W
YFL029C	YPR161C
YFL039C	YEL013W
YFL039C	YIL138C
YFL039C	YJL081C
YFL039C	YNL079C
YFR002W	YGL172W
YFR031C	YOL115W
YFR034C	YGL048C
YFR034C	YKL145W
YFR034C	YOR259C
YFR037C	YOR290C
YGL003C	YDL155W
YGL019W	YGL019W
YGL035C	YDR335W
YGL048C	YBR198C
YGL048C	YGR184C
YGL070C	YOR116C
YGL092W	YDR192C
YGL092W	YER105C
YGL092W	YGL172W
YGL092W	YGR119C
YGL092W	YMR308C
YGL097W	YDR002W
YGL097W	YIL063C
YGL116W	YPR119W
YGL161C	YBR264C
YGL161C	YER031C
YGL161C	YFL038C
YGL161C	YGL210W
YGL161C	YKR014C
YGL161C	YML001W
YGL161C	YNL093W
YGL161C	YNL304W
YGL172W	YDL116W
YGL172W	YER165W
YGL172W	YJR042W
YGL172W	YLL024C
YGL172W	YLR178C
YGL172W	YMR308C
YGL172W	YNL189W
YGL194C	YKR029C
YGL198W	YNL093W
YGL200C	YDL195W
YGL200C	YIL109C
YGL200C	YLR208W
YGL200C	YPR181C
YGL253W	YGL253W
YGR003W	YDR139C
YGR003W	YOL133W
YGR009C	YBL106C
YGR032W	YPR165W
YGR040W	YGL178W
YGR040W	YLR452C
YGR092W	YNR052C
YGR097W	YDR167W
YGR119C	YDL116W
YGR119C	YDR395W
YGR119C	YER165W
YGR119C	YJR042W
YGR119C	YLL024C
YGR119C	YLR178C
YGR119C	YNL189W
YGR133W	YGR133W
YGR134W	YIL038C
YGR134W	YPR072W
YGR162W	YPR041W
YGR218W	YGL092W
YGR218W	YIL115C
YGR218W	YMR047C
YGR218W	YOR098C
YGR225W	YKL022C
YGR232W	YGL048C
YGR232W	YKL145W
YGR252W	YBR009C
YHL002W	YIL148W
YHL019C	YLR170C
YHR005C-A	YDL217C
YHR005C-A	YJL054W
YHR023W	YHR023W
YHR027C	YGL048C
YHR030C	YLL021W
YHR030C	YLR182W
YHR039C-A	YOR270C
YHR107C	YCL024W
YHR166C	YGL003C
YHR191C	YBR087W
YHR191C	YJR068W
YHR191C	YNL290W
YHR191C	YOL094C
YIL004C	YDL145C
YIL004C	YDR238C
YIL004C	YGL137W
YIL004C	YNL287W
YIL021W	YNL113W
YIL026C	YJL074C
YIL038C	YGR274C
YIL046W	YJL187C
YIL066C	YIL066C
YIL066C	YML058W
YIL109C	YDR170C
YIL115C	YDR395W
YIL150C	YBL023C
YIL150C	YEL032W
YIR004W	YHR165C
YIR006C	YIL095W
YJL002C	YOR085W
YJL026W	YJL026W
YJL034W	YMR214W
YJL041W	YDR395W
YJL041W	YER009W
YJL041W	YGL172W
YJL041W	YMR308C
YJL047C	YDR139C
YJL057C	YLR452C
YJL058C	YNL006W
YJL081C	YFL024C
YJL089W	YJL089W
YJL095W	YJL095W
YJL095W	YNL271C
YJL095W	YOR231W
YJL110C	YJR066W
YJL112W	YJL112W
YJL124C	YJL124C
YJL124C	YJR022W
YJL128C	YCR073C
YJL194W	YBR060C
YJL194W	YHR118C
YJL194W	YLL004W
YJL194W	YNL261W
YJL194W	YPR162C
YJR005W	YJR058C
YJR005W	YOL062C
YJR005W	YPL248C
YJR032W	YNL330C
YJR033C	YDL185W
YJR065C	YMR109W
YJR065C	YOR181W
YJR075W	YDR245W
YJR075W	YJL183W
YJR076C	YCL024W
YJR076C	YDL225W
YJR076C	YDR409W
YJR076C	YDR507C
YJR121W	Q0085
YJR121W	Q0130
YJR121W	YBR039W
YJR121W	YDL181W
YJR121W	YDR298C
YJR121W	YDR322C-A
YJR121W	YJR121W
YJR121W	YKL016C
YJR121W	YPL078C
YJR132W	YIL115C
YJR132W	YOR098C
YKL013C	YMR109W
YKL018W	YBR175W
YKL018W	YLR277C
YKL018W	YOR179C
YKL022C	YGL003C
YKL057C	YDR192C
YKL057C	YGL172W
YKL057C	YGR119C
YKL068W	YBL079W
YKL068W	YDL116W
YKL068W	YDR395W
YKL068W	YER165W
YKL068W	YGL092W
YKL068W	YJR042W
YKL068W	YKL057C
YKL068W	YKR082W
YKL068W	YLL024C
YKL068W	YLR335W
YKL068W	YNL189W
YKL080W	YOR270C
YKL112W	YGL019W
YKL112W	YIL035C
YKL112W	YOR039W
YKL112W	YOR061W
YKL145W	YFR010W
YKL145W	YGR184C
YKL203C	YNL229C
YKR034W	YJR066W
YKR034W	YKR034W
YKR036C	YPL042C
YKR066C	YMR089C
YKR082W	YGL172W
YKR082W	YGR119C
YLL021W	YDL159W
YLL021W	YLR362W
YLL026W	YGR119C
YLL026W	YMR047C
YLR026C	YHR098C
YLR026C	YKL196C
YLR026C	YNL049C
YLR035C	YBR088C
YLR078C	YDL145C
YLR078C	YDR238C
YLR078C	YGL137W
YLR078C	YIL109C
YLR078C	YNL287W
YLR078C	YPL218W
YLR078C	YPR181C
YLR103C	YBL023C
YLR103C	YEL032W
YLR113W	YER075C
YLR113W	YJL128C
YLR113W	YLR362W
YLR115W	YKL018W
YLR115W	YLR115W
YLR117C	YER013W
YLR127C	YOL133W
YLR147C	YOR159C
YLR216C	YNL330C
YLR228C	YDR167W
YLR229C	YER008C
YLR229C	YOL113W
YLR256W	YLR256W
YLR258W	YIL045W
YLR258W	YLR273C
YLR268W	YDR189W
YLR268W	YDR238C
YLR268W	YFL038C
YLR268W	YGL137W
YLR274W	YBL023C
YLR275W	YLR147C
YLR293C	YLR335W
YLR295C	YBL099W
YLR295C	YJR121W
YLR310C	YAL005C
YLR310C	YBL075C
YLR310C	YLL024C
YLR313C	YDL159W
YLR313C	YLR362W
YLR314C	YCL024W
YLR314C	YDR409W
YLR319C	YLR362W
YLR335W	YAL005C
YLR335W	YDL229W
YLR335W	YDR192C
YLR335W	YER165W
YLR335W	YGL097W
YLR335W	YGL172W
YLR335W	YGR119C
YLR347C	YDR192C
YLR347C	YGL092W
YLR347C	YGL172W
YLR362W	YLR362W
YLR378C	YIL162W
YLR394W	YER095W
YLR421C	YGL048C
YLR421C	YKL145W
YLR433C	YCR009C
YLR433C	YDR388W
YLR433C	YNL027W
YLR438C-A	YGR091W
YLR438C-A	YKL173W
YLR438C-A	YLR438C-A
YLR438C-A	YMR268C
YLR438C-A	YPR178W
YLR442C	YML109W
YLR447C	YOR270C
YLR450W	YLR207W
YLR450W	YOL013C
YLR452C	YOL018C
YML012W	YDL195W
YML012W	YIL109C
YML012W	YLR208W
YML012W	YPR181C
YML016C	YOR329C
YML046W	YGR013W
YML065W	YML109W
YML075C	YLR207W
YML075C	YOL013C
YML081C-A	YBL099W
YML081C-A	YJR121W
YML099C	YMR043W
YML111W	YER125W
YMR001C	YGL003C
YMR001C	YJL187C
YMR017W	YPL232W
YMR042W	YDR207C
YMR043W	YMR043W
YMR047C	YDL116W
YMR047C	YDR395W
YMR047C	YER165W
YMR047C	YIL115C
YMR047C	YJR042W
YMR047C	YKR082W
YMR047C	YLL024C
YMR047C	YLR335W
YMR047C	YNL189W
YMR054W	YBR127C
YMR054W	YDL185W
YMR054W	YEL051W
YMR054W	YGR020C
YMR054W	YHR039C-A
YMR054W	YKL080W
YMR054W	YLR447C
YMR054W	YOR332W
YMR054W	YPR036W
YMR078C	YJR068W
YMR080C	YDR172W
YMR080C	YIL061C
YMR080C	YOR076C
YMR167W	YBR088C
YMR167W	YLR035C
YMR167W	YOL090W
YMR186W	YLR362W
YMR186W	YMR186W
YMR186W	YOR027W
YMR192W	YCR009C
YMR199W	YDR328C
YMR199W	YDR480W
YMR199W	YJL157C
YMR199W	YJR090C
YMR199W	YPL049C
YMR276W	YEL037C
YMR276W	YIL075C
YMR276W	YIL148W
YMR308C	YML007W
YMR308C	YOL127W
YNL021W	YCR084C
YNL084C	YBL007C
YNL094W	YCR009C
YNL166C	YCR002C
YNL166C	YHR107C
YNL166C	YLR314C
YNL172W	YBL084C
YNL223W	YFL037W
YNL223W	YML085C
YNL225C	YKL042W
YNL225C	YOR373W
YNL243W	YNL243W
YNL257C	YDR477W
YNL263C	YLR262C
YNL263C	YNL093W
YNL263C	YNL304W
YNL271C	YLR319C
YNL271C	YMR032W
YNL287W	YLR268W
YNL288W	YDL165W
YNL288W	YIL038C
YNL288W	YPR072W
YNL307C	YDR207C
YNL315C	YBL099W
YNL317W	YKL018W
YNR001C	YKL085W
YNR052C	YJL141C
YOL004W	YKL072W
YOL005C	YDL140C
YOL062C	YJR058C
YOL090W	YNL082W
YOL123W	YKL068W
YOL123W	YMR047C
YOL123W	YMR061W
YOL123W	YMR080C
YOL149W	YER146W
YOL149W	YJL124C
YOL149W	YLR438C-A
YOL149W	YNL147W
YOR018W	YER125W
YOR036W	YLR452C
YOR038C	YBR289W
YOR038C	YJL176C
YOR038C	YOR290C
YOR046C	YIL115C
YOR089C	YGL161C
YOR089C	YNL263C
YOR098C	YAL005C
YOR098C	YDL229W
YOR098C	YDR395W
YOR098C	YER165W
YOR098C	YGL097W
YOR098C	YJL061W
YOR098C	YMR308C
YOR106W	YKL196C
YOR144C	YNL290W
YOR157C	YEL037C
YOR160W	YDR192C
YOR160W	YGR119C
YOR160W	YIL115C
YOR160W	YMR047C
YOR178C	YBR045C
YOR178C	YLR258W
YOR181W	YCR009C
YOR185C	YER009W
YOR185C	YLR347C
YOR204W	YDR192C
YOR207C	YDR045C
YOR208W	YHR030C
YOR210W	YDL140C
YOR224C	YDL140C
YOR231W	YBL105C
YOR231W	YLL021W
YOR231W	YLR313C
YOR244W	YHR090C
YOR249C	YBL084C
YOR249C	YHR166C
YOR257W	YDR356W
YOR290C	YJL176C
YOR327C	YMR017W
YOR332W	YOR270C
YOR351C	YOR101W
YOR371C	YGL121C
YPL031C	YNL025C
YPL085W	YNL049C
YPL125W	YGL172W
YPL125W	YGR119C
YPL125W	YKL068W
YPL125W	YMR047C
YPL140C	YLL021W
YPL140C	YLR313C
YPL178W	YGR162W
YPL218W	YLR268W
YPL240C	YJR045C
YPL240C	YPL240C
YPL242C	YML064C
YPL248C	YPL248C
YPL249C-A	YCR009C
YPL256C	YDR328C
YPL256C	YDR480W
YPL256C	YER111C
YPL256C	YHL007C
YPL256C	YLR182W
YPL256C	YPL049C
YPL259C	YLR170C
YPL271W	YBL099W
YPL271W	YJR121W
YPR010C	YOR210W
YPR017C	YER031C
YPR019W	YIL150C
YPR020W	YJR121W
YPR025C	YPL031C
YPR036W	YOR270C
YPR072W	YGR274C
YPR072W	YPR072W
YPR103W	YER094C
YPR141C	YPL253C
YPR165W	YDR389W
YPR178W	YLR147C
YPR180W	YDR510W
YPR181C	YDR170C
YPR181C	YLR026C
Q0250	YBR024W
Q0250	YBR037C
YAL005C	YNL064C
YAL021C	YDL165W
YAL021C	YGR092W
YAL021C	YPR072W
YAL040C	YJL157C
YAL041W	YGR152C
YAL041W	YLR229C
YAR002C-A	YAL007C
YAR002C-A	YML012W
YAR002W	YAL005C
YAR002W	YDL229W
YAR003W	YBR175W
YAR019C	YML064C
YBL007C	YHR016C
YBL016W	YDL159W
YBL016W	YDR103W
YBL016W	YGL178W
YBL023C	YBL023C
YBL023C	YEL032W
YBL026W	YCR077C
YBL026W	YDR378C
YBL026W	YER146W
YBL026W	YJR022W
YBL026W	YLR438C-A
YBL026W	YNL147W
YBL050W	YOL018C
YBL050W	YOR106W
YBL084C	YBL084C
YBL099W	YDR322C-A
YBL099W	YJR121W
YBL105C	YPR165W
YBR010W	YDR477W
YBR010W	YPL209C
YBR017C	YDR192C
YBR017C	YGR119C
YBR037C	YBR037C
YBR066C	YDR477W
YBR081C	YDR167W
YBR091C	YDL217C
YBR091C	YJL054W
YBR097W	YLR240W
YBR109C	YAL029C
YBR109C	YDR356W
YBR109C	YFR014C
YBR109C	YLR433C
YBR109C	YML057W
YBR109C	YMR109W
YBR109C	YOL016C
YBR109C	YOR326W
YBR112C	YCR084C
YBR112C	YDR043C
YBR112C	YGL035C
YBR126C	YDR074W
YBR126C	YML100W
YBR126C	YMR261C
YBR133C	YHL007C
YBR154C	YDL140C
YBR154C	YOR116C
YBR155W	YPL240C
YBR160W	YAL019W
YBR160W	YAL040C
YBR160W	YDL106C
YBR160W	YDL155W
YBR160W	YDR113C
YBR160W	YGL003C
YBR160W	YGL178W
YBR160W	YJL157C
YBR160W	YJL187C
YBR160W	YJL194W
YBR160W	YKR089C
YBR160W	YLR182W
YBR160W	YLR430W
YBR160W	YLR457C
YBR160W	YMR199W
YBR160W	YOR195W
YBR160W	YPL256C
YBR160W	YPR119W
YBR160W	YPR120C
YBR160W	YPR174C
YBR200W	YBL085W
YBR200W	YDR103W
YBR200W	YER114C
YBR200W	YHL007C
YBR200W	YJL157C
YBR200W	YLR229C
YBR234C	YDL029W
YBR234C	YJR065C
YBR234C	YKL129C
YBR260C	YIL118W
YBR260C	YKR055W
YCR002C	YDL225W
YCR002C	YHR107C
YCR002C	YJR076C
YCR002C	YLR314C
YCR009C	YDR388W
YCR066W	YDR092W
YCR066W	YGL058W
YCR084C	YCR084C
YCR088W	YBL007C
YCR088W	YIL095W
YCR088W	YNL020C
YCR088W	YNL094W
YCR092C	YDR097C
YCR093W	YIL038C
YCR093W	YPR072W
YDL003W	YFL008W
YDL003W	YJL074C
YDL008W	YBL084C
YDL008W	YKL022C
YDL008W	YLR127C
YDL017W	YBL023C
YDL017W	YDR052C
YDL029W	YJR065C
YDL029W	YOR181W
YDL056W	YLR182W
YDL101C	YPL153C
YDL108W	YDL140C
YDL116W	YGL100W
YDL116W	YLR208W
YDL126C	YKL213C
YDL127W	YDR388W
YDL127W	YPL031C
YDL132W	YDR139C
YDL132W	YIL046W
YDL132W	YOL133W
YDL134C	YOR014W
YDL165W	YCR093W
YDL165W	YPR072W
YDL179W	YPL031C
YDL185W	YBR127C
YDL207W	YDR192C
YDL240W	YPR165W
YDR009W	YML051W
YDR043C	YDR477W
YDR052C	YPL153C
YDR054C	YIL148W
YDR103W	YDL159W
YDR173C	YMR043W
YDR176W	YBL005W
YDR176W	YGL013C
YDR202C	YBR127C
YDR211W	YKR026C
YDR211W	YLR291C
YDR228C	YLR277C
YDR253C	YNL103W
YDR265W	YGR133W
YDR283C	YDR283C
YDR301W	YLR115W
YDR328C	YDR131C
YDR328C	YJL149W
YDR335W	YKL068W
YDR335W	YMR047C
YDR378C	YNL147W
YDR388W	YDR388W
YDR394W	YDR394W
YDR394W	YGL048C
YDR394W	YOR117W
YDR394W	YOR259C
YDR418W	YDL081C
YDR418W	YDL130W
YDR418W	YDR382W
YDR418W	YOL039W
YDR422C	YDR477W
YDR422C	YGL115W
YDR427W	YDR394W
YDR448W	YBR081C
YDR448W	YGR252W
YDR469W	YAR003W
YDR477W	YGL115W
YDR477W	YNL025C
YDR477W	YPL042C
YDR480W	YBL016W
YDR480W	YGR040W
YDR507C	YDL225W
YDR507C	YDR507C
YDR507C	YKR048C
YDR510W	YDR390C
YEL032W	YEL032W
YEL036C	YDR245W
YEL036C	YPL050C
YEL037C	YER162C
YEL037C	YGL048C
YEL037C	YHR027C
YEL037C	YIL148W
YEL037C	YKL145W
YEL037C	YOR117W
YER009W	YLR335W
YER012W	YBL041W
YER012W	YDL147W
YER012W	YER094C
YER012W	YFR050C
YER012W	YGL011C
YER012W	YGL048C
YER012W	YGR135W
YER012W	YGR253C
YER012W	YJL001W
YER012W	YMR314W
YER012W	YOL038W
YER012W	YPR103W
YER020W	YAL056W
YER027C	YDR477W
YER027C	YGL115W
YER029C	YLR147C
YER040W	YJR066W
YER054C	YER133W
YER059W	YPL031C
YER068W	YPR072W
YER070W	YER070W
YER070W	YML058W
YER095W	YGL163C
YER110C	YGR119C
YER111C	YLR182W
YER112W	YCR077C
YER112W	YDR378C
YER112W	YER146W
YER112W	YJR022W
YER112W	YNL147W
YER125W	YFR022W
YER133W	YMR311C
YER133W	YOR329C
YER136W	YFL005W
YER136W	YFL038C
YER146W	YCR077C
YER146W	YDR378C
YER146W	YJR022W
YER146W	YNL147W
YER165W	YGL044C
YER165W	YGL049C
YER165W	YGR162W
YER173W	YBR087W
YER173W	YJR068W
YFL003C	YDL154W
YFL005W	YGL198W
YFL005W	YNL263C
YFL009W	YDL132W
YFL009W	YDR328C
YFL016C	YJR045C
YFL029C	YBR160W
YFL039C	YFL039C
YFL039C	YHR023W
YFL039C	YOR181W
YFL039C	YOR244W
YFL039C	YOR367W
YFL059W	YFL059W
YFR002W	YGR119C
YFR004W	YDL147W
YFR024C-A	YBL007C
YFR031C	YIL144W
YFR036W	YBL084C
YFR037C	YIL126W
YFR040W	YDL047W
YGL003C	YKL101W
YGL003C	YPR119W
YGL016W	YLR335W
YGL016W	YOR098C
YGL035C	YDR477W
YGL043W	YDL140C
YGL048C	YER148W
YGL048C	YFR010W
YGL049C	YPR041W
YGL070C	YDL140C
YGL092W	YDL116W
YGL092W	YGL100W
YGL106W	YOR326W
YGL116W	YKL101W
YGL134W	YPL031C
YGL155W	YKL019W
YGL172W	YGR119C
YGL172W	YML092C
YGL190C	YDL134C
YGL190C	YDL188C
YGL194C	YBR103W
YGL198W	YBR264C
YGL198W	YER031C
YGL198W	YFL038C
YGL198W	YGL210W
YGL198W	YKR014C
YGL198W	YLR262C
YGL198W	YML001W
YGL198W	YNL304W
YGL200C	YAR002C-A
YGL200C	YML012W
YGL208W	YDR477W
YGL208W	YGL115W
YGR009C	YAL030W
YGR009C	YMR183C
YGR009C	YOR327C
YGR009C	YPL232W
YGR009C	YPR032W
YGR020C	YOR270C
YGR040W	YDL159W
YGR040W	YDR103W
YGR040W	YLR362W
YGR083C	YDR211W
YGR092W	YIL106W
YGR092W	YPL042C
YGR119C	YMR308C
YGR135W	YNL244C
YGR172C	YER031C
YGR172C	YFL038C
YGR188C	YOR026W
YGR218W	YDR002W
YGR218W	YDR192C
YGR218W	YGL172W
YGR218W	YGR119C
YGR218W	YIL063C
YGR218W	YKL068W
YGR233C	YPL031C
YGR252W	YPL254W
YGR261C	YBR288C
YHR005C	YLR362W
YHR027C	YKL145W
YHR030C	YER111C
YHR071W	YPL031C
YHR107C	YDL225W
YHR107C	YDR507C
YHR107C	YLR314C
YHR119W	YAR003W
YHR119W	YBR175W
YHR166C	YBL084C
YHR166C	YFR036W
YHR166C	YGL240W
YHR166C	YHR166C
YHR206W	YHR206W
YIL004C	YIL109C
YIL004C	YPL218W
YIL004C	YPR181C
YIL026C	YFL008W
YIL033C	YJL164C
YIL033C	YKL166C
YIL033C	YPL203W
YIL035C	YGL019W
YIL035C	YOR039W
YIL038C	YPR072W
YIL046W	YDR328C
YIL050W	YGR233C
YIL050W	YPL031C
YIL062C	YDL029W
YIL062C	YJR065C
YIL095W	YBL007C
YIL106W	YDL028C
YIL109C	YDL195W
YIL109C	YLR026C
YIL112W	YBR103W
YIL113W	YHR030C
YIL147C	YDL235C
YIL159W	YKR055W
YIL159W	YLR319C
YIL159W	YMR032W
YIL159W	YOR122C
YJL001W	YOR157C
YJL034W	YOR254C
YJL041W	YGR119C
YJL041W	YIL115C
YJL041W	YJL061W
YJL041W	YMR047C
YJL081C	YOR244W
YJL089W	YDR477W
YJL089W	YPL042C
YJL095W	YPL140C
YJL098W	YDL047W
YJL124C	YBL026W
YJL124C	YCR077C
YJL124C	YDR378C
YJL124C	YER112W
YJL124C	YER146W
YJL124C	YLR438C-A
YJL124C	YNL147W
YJL128C	YER118C
YJL128C	YLR362W
YJL128C	YNR031C
YJL137C	YLR258W
YJL138C	YGL049C
YJL138C	YGR162W
YJL157C	YOR212W
YJR022W	YLR147C
YJR032W	YPL240C
YJR033C	YBR127C
YJR042W	YGL100W
YJR042W	YLR208W
YJR063W	YPR010C
YJR066W	YNL229C
YJR068W	YBR087W
YJR076C	YHR107C
YJR076C	YLR314C
YJR094C	YJL106W
YJR094C	YMR139W
YKL013C	YDL029W
YKL013C	YJR065C
YKL013C	YKL129C
YKL022C	YBL084C
YKL022C	YFR036W
YKL022C	YGL240W
YKL022C	YHR166C
YKL022C	YKL022C
YKL057C	YGL100W
YKL057C	YLR208W
YKL059C	YLR277C
YKL068W	YMR308C
YKL101W	YBR133C
YKL129C	YLR337C
YKL135C	YHL019C
YKL135C	YLR170C
YKL135C	YPL259C
YKL135C	YPR029C
YKL145W	YDL007W
YKR002W	YLR277C
YKR028W	YDL047W
YKR036C	YGR092W
YLL026W	YOR027W
YLR006C	YDL235C
YLR006C	YNR031C
YLR007W	YLR383W
YLR007W	YOL034W
YLR015W	YAR003W
YLR015W	YBR175W
YLR026C	YDR189W
YLR026C	YMR197C
YLR032W	YLR032W
YLR093C	YOR106W
YLR102C	YKL022C
YLR113W	YOR208W
YLR115W	YAL043C
YLR115W	YDR228C
YLR115W	YKL059C
YLR115W	YKR002W
YLR115W	YNL317W
YLR127C	YBL084C
YLR127C	YHR166C
YLR127C	YKL022C
YLR147C	YFL017W-A
YLR163C	YHR024C
YLR208W	YDL195W
YLR216C	YMR186W
YLR216C	YPL240C
YLR229C	YDL135C
YLR229C	YDR309C
YLR229C	YHL007C
YLR229C	YHR061C
YLR229C	YNL298W
YLR229C	YOR127W
YLR229C	YPL242C
YLR268W	YLR026C
YLR274W	YBR202W
YLR274W	YEL032W
YLR293C	YBR017C
YLR293C	YDR002W
YLR293C	YER009W
YLR293C	YER110C
YLR293C	YIL063C
YLR293C	YJL041W
YLR293C	YJR074W
YLR293C	YLR347C
YLR293C	YMR308C
YLR310C	YLR310C
YLR310C	YNL098C
YLR310C	YOR101W
YLR314C	YDL225W
YLR314C	YDR507C
YLR314C	YKL101W
YLR321C	YIL126W
YLR335W	YNL189W
YLR342W	YPR165W
YLR347C	YGR119C
YLR347C	YKL068W
YLR347C	YLR335W
YLR347C	YMR047C
YLR347C	YOR098C
YLR362W	YCL032W
YLR362W	YDR103W
YLR370C	YDL029W
YLR370C	YJR065C
YLR394W	YDR004W
YLR433C	YKL190W
YLR438C-A	YCR077C
YLR438C-A	YDR378C
YLR438C-A	YER112W
YLR438C-A	YER146W
YLR438C-A	YJR022W
YLR438C-A	YNL147W
YML065W	YBR060C
YML065W	YHR118C
YML065W	YLL004W
YML065W	YNL261W
YML065W	YPR162C
YML092C	YGR135W
YML092C	YOR157C
YMR001C	YDR052C
YMR042W	YDR173C
YMR042W	YML099C
YMR047C	YMR308C
YMR078C	YBR087W
YMR078C	YHR191C
YMR078C	YNL290W
YMR078C	YOL094C
YMR109W	YLR337C
YMR127C	YOR213C
YMR139W	YDR207C
YMR167W	YNL082W
YMR167W	YPL164C
YMR186W	YKL117W
YMR192W	YDR388W
YMR198W	YPR141C
YMR199W	YPL031C
YMR275C	YER125W
YMR276W	YDR427W
YMR276W	YHR027C
YMR276W	YOR117W
YMR280C	YMR280C
YMR311C	YML016C
YNL006W	YJR066W
YNL006W	YKL203C
YNL007C	YAL005C
YNL084C	YIR006C
YNL094W	YDR388W
YNL113W	YPR110C
YNL147W	YCR077C
YNL147W	YJR022W
YNL148C	YML085C
YNL148C	YML124C
YNL166C	YJR076C
YNL172W	YHR166C
YNL172W	YKL022C
YNL244C	YGL049C
YNL244C	YGR162W
YNL263C	YBR264C
YNL263C	YER031C
YNL263C	YFL038C
YNL263C	YGL210W
YNL263C	YKR014C
YNL263C	YML001W
YNL271C	YLR229C
YNL271C	YOR122C
YNL271C	YPR165W
YNL289W	YPL031C
YNL315C	YJR121W
YNL317W	YLR277C
YNL317W	YMR061W
YNL317W	YPR107C
YNL333W	YNL333W
YNR017W	YGR181W
YNR035C	YDL029W
YNR035C	YJR065C
YOL001W	YGR233C
YOL001W	YPL031C
YOL004W	YMR053C
YOL005C	YIL021W
YOL018C	YMR197C
YOL090W	YCR092C
YOL090W	YDR097C
YOL123W	YGL044C
YOL133W	YJL047C
YOL139C	YGL049C
YOL139C	YGR162W
YOL149W	YER112W
YOR026W	YJL013C
YOR036W	YMR197C
YOR039W	YOR039W
YOR061W	YGL019W
YOR061W	YOR039W
YOR098C	YNL189W
YOR106W	YLR396C
YOR106W	YMR197C
YOR144C	YBR087W
YOR144C	YJR068W
YOR144C	YOL094C
YOR151C	YDL140C
YOR151C	YIL021W
YOR160W	YOR098C
YOR178C	YER133W
YOR181W	YBL007C
YOR181W	YDR388W
YOR181W	YFR024C-A
YOR181W	YHR016C
YOR181W	YKL129C
YOR181W	YMR109W
YOR181W	YPR154W
YOR210W	YOR151C
YOR212W	YDR103W
YOR231W	YHR030C
YOR249C	YKL022C
YOR257W	YHR102W
YOR259C	YGL048C
YOR259C	YOR117W
YOR260W	YGR083C
YOR260W	YKR026C
YOR260W	YLR291C
YOR290C	YBR289W
YOR341W	YBR154C
YOR361C	YMR146C
YOR362C	YER012W
YOR362C	YGL011C
YOR362C	YGR253C
YOR362C	YMR314W
YOR362C	YNL244C
YOR370C	YFL038C
YPL038W	YNL103W
YPL042C	YNL025C
YPL049C	YBL016W
YPL049C	YGR040W
YPL050C	YML115C
YPL085W	YIL109C
YPL085W	YPR181C
YPL138C	YAR003W
YPL138C	YBR175W
YPL140C	YHR030C
YPL153C	YDR217C
YPL153C	YPL153C
YPL161C	YLR229C
YPL161C	YNL090W
YPL161C	YPR165W
YPL187W	YIL109C
YPL187W	YPR181C
YPL195W	YBR288C
YPL219W	YPL031C
YPL240C	YAL005C
YPL240C	YKL117W
YPL240C	YLL024C
YPL240C	YLR362W
YPL240C	YOR027W
YPL248C	YGL048C
YPL248C	YOR259C
YPL248C	YPL042C
YPL249C-A	YDR388W
YPL256C	YJL157C
YPL256C	YJR090C
YPR010C	YOR341W
YPR010C	YPR110C
YPR017C	YFL005W
YPR025C	YDL108W
YPR072W	YER148W
YPR103W	YJL001W
YPR119W	YJL187C
YPR165W	YER008C
YPR165W	YLR371W
YPR176C	YJL031C
YPR181C	YDL195W
YPR181C	YHR098C
YPR181C	YIL109C
YPR181C	YNL049C
YAL021C	YCR093W
YAL021C	YDR443C
YAL021C	YER068W
YAL021C	YNR052C
YAL029C	YBR130C
YAL029C	YKL130C
YAL038W	YNL307C
YAL041W	YJL157C
YAL041W	YOR212W
YAL047C	YHR172W
YAL047C	YLR045C
YAL047C	YLR212C
YAL047C	YNL126W
YAR002W	YER165W
YAR002W	YNL189W
YBL014C	YJL025W
YBL021C	YOR358W
YBL025W	YMR270C
YBL026W	YER112W
YBL030C	YEL020W-A
YBL035C	YNL102W
YBL041W	YIL007C
YBL050W	YDR468C
YBL050W	YMR197C
YBL105C	YEL002C
YBL105C	YGL022W
YBL105C	YMR149W
YBR009C	YBR010W
YBR009C	YDR225W
YBR009C	YDR227W
YBR009C	YLR442C
YBR010W	YDR227W
YBR010W	YLR442C
YBR017C	YGL122C
YBR045C	YER133W
YBR060C	YHR118C
YBR060C	YLL004W
YBR060C	YNL261W
YBR060C	YPR162C
YBR072W	YBR072W
YBR079C	YMR146C
YBR079C	YNL243W
YBR079C	YNL244C
YBR081C	YHR099W
YBR088C	YHR031C
YBR088C	YJR043C
YBR098W	YDR386W
YBR102C	YDR166C
YBR102C	YIL061C
YBR102C	YLR166C
YBR102C	YPR055W
YBR103W	YCR033W
YBR103W	YDR227W
YBR109C	YBR011C
YBR112C	YGL162W
YBR112C	YNL167C
YBR114W	YJR052W
YBR114W	YMR190C
YBR119W	YGR013W
YBR123C	YOR110W
YBR128C	YPL120W
YBR131W	YGL124C
YBR133C	YJL187C
YBR136W	YAR007C
YBR136W	YPR010C
YBR155W	YJR032W
YBR160W	YBR135W
YBR160W	YDR130C
YBR160W	YHR098C
YBR160W	YHR118C
YBR160W	YKL108W
YBR160W	YLR035C
YBR160W	YLR079W
YBR160W	YPR175W
YBR167C	YHR062C
YBR170C	YGR048W
YBR171W	YLR292C
YBR188C	YDR416W
YBR195C	YPR018W
YBR198C	YGL112C
YBR198C	YMR236W
YBR200W	YAL041W
YBR211C	YDR394W
YBR217W	YHR171W
YBR217W	YMR159C
YBR217W	YPL149W
YBR274W	YNL234W
YBR279W	YGL244W
YCL032W	YDR103W
YCL034W	YBL007C
YCL066W	YMR043W
YCR020C-A	YPR051W
YCR052W	YFR037C
YCR066W	YCR066W
YCR066W	YLR032W
YCR088W	YDR129C
YCR088W	YDR388W
YCR088W	YNL106C
YCR088W	YNL138W
YCR093W	YER068W
YCR093W	YGR274C
YCR093W	YNR052C
YCR096C	YCR084C
YCR096C	YMR043W
YCR097W	YCR096C
YDL014W	YCL054W
YDL029W	YLR429W
YDL042C	YDR227W
YDL042C	YNR023W
YDL043C	YJL203W
YDL065C	YDR329C
YDL077C	YDR080W
YDL084W	YDR381W
YDL087C	YGR013W
YDL101C	YML058W
YDL106C	YDR146C
YDL106C	YFR034C
YDL116W	YJR042W
YDL126C	YGR048W
YDL132W	YDR328C
YDL132W	YJL149W
YDL132W	YJR090C
YDL132W	YLR079W
YDL132W	YLR352W
YDL132W	YML088W
YDL132W	YPL256C
YDL140C	YER125W
YDL147W	YDL097C
YDL147W	YDR427W
YDL147W	YOR261C
YDL147W	YPL026C
YDL160C	YNR052C
YDL165W	YDR443C
YDL192W	YAL026C
YDL192W	YDL137W
YDL208W	YDL014W
YDL220C	YDR082W
YDL220C	YLR233C
YDL220C	YNL102W
YDL232W	YEL002C
YDL232W	YMR149W
YDL239C	YOL091W
YDR016C	YGL061C
YDR016C	YGR113W
YDR016C	YKR037C
YDR054C	YDL132W
YDR054C	YDR328C
YDR054C	YFL009W
YDR073W	YOR290C
YDR082W	YLR010C
YDR085C	YHR107C
YDR099W	YDR130C
YDR103W	YDR103W
YDR123C	YHL020C
YDR123C	YOL108C
YDR130C	YDR130C
YDR130C	YER133W
YDR137W	YLR039C
YDR137W	YLR262C
YDR138W	YML062C
YDR138W	YNL139C
YDR142C	YIL160C
YDR145W	YGR274C
YDR148C	YFL018C
YDR155C	YBR103W
YDR155C	YCR033W
YDR155C	YIL112W
YDR167W	YBR198C
YDR167W	YML114C
YDR167W	YPL011C
YDR167W	YPL129W
YDR168W	YOR027W
YDR171W	YDR171W
YDR172W	YBR143C
YDR176W	YBR081C
YDR176W	YBR198C
YDR176W	YER148W
YDR176W	YGL112C
YDR176W	YHR099W
YDR176W	YOL148C
YDR179C	YDL147W
YDR181C	YOR213C
YDR192C	YNL189W
YDR211W	YJR007W
YDR211W	YPL237W
YDR216W	YBR198C
YDR216W	YER148W
YDR224C	YLR442C
YDR225W	YDR224C
YDR225W	YLR442C
YDR228C	YDL140C
YDR228C	YGL044C
YDR228C	YMR061W
YDR244W	YDR142C
YDR244W	YGL205W
YDR244W	YGR077C
YDR254W	YBR107C
YDR265W	YMR026C
YDR292C	YKL154W
YDR301W	YDL140C
YDR301W	YKL059C
YDR301W	YKR002W
YDR301W	YMR061W
YDR301W	YNL317W
YDR318W	YGR179C
YDR328C	YDR306C
YDR328C	YLR224W
YDR328C	YML088W
YDR328C	YNL311C
YDR356W	YHR172W
YDR356W	YKL042W
YDR356W	YLR212C
YDR356W	YNL126W
YDR356W	YPL124W
YDR378C	YCR077C
YDR378C	YJR022W
YDR388W	YBL039C
YDR388W	YGL060W
YDR388W	YNL138W
YDR390C	YGR048W
YDR416W	YGR129W
YDR448W	YBR198C
YDR448W	YDL165W
YDR448W	YDR176W
YDR448W	YEL009C
YDR448W	YER148W
YDR448W	YGL112C
YDR448W	YGR274C
YDR448W	YHR099W
YDR448W	YPL248C
YDR448W	YPL254W
YDR468C	YDR027C
YDR468C	YGL095C
YDR468C	YMR197C
YDR469W	YHR119W
YDR473C	YPR178W
YDR477W	YOR047C
YDR480W	YHR084W
YDR484W	YDR027C
YDR484W	YJL029C
YEL005C	YEL013W
YEL009C	YBR198C
YEL009C	YER148W
YEL009C	YGL112C
YEL009C	YMR236W
YEL015W	YEL015W
YEL037C	YDR427W
YEL037C	YEL037C
YEL053C	YCR020C-A
YEL056W	YBR009C
YER007W	YML085C
YER008C	YDR166C
YER012W	YFR052W
YER016W	YFR050C
YER021W	YPR108W
YER022W	YBR253W
YER027C	YJL089W
YER040W	YDR477W
YER040W	YNL229C
YER047C	YER161C
YER070W	YIL066C
YER090W	YKL211C
YER095W	YDR076W
YER095W	YER095W
YER095W	YML032C
YER105C	YFR050C
YER107C	YMR047C
YER110C	YAR002W
YER125W	YKL020C
YER133W	YBR050C
YER133W	YDR028C
YER133W	YKL193C
YER133W	YLR263W
YER143W	YEL037C
YER143W	YIL148W
YER148W	YBR198C
YER148W	YCR042C
YER148W	YDR392W
YER148W	YGR274C
YER148W	YKL058W
YER148W	YOR047C
YER148W	YOR194C
YER149C	YLL021W
YER157W	YLR026C
YER157W	YPR105C
YER171W	YDR460W
YER171W	YLR005W
YER172C	YHR165C
YER172C	YIL061C
YER172C	YKR086W
YER172C	YOR308C
YER177W	YDR099W
YER179W	YER179W
YFL009W	YJL194W
YFL009W	YLR079W
YFL009W	YOL133W
YFL016C	YOR232W
YFL024C	YOR244W
YFL039C	YDR129C
YFL039C	YDR388W
YFL039C	YGR080W
YFL039C	YLL050C
YFL039C	YLR319C
YFL039C	YLR337C
YFL039C	YMR092C
YFL039C	YNL138W
YFL039C	YNL243W
YFL039C	YOR122C
YFL039C	YPL242C
YFR002W	YJL041W
YFR002W	YMR129W
YFR004W	YOR261C
YFR028C	YJL076W
YFR028C	YML064C
YFR034C	YFR034C
YFR034C	YOL001W
YFR050C	YBR270C
YFR050C	YGR067C
YFR050C	YNL253W
YFR052W	YER021W
YFR052W	YOR261C
YGL011C	YBR173C
YGL016W	YOR194C
YGL022W	YEL002C
YGL058W	YGR184C
YGL086W	YJL030W
YGL087C	YDR092W
YGL112C	YMR236W
YGL116W	YGL086W
YGL116W	YJL013C
YGL116W	YJL030W
YGL130W	YDL140C
YGL130W	YPL228W
YGL153W	YDR142C
YGL153W	YDR244W
YGL161C	YGL198W
YGL161C	YGR172C
YGL178W	YLR452C
YGL195W	YFR009W
YGL198W	YGL198W
YGL198W	YGR172C
YGL198W	YNL263C
YGL200C	YPL218W
YGL212W	YMR197C
YGL215W	YPL031C
YGL223C	YER157W
YGL223C	YGR120C
YGL237C	YOR358W
YGL238W	YLR293C
YGL238W	YNL189W
YGL241W	YER148W
YGR006W	YDR088C
YGR013W	YLR298C
YGR040W	YHR084W
YGR074W	YLR147C
YGR075C	YBR152W
YGR078C	YLR200W
YGR082W	YMR203W
YGR082W	YNL131W
YGR098C	YDR113C
YGR113W	YBR156C
YGR113W	YGL061C
YGR113W	YPL209C
YGR120C	YER157W
YGR120C	YNL041C
YGR120C	YPR105C
YGR134W	YAL021C
YGR134W	YCR093W
YGR140W	YGR140W
YGR140W	YMR094W
YGR140W	YPL018W
YGR167W	YDR320C
YGR181W	YJR135W-A
YGR195W	YOR076C
YGR200C	YHR187W
YGR200C	YLR384C
YGR200C	YPL086C
YGR200C	YPL101W
YGR218W	YBL031W
YGR218W	YDR229W
YGR218W	YJR134C
YGR218W	YLR293C
YGR218W	YML007W
YGR218W	YMR124W
YGR218W	YPL120W
YGR229C	YGR185C
YGR232W	YHR200W
YGR239C	YDR142C
YGR246C	YER148W
YGR246C	YGR047C
YGR274C	YBR198C
YGR274C	YGL112C
YGR274C	YMR236W
YGR274C	YPL011C
YHL002W	YNR006W
YHL020C	YOL004W
YHL027W	YOR275C
YHL031C	YLR026C
YHR004C	YAL009W
YHR005C	YOR212W
YHR005C-A	YBL030C
YHR005C-A	YBR091C
YHR005C-A	YEL020W-A
YHR012W	YJL154C
YHR012W	YOR069W
YHR027C	YKL171W
YHR027C	YNL244C
YHR041C	YGR104C
YHR060W	YKL119C
YHR069C	YGR195W
YHR077C	YGR072W
YHR086W	YGR013W
YHR089C	YMR239C
YHR099W	YHR090C
YHR119W	YKL018W
YHR119W	YPL138C
YHR129C	YMR294W
YHR144C	YJL090C
YHR148W	YJR002W
YHR158C	YGR238C
YHR160C	YDR142C
YHR160C	YIL160C
YHR165C	YIL061C
YHR165C	YLR147C
YHR166C	YER161C
YHR166C	YPR119W
YHR171W	YBL078C
YHR171W	YHR171W
YHR171W	YNR007C
YHR172W	YLR212C
YHR172W	YNL126W
YHR186C	YJR066W
YHR186C	YNL006W
YHR187W	YLR384C
YHR195W	YEL013W
YHR200W	YFR010W
YIL004C	YLR026C
YIL004C	YLR078C
YIL021W	YJL140W
YIL026C	YDL003W
YIL033C	YER133W
YIL046W	YNL103W
YIL061C	YGR013W
YIL065C	YJL112W
YIL071C	YOR361C
YIL115C	YJL061W
YIL125W	YDR148C
YIL148W	YDL190C
YIL159W	YKL079W
YIR006C	YHR161C
YIR017C	YNL103W
YIR038C	YIR038C
YJL002C	YEL002C
YJL002C	YGL022W
YJL002C	YMR149W
YJL005W	YNL138W
YJL025W	YMR270C
YJL026W	YGR180C
YJL029C	YDR027C
YJL035C	YLR316C
YJL053W	YJL154C
YJL053W	YOR069W
YJL058C	YKL203C
YJL076W	YDL042C
YJL081C	YBR009C
YJL081C	YBR010W
YJL081C	YDR225W
YJL090C	YKL108W
YJL115W	YDR181C
YJL115W	YMR127C
YJL115W	YOR213C
YJL115W	YPL153C
YJL140W	YDR404C
YJL154C	YOR069W
YJL180C	YBL099W
YJL194W	YML065W
YJL203W	YDL030W
YJL204C	YDR328C
YJR006W	YJR043C
YJR022W	YMR268C
YJR022W	YPR178W
YJR032W	YLL026W
YJR045C	YIL022W
YJR045C	YJL143W
YJR050W	YDR416W
YJR052W	YLR442C
YJR053W	YFR028C
YJR053W	YML064C
YJR060W	YNL103W
YJR066W	YPL180W
YJR086W	YOR212W
YJR090C	YDR328C
YJR090C	YOL133W
YJR093C	YKL059C
YJR093C	YKR002W
YJR093C	YMR061W
YJR093C	YNL317W
YJR093C	YPR107C
YJR094C	YDR207C
YKL007W	YIL034C
YKL012W	YGR013W
YKL020C	YKL020C
YKL028W	YKR062W
YKL035W	YKL035W
YKL057C	YDL116W
YKL059C	YAL043C
YKL059C	YKR002W
YKL059C	YNL317W
YKL109W	YOR358W
YKL130C	YBR130C
YKL210W	YIL148W
YKR002W	YAL043C
YKR002W	YGR048W
YKR002W	YNL317W
YKR002W	YPR107C
YKR010C	YOL006C
YKR020W	YDR484W
YKR025W	YDL150W
YKR029C	YBR103W
YKR036C	YCR093W
YKR036C	YDR443C
YKR048C	YDR162C
YKR048C	YGR245C
YKR048C	YLR457C
YKR068C	YBR254C
YKR068C	YDR246W
YKR068C	YML077W
YKR068C	YOR115C
YKR099W	YDL106C
YLL001W	YJL112W
YLL001W	YLL001W
YLL026W	YLL026W
YLL036C	YLL036C
YLL036C	YPR101W
YLR005W	YDR311W
YLR015W	YDR469W
YLR015W	YHR119W
YLR026C	YKL006C-A
YLR032W	YDR092W
YLR039C	YLR262C
YLR075W	YIR012W
YLR079W	YDR328C
YLR079W	YIL148W
YLR082C	YLR082C
YLR093C	YMR197C
YLR097C	YDR328C
YLR105C	YPL083C
YLR113W	YNL167C
YLR115W	YDL140C
YLR115W	YLR277C
YLR116W	YKL012W
YLR116W	YKL074C
YLR117C	YBR060C
YLR117C	YBR188C
YLR117C	YDR416W
YLR117C	YGR129W
YLR117C	YJR050W
YLR117C	YLL036C
YLR117C	YPR101W
YLR127C	YGL240W
YLR147C	YPR182W
YLR148W	YLR396C
YLR148W	YMR231W
YLR148W	YOR106W
YLR148W	YPL045W
YLR166C	YGL233W
YLR175W	YDL014W
YLR175W	YDL208W
YLR175W	YHR089C
YLR191W	YDR142C
YLR191W	YDR244W
YLR191W	YGL153W
YLR191W	YNL214W
YLR192C	YBR079C
YLR192C	YOR361C
YLR192C	YPR041W
YLR208W	YGL100W
YLR226W	YPR161C
YLR246W	YOL110W
YLR288C	YHR119W
YLR288C	YOR368W
YLR293C	YGL097W
YLR293C	YKL205W
YLR293C	YNL189W
YLR293C	YOR160W
YLR309C	YLR309C
YLR310C	YPL240C
YLR319C	YLL021W
YLR335W	YAR002W
YLR347C	YAR002W
YLR347C	YNL189W
YLR368W	YDR328C
YLR378C	YDR086C
YLR384C	YBR154C
YLR384C	YDL140C
YLR384C	YIL021W
YLR384C	YJL140W
YLR384C	YOR151C
YLR394W	YDR285W
YLR418C	YBR279W
YLR418C	YDL140C
YLR418C	YGL244W
YLR418C	YML010W
YLR418C	YOL145C
YLR418C	YOR123C
YLR418C	YPR086W
YLR442C	YDR227W
YLR451W	YLR451W
YML015C	YML098W
YML016C	YKR072C
YML032C	YAR007C
YML062C	YNL139C
YML065W	YKR101W
YML067C	YAL042W
YML069W	YGL207W
YML069W	YNL102W
YML094W	YGR078C
YML094W	YLR200W
YML095C	YPL022W
YML102W	YPR018W
YMR001C	YDL003W
YMR042W	YMR043W
YMR047C	YJL061W
YMR055C	YLR314C
YMR059W	YAR008W
YMR061W	YGL044C
YMR077C	YPR173C
YMR080C	YHR077C
YMR080C	YHR170W
YMR092C	YLL050C
YMR094W	YDR328C
YMR108W	YCL009C
YMR127C	YDR181C
YMR149W	YEL002C
YMR153W	YMR308C
YMR167W	YOL043C
YMR168C	YMR094W
YMR168C	YMR168C
YMR190C	YLR234W
YMR197C	YKL196C
YMR201C	YBR114W
YMR201C	YEL037C
YMR201C	YPL022W
YMR213W	YDR416W
YMR213W	YGR129W
YMR213W	YJR050W
YMR213W	YLL036C
YMR213W	YLR117C
YMR224C	YDR369C
YMR224C	YMR224C
YMR224C	YNL250W
YMR228W	YFL036W
YMR231W	YLR396C
YMR232W	YCR009C
YMR240C	YOR319W
YMR255W	YDL207W
YMR270C	YER148W
YMR294W	YPL174C
YMR308C	YDR381W
YMR308C	YHR152W
YMR309C	YNL244C
YMR309C	YPR041W
YMR312W	YHR187W
YNL075W	YJR002W
YNL088W	YNL088W
YNL102W	YGL207W
YNL102W	YNL262W
YNL103W	YIL148W
YNL112W	YMR080C
YNL124W	YDL208W
YNL126W	YLR212C
YNL131W	YMR203W
YNL131W	YNL121C
YNL135C	YDR174W
YNL135C	YER052C
YNL135C	YKL203C
YNL138W	YNL138W
YNL153C	YGR078C
YNL167C	YCR084C
YNL172W	YLR127C
YNL188W	YAL047C
YNL189W	YIR011C
YNL214W	YDR142C
YNL214W	YDR244W
YNL216W	YDR227W
YNL216W	YLR442C
YNL216W	YLR453C
YNL223W	YBL078C
YNL230C	YPL046C
YNL232W	YOL021C
YNL250W	YDR369C
YNL258C	YFR051C
YNL258C	YGL145W
YNL262W	YIR008C
YNL262W	YKL045W
YNL263C	YGR172C
YNL272C	YFL005W
YNL273W	YOL006C
YNL286W	YDL043C
YNL288W	YAL021C
YNL288W	YCR093W
YNL288W	YER068W
YNL288W	YNR052C
YNL317W	YAL043C
YNL330C	YMR263W
YNL330C	YOL004W
YNL330C	YPL139C
YNR003C	YPR190C
YNR007C	YBL078C
YNR017W	YIL022W
YNR017W	YJL143W
YNR017W	YJR045C
YNR017W	YPL063W
YNR035C	YBR109C
YNR049C	YDR164C
YOL004W	YDR207C
YOL004W	YNL309W
YOL013C	YLR207W
YOL017W	YDL042C
YOL021C	YCR035C
YOL021C	YDL111C
YOL021C	YDR280W
YOL021C	YGR095C
YOL021C	YGR158C
YOL021C	YGR195W
YOL021C	YHR069C
YOL021C	YHR081W
YOL021C	YOL142W
YOL021C	YOR001W
YOL051W	YBL093C
YOL051W	YDL005C
YOL051W	YKL028W
YOL051W	YKR062W
YOL051W	YPL248C
YOL067C	YBL103C
YOL068C	YBR103W
YOL090W	YIL143C
YOL090W	YML095C
[truncated: 15,491 more rows]
