# Supplementary material for: An uncertain model-based approach for identifying dynamic protein complexes in uncertain protein-protein interaction networks
Source: BMC Genomics. 2017 Oct 16;18(Suppl 7):743. doi: 10.1186/s12864-017-4131-6 (PMC5657050; doi:10.1186/s12864-017-4131-6)
Supplement: Supplementary file 3 — MIPS PPI data. (TXT 184 kb) [file 12864_2017_4131_MOESM3_ESM.txt]

YDR126W	YML071C
YAR019C	YGR152C
YJL074C	YJL074C
YNL044W	YNL044W
YNL250W	YNL250W
YJL137C	YJL137C
YJL074C	YDL074C
YNL250W	YDL074C
YDL074C	YDL074C
YDR126W	YNR049C
YNL243W	YNL243W
YJL074C	YJL114W
YJL114W	YJL114W
YDR126W	YOR327C
YLR386W	YLR386W
YLR309C	YLR309C
YDR126W	YLR384C
YDL065C	YDR329C
YAR014C	YER133W
YDL070W	YER133W
YNL243W	YDR129C
YNL250W	YNL298W
YNL243W	YNL298W
YLR386W	YNL298W
YJL124C	YDR422C
YCL040W	YCL040W
YDL215C	YBR196C
YLR175W	YER022W
YDR069C	YER022W
YMR080C	YMR080C
YDR126W	YGR229C
YLR384C	YGR229C
YNL298W	YGR229C
YAR019C	YMR001C
YOL031C	YJR022W
YNL250W	YCL016C
YNL298W	YCL016C
YJR024C	YJR024C
YPL155C	YPL155C
YML069W	YGL207W
YJL124C	YGL207W
YGR229C	YDR351W
YMR001C	YJL019W
YBR112C	YDR043C
YCL016C	YJL013C
YEL021W	YEL021W
YER022W	YDR259C
YOL030W	YJR003C
YER133W	YIR006C
YDR196C	YJR063W
YBL067C	YJL203W
YLR067C	YJL203W
YPL155C	YPL269W
YPL269W	YPL269W
YJL172W	YGR285C
YDR126W	YJL036W
YNL250W	YJL047C
YNL298W	YJL047C
YJL124C	YPL084W
YJL137C	YFR015C
YDR259C	YFR015C
YFR015C	YFR015C
YJL043W	YCL063W
YMR096W	YMR095C
YDL064W	YDL064W
YLR136C	YJL035C
YDR129C	YJL020C
YLR234W	YMR048W
YCL016C	YMR048W
YOR368W	YMR048W
YNL250W	YCL061C
YCL016C	YCL061C
YDR369C	YCL061C
YOR368W	YCL061C
YMR048W	YCL061C
YJL074C	YEL043W
YDL074C	YEL043W
YEL043W	YEL043W
YGR229C	YER178W
YPL084W	YML104C
YKR092C	YDR174W
YJR015W	YDR179C
YCL016C	YEL037C
YGR143W	YBL025W
YJL124C	YBL026W
YJR022W	YBL026W
YPL049C	YPL049C
YJL203W	YKR090W
YEL043W	YDR201W
YKR083C	YDR201W
YDR201W	YDR201W
YJR063W	YBL050W
YJR022W	YPR017C
YBL026W	YOR017W
YDR110W	YBR119W
YJL058C	YKL203C
YKL203C	YKL203C
YBL026W	YLR128W
YDR174W	YDR335W
YGR143W	YGR133W
YEL037C	YMR276W
YFR015C	YHR008C
YER022W	YIL022W
YDR126W	YEL027W
YKR092C	YKL023W
YCL010C	YKL023W
YCL049C	YKL002W
YBR130C	YBR130C
YGR229C	YBR131W
YKR083C	YBR137W
YBR137W	YBR137W
YGL091C	YBR141C
YDR032C	YDR032C
YER008C	YDR363W-A
YNL298W	YDR363W-A
YPL029W	YDR363W-A
YBR067C	YNL237W
YOL011W	YBR101C
YER022W	YOR136W
YKL002W	YBR106W
YJL024C	YPL195W
YNR072W	YPL194W
YNL298W	YPL194W
YCL016C	YPL194W
YOR368W	YPL194W
YMR048W	YPL194W
YCL061C	YPL194W
YJL054W	YDL217C
YLR387C	YOL056W
YJL074C	YDL087C
YDR171W	YDR171W
YLR459W	YLL024C
YDL207W	YDL207W
YDR126W	YOL112W
YOL028C	YBR162C
YPL192C	YPL192C
YDL080C	YPL181W
YBR103W	YPL181W
YDL064W	YDR510W
YDR510W	YDR510W
YMR048W	YPL189W
YER022W	YBR047W
YER133W	YBR050C
YJL090C	YPR175W
YDR032C	YBR052C
YBL050W	YKR068C
YGR229C	YBR041W
YJL155C	YBR043C
YLL041C	YBR044C
YJR022W	YBR044C
YER133W	YBR045C
YBR045C	YBR045C
YNL250W	YDR260C
YER022W	YOR388C
YBR162C	YPR155C
YCL040W	YBR040W
YJL124C	YLR418C
YLR384C	YLR418C
YCL037C	YLR418C
YPL057C	YLR418C
YDR369C	YLR418C
YLR067C	YLR418C
YER178W	YLR418C
YKL139W	YLR418C
YDR335W	YLR418C
YMR275C	YLR418C
YDR363W-A	YLR418C
YBR103W	YLR418C
YPR070W	YLR418C
YPL181W	YLR418C
YDR179C	YKR060W
YKL028W	YKR062W
YNR019W	YOR381W
YOR380W	YOR380W
YJL019W	YOL104C
YNL298W	YBR095C
YLR418C	YBR095C
YLR234W	YBR094W
YLR234W	YBR098W
YDR369C	YBR098W
YOL031C	YLR412W
YBL034C	YDR330W
YJL013C	YDR332W
YDR126W	YKR031C
YDR201W	YKR037C
YLL057C	YLL057C
YNL243W	YBR079C
YLR418C	YBR076W
YCL037C	YIL118W
YDR126W	YOL018C
YOR327C	YOL018C
YBL050W	YOL018C
YDR542W	YDR318W
YDL098C	YDR318W
YDR318W	YDR318W
YJR022W	YKR021W
YOL014W	YKR021W
YGR229C	YKR020W
YPR071W	YPR071W
YCL004W	YLR052W
YBL026W	YPL249C
YER022W	YOR174W
YNR010W	YOR174W
YIL021W	YOR174W
YHR008C	YBR061C
YJL078C	YLR295C
YKL103C	YLR295C
YJL058C	YLR295C
YOR184W	YLR295C
YNL066W	YLR295C
YGR285C	YLR295C
YIL111W	YLR295C
YKL002W	YLR295C
YDR510W	YLR295C
YDR319C	YLR295C
YCL055W	YBR057C
YER022W	YPL053C
YMR048W	YJR084W
YJL058C	YML098W
YDR174W	YML098W
YER022W	YMR043W
YBR119W	YML016C
YLR080W	YMR083W
YBR074W	YMR083W
YJR001W	YJR082C
YPR173C	YJR082C
YDR066C	YJR082C
YPL211W	YJR083C
YLR295C	YJR083C
YJR083C	YJR083C
YLL024C	YJR080C
YML071C	YJR075W
YDR129C	YJR075W
YJL176C	YJR075W
YEL036C	YJR075W
YKR082W	YJR075W
YGR133W	YJR075W
YKR020W	YJR075W
YLR295C	YJR075W
YJR084W	YJR075W
YLR417W	YJR102C
YLR295C	YJR102C
YLR295C	YJR100C
YLR295C	YOL008W
YDL052C	YJR091C
YBL049W	YJR091C
YLR386W	YJR091C
YBR067C	YJR091C
YDR226W	YJR091C
YCL045C	YJR091C
YJL106W	YJR091C
YGR049W	YJR091C
YGL119W	YJR091C
YPL270W	YJR091C
YBR155W	YJR091C
YJL047C	YJR091C
YKL117W	YJR091C
YCL063W	YJR091C
YMR049C	YJR091C
YCL005W	YJR091C
YER178W	YJR091C
YDR175C	YJR091C
YKR105C	YJR091C
YKR087C	YJR091C
YLR153C	YJR091C
YPL032C	YJR091C
YKL002W	YJR091C
YLR092W	YJR091C
YBR184W	YJR091C
YBR152W	YJR091C
YBR161W	YJR091C
YDR510W	YJR091C
YLR413W	YJR091C
YKR037C	YJR091C
YLR118C	YJR091C
YBR076W	YJR091C
YBR074W	YJR091C
YBL043W	YDR099W
YER177W	YDR099W
YCL014W	YJR092W
YEL041W	YKL009W
YJR063W	YJR113C
YJR091C	YJR119C
YDR315C	YJR117W
YDR351W	YNL070W
YNL250W	YJR112W
YJL203W	YDL043C
YBR131W	YDL043C
YNL250W	YML028W
YCL016C	YML028W
YPL208W	YML028W
YBR094W	YML028W
YER022W	YJR126C
YJL124C	YML088W
YLR295C	YJR133W
YJR091C	YJR133W
YKR037C	YJR135C
YER133W	YOR329C
YBR045C	YOR329C
YLR295C	YJR120W
YNL298W	YFR019W
YNL082W	YNL082W
YNL070W	YNL121C
YDR337W	YPR084W
YLR418C	YPR084W
YDR321W	YDR321W
YAR019C	YML064C
YKL103C	YML064C
YJL058C	YML064C
YNL044W	YML064C
YDR110W	YML064C
YDR174W	YML064C
YPL049C	YML064C
YBR137W	YML064C
YPL192C	YML064C
YOR380W	YML064C
YPL255W	YML064C
YJR159W	YML064C
YDR321W	YML064C
YMR072W	YDL198C
YJL074C	YFR031C
YOL115W	YFR031C
YDL074C	YFR031C
YFR031C	YFR031C
YJR091C	YPL219W
YOR202W	YOR202W
YGL097W	YOR204W
YJL039C	YBR059C
YBR059C	YBR059C
YJR091C	YBR066C
YKL106W	YBR068C
YPL155C	YCL029C
YPL269W	YCL029C
YFR019W	YCL029C
YER133W	YPL209C
YBR156C	YPL209C
YER022W	YMR058W
YKL092C	YCL027W
YOR017W	YCL027W
YLR117C	YCL027W
YKR023W	YCL027W
YCR005C	YCR005C
YJL041W	YFR002W
YJL039C	YFR002W
YJL158C	YJR030C
YOR327C	YAL030W
YBL050W	YAL030W
YER008C	YOR122C
YNL243W	YOR122C
YJR091C	YOR122C
YJL082W	YLR014C
YJR119C	YLR014C
YLR014C	YLR014C
YLR418C	YGL043W
YPR085C	YOR288C
YDR318W	YDL046W
YJR091C	YDL046W
YNL250W	YJR043C
YLR234W	YJR043C
YCL016C	YJR043C
YDR369C	YJR043C
YOR368W	YJR043C
YMR048W	YJR043C
YCL061C	YJR043C
YPL194W	YJR043C
YBR094W	YJR043C
YJR075W	YJR043C
YJR043C	YJR043C
YLL050C	YPR033C
YOR190W	YPR033C
YER022W	YKL143W
YLR295C	YKL143W
YNL330C	YJR032W
YBR155W	YJR032W
YMR097C	YPL154C
YFR034C	YDL106C
YKL023W	YBR006W
YKR016W	YLR388W
YDR318W	YDL061C
YNL314W	YNL314W
YOR204W	YOL139C
YJL124C	YOR375C
YJL203W	YOL091W
YNL292W	YNR050C
YJR022W	YNR050C
YLR295C	YLR094C
YER022W	YMR042W
YLR386W	YPL151C
YCL037C	YJR070C
YNL250W	YJR053W
YPL269W	YJR053W
YML064C	YJR053W
YCL029C	YJR053W
YDR318W	YDL067C
YML064C	YJR056C
YJR056C	YJR056C
YJR082C	YBR120C
YLR418C	YNL025C
YNL036W	YOR303W
YER022W	YOR303W
YJR091C	YOR303W
YOR174W	YDR308C
YKL013C	YJR065C
YBL034C	YNL118C
YMR080C	YNL118C
YJR022W	YNL118C
YBL026W	YNL118C
YKR031C	YNL118C
YBL037W	YNL118C
YBL045C	YNL118C
YML064C	YPR191W
YBL045C	YPR191W
YDR190C	YBR054W
YOR040W	YBR054W
YJR091C	YBR054W
YJR022W	YBR034C
YKR025W	YDL150W
YLR295C	YLR460C
YER022W	YMR039C
YLR295C	YMR039C
YJL054W	YLL006W
YDR126W	YGR105W
YCL016C	YPR036W
YPR191W	YPR054W
YCL016C	YER095W
YPL204W	YER095W
YDL064W	YER095W
YCL061C	YER095W
YJR043C	YER095W
YER095W	YER095W
YLR067C	YER179W
YOR285W	YER179W
YML064C	YER179W
YBR073W	YER179W
YER179W	YER179W
YNL298W	YNL068C
YLR411W	YNL221C
YLR435W	YNL221C
YJL078C	YPL266W
YDR422C	YPR078C
YKR028W	YFR040W
YNL250W	YNL291C
YLR295C	YFR043C
YFR047C	YFR047C
YMR048W	YER173W
YCL061C	YER173W
YJR104C	YER173W
YBR087W	YER173W
YJR043C	YER173W
YER173W	YER173W
YER022W	YFR038W
YER022W	YJR148W
YLR418C	YJR140C
YBR103W	YJR141W
YLR295C	YJR141W
YNR049C	YDR164C
YAL030W	YDR164C
YOR327C	YNL271C
YNL298W	YNL271C
YNL293W	YNL271C
YGR229C	YNL271C
YJL020C	YNL271C
YIL118W	YNL271C
YKR055W	YNL271C
YKR020W	YNL271C
YFR019W	YNL271C
YCL027W	YNL271C
YOR122C	YNL271C
YCL055W	YGL192W
YBR057C	YGL192W
YCL040W	YML099C
YMR042W	YML099C
YNL118C	YML099C
YDR318W	YDL053C
YDR498C	YOR075W
YJR091C	YOR317W
YMR049C	YPL214C
YPL214C	YPL214C
YLR295C	YJR154W
YNL298W	YLL021W
YNL293W	YLL021W
YGR229C	YLL021W
YOL112W	YLL021W
YNL298W	YNL229C
YER022W	YML082W
YIL126W	YFR037C
YER022W	YFR037C
YML127W	YFR037C
YJR031C	YFR037C
YFR037C	YFR037C
YER133W	YJL042W
YCR005C	YJL042W
YIL118W	YGL019W
YDL076C	YLR098C
YPL130W	YLR098C
YER133W	YLR263W
YDR510W	YLR263W
YBR045C	YLR263W
YLR263W	YLR263W
YMR048W	YMR159C
YDR510W	YMR159C
YPL149W	YMR159C
YMR159C	YMR159C
YJR091C	YHR079C-A
YOL015W	YDR107C
YCL016C	YER164W
YDR238C	YFR051C
YAL005C	YNL064C
YJR043C	YNL064C
YOR136W	YNL037C
YDL077C	YMR231W
YLR234W	YDR138W
YBL026W	YDR166C
YBR102C	YDR166C
YDL065C	YMR163C
YJR091C	YOL145C
YBL019W	YEL009C
YPL038W	YEL009C
YDL097C	YEL009C
YJR091C	YMR160W
YJR012C	YDL130W
YKL002W	YDL130W
YJR108W	YDL130W
YEL037C	YGL048C
YLR295C	YGL048C
YOR259C	YGL048C
YLR295C	YJR009C
YDL074C	YHR007C
YBR121C	YHR007C
YNL082W	YDR097C
YJL047C	YFL059W
YMR096W	YFL059W
YMR095C	YFL059W
YFL059W	YFL059W
YMR096W	YFL060C
YLR295C	YFL060C
YFL059W	YFL060C
YJR091C	YOR265W
YCL029C	YOR265W
YOL018C	YFL056C
YML064C	YFL054C
YJR091C	YFL047W
YKL023W	YHR057C
YJR091C	YHR057C
YOL152W	YFL049W
YDR100W	YDR100W
YPR181C	YPR181C
YPR054W	YFL029C
YJR091C	YDR500C
YBR112C	YOR140W
YNL025C	YOR140W
YMR303C	YFL042C
YCL054W	YNL154C
YMR267W	YNL154C
YMR159C	YFL040W
YNL154C	YHR135C
YKL002W	YFL034C-B
YNL121C	YGR193C
YLR386W	YML094W
YNL298W	YML094W
YML048W	YML094W
YGR229C	YML094W
YCL016C	YML094W
YPL155C	YML094W
YJL013C	YML094W
YPL269W	YML094W
YJL020C	YML094W
YMR048W	YML094W
YBL024W	YML094W
YOL067C	YML094W
YER177W	YML094W
YKL025C	YML094W
YBR103W	YML094W
YBR107C	YML094W
YBR108W	YML094W
YPR070W	YML094W
YDR332W	YML094W
YDR318W	YML094W
YJR075W	YML094W
YJR117W	YML094W
YJR135C	YML094W
YFR019W	YML094W
YCL029C	YML094W
YJR032W	YML094W
YJR053W	YML094W
YLL006W	YML094W
YOR265W	YML094W
YML094W	YML094W
YJR139C	YLR208W
YER133W	YFL023W
YJR082C	YFL021W
YDR200C	YFR008W
YBR056W	YFR007W
YJL114W	YGL115W
YDR422C	YGL115W
YDL214C	YGL115W
YJR083C	YGL115W
YML064C	YFL010C
YPR054W	YFL010C
YPR033C	YFR004W
YOR390W	YLR134W
YER179W	YLR134W
YDL043C	YDR131C
YBL034C	YFL037W
YLR386W	YFL037W
YCL016C	YFL037W
YJL013C	YFL037W
YDR318W	YFL037W
YCL029C	YFL037W
YOR265W	YFL037W
YML094W	YFL037W
YLR208W	YDR128W
YER133W	YDR130C
YJR091C	YGL171W
YOR254C	YJL034W
YJR091C	YJL034W
YBL032W	YFR012W
YNL250W	YFR010W
YLR418C	YFR010W
YFL037W	YFR010W
YGR105W	YFR018C
YLR295C	YFR017C
YJR040W	YBL086C
YJR091C	YBL089W
YDR118W	YLR127C
YER095W	YLR127C
YER179W	YLR127C
YBR162C	YBL095W
YLR128W	YOR198C
YPL255W	YOR198C
YKR030W	YOR198C
YDL043C	YLL014W
YML094W	YPR023C
YNL118C	YOR023C
YML094W	YOR023C
YKR055W	YDL135C
YER022W	YOR039W
YOR303W	YOR039W
YGL019W	YOR039W
YOL018C	YGL095C
YDR321W	YGL095C
YOR140W	YDR443C
YFL058W	YBL102W
YGR229C	YBL101C
YJL203W	YBL101C
YOL067C	YBL103C
YML116W	YBL107C
YIL118W	YBL106C
YIL033C	YBL106C
YJL008C	YOR117W
YOR259C	YOR117W
YOR259C	YDR394W
YOR117W	YDR394W
YDR394W	YDR394W
YEL037C	YKL145W
YBR112C	YIL061C
YBL063W	YIL061C
YBR117C	YIL061C
YDR110W	YIL061C
YLR153C	YIL061C
YML016C	YIL061C
YBR034C	YIL061C
YFR039C	YIL061C
YER172C	YIL061C
YJR022W	YLR143W
YLR418C	YOR308C
YJL124C	YPL152W
YOR303W	YLR197W
YNL243W	YBR288C
YDR323C	YBR288C
YPR173C	YBR288C
YNL154C	YBR288C
YHR135C	YBR288C
YGL095C	YBR288C
YGR229C	YMR294W
YPL269W	YMR294W
YPR083W	YMR294W
YNL271C	YMR294W
YML094W	YMR294W
YFL037W	YMR294W
YML049C	YDL030W
YJL203W	YDL030W
YCL061C	YDL030W
YML104C	YDL030W
YOR017W	YDL030W
YDL043C	YDL030W
YOR023C	YDL030W
YDL077C	YDR080W
YDL064W	YBR055C
YPR082C	YBR055C
YDR216W	YDR448W
YKL012W	YDR448W
YKR092C	YDR026C
YDR110W	YDR026C
YBL092W	YDR026C
YDL030W	YDR026C
YDR107C	YDR072C
YJR043C	YDR076W
YER095W	YDR076W
YML068W	YDR073W
YLL006W	YOR112W
YJR063W	YDR079W
YLR376C	YDR078C
YLR117C	YBR244W
YOR317W	YBR239C
YLR386W	YGR061C
YJL124C	YBR274W
YJL084C	YOR348C
YMR228W	YOR348C
YBR101C	YLR074C
YNL070W	YNL131W
YKL203C	YBR229C
YJL020C	YOR181W
YDR441C	YDR084C
YBR125C	YDR071C
YML094W	YOR266W
YPR181C	YDL195W
YLR208W	YDL195W
YBR158W	YDR111C
YBR155W	YDR463W
YJL090C	YDL116W
YJL041W	YDL116W
YCL051W	YDL116W
YCL044C	YDL116W
YCL069W	YDL116W
YKR082W	YDL116W
YOL014W	YDL116W
YNL118C	YDL116W
YGL179C	YDL116W
YLR417W	YPL002C
YJR102C	YPL002C
YBR202W	YBR202W
YJL124C	YDL175C
YBL026W	YDL175C
YDR285W	YBR186W
YBR162C	YBR192W
YDR259C	YBR198C
YML061C	YBR198C
YDR448W	YBR198C
YER179W	YNR016C
YIL061C	YNR016C
YNL250W	YBR175W
YNL298W	YBR175W
YIL160C	YBR175W
YML064C	YBR176W
YBR176W	YBR176W
YJL203W	YOL136C
YIL021W	YOL005C
YJR091C	YOR014W
YDR190C	YPL235W
YBR058C	YOL113W
YCL027W	YKR101W
YCL056C	YOR037W
YIL111W	YDR254W
YBR107C	YDR254W
YML094W	YDR254W
YBL026W	YIL066C
YDR121W	YLR103C
YJL124C	YLR103C
YPL183W-A	YLR103C
YGL148W	YLR103C
YLR234W	YLR103C
YCL016C	YLR103C
YDR369C	YLR103C
YOR368W	YLR103C
YMR048W	YLR103C
YJR104C	YLR103C
YPL001W	YLR103C
YPL194W	YLR103C
YPR070W	YLR103C
YBR098W	YLR103C
YFR019W	YLR103C
YJR043C	YLR103C
YJR070C	YLR103C
YJR053W	YLR103C
YMR039C	YLR103C
YER173W	YLR103C
YJR140C	YLR103C
YML094W	YLR103C
YBR274W	YLR103C
YBR202W	YLR103C
YJR091C	YER019C-A
YDL084W	YPR057W
YLR103C	YPR057W
YBL088C	YBR136W
YJR022W	YOR319W
YBR103W	YOR319W
YPL269W	YOR233W
YML064C	YOR020C
YOR020C	YOR020C
YOR381W	YBR139W
YFL017C	YDR070C
YLR295C	YDL045C
YCL054W	YOR310C
YLR197W	YOR310C
YDR448W	YLR055C
YBR198C	YLR055C
YLR103C	YLR055C
YNL250W	YPR018W
YOR159C	YDR383C
YOL104C	YDR383C
YBR061C	YDR383C
YPL002C	YDR383C
YDR099W	YDR017C
YJR091C	YLR104W
YNL082W	YMR167W
YDR097C	YMR167W
YDR151C	YDL012C
YFR047C	YDL012C
YER022W	YOR334W
YJR082C	YNL004W
YOR160W	YNL004W
YPL034W	YOR131C
YFR047C	YLL046C
YKR068C	YDR108W
YNL103W	YNL103W
YBR112C	YDR477W
YDR422C	YDR477W
YDR043C	YDR477W
YBR050C	YDR477W
YBR066C	YDR477W
YNL025C	YDR477W
YGL115W	YDR477W
YOL021C	YGR195W
YBR061C	YGR195W
YLR418C	YGL174W
YGL175C	YGL175C
YNL271C	YPR165W
YDL135C	YPR165W
YMR246W	YNL088W
YDR510W	YNL088W
YGL019W	YNL088W
YDR138W	YNL088W
YOR039W	YNL088W
YCL027W	YDL159W
YLL021W	YDL159W
YCL016C	YML032C
YCL061C	YML032C
YBR173C	YML032C
YLR418C	YML032C
YJR043C	YML032C
YER095W	YML032C
YAR007C	YML032C
YML094W	YML032C
YDR076W	YML032C
YLR103C	YML032C
YLR418C	YOR360C
YDR214W	YOL052C
YAR007C	YPL022W
YDR318W	YJR060W
YOL145C	YJR060W
YNL103W	YJR060W
YGR196C	YGR253C
YJR052W	YBR114W
YBL025W	YMR270C
YAR019C	YHR152W
YNL298W	YHR152W
YER022W	YHR152W
YDR318W	YHR152W
YJR148W	YHR152W
YJR091C	YDR389W
YBR229C	YDR389W
YPR165W	YDR389W
YGL043W	YBR109C
YLR433C	YBR109C
YJR091C	YMR253C
YGR049W	YFL009W
YGL207W	YFL009W
YAR014C	YPR141C
YCL016C	YPR141C
YBL063W	YPR141C
YJL013C	YPR141C
YDR369C	YPR141C
YMR048W	YPR141C
YCL061C	YPR141C
YJR104C	YPR141C
YER177W	YPR141C
YDR363W-A	YPR141C
YBR103W	YPR141C
YBR107C	YPR141C
YPL194W	YPR141C
YDR260C	YPR141C
YDR332W	YPR141C
YDR318W	YPR141C
YBR057C	YPR141C
YJR112W	YPR141C
YJR135C	YPR141C
YJR053W	YPR141C
YML094W	YPR141C
YFR010W	YPR141C
YPL152W	YPR141C
YMR294W	YPR141C
YDR254W	YPR141C
YLR103C	YPR141C
YML032C	YPR141C
YNL243W	YDL029W
YDR129C	YDL029W
YNL298W	YDL029W
YCL037C	YDL029W
YJR075W	YDL029W
YJR117W	YDL029W
YJR032W	YDL029W
YJR065C	YDL029W
YFR040W	YDL029W
YDR389W	YDL029W
YDL207W	YMR255W
YBR274W	YMR255W
YNL126W	YDR356W
YBR109C	YDR356W
YDR356W	YDR356W
YJL074C	YDR150W
YGR229C	YDR150W
YPL269W	YDR150W
YDR201W	YDR150W
YBR131W	YDR150W
YJR112W	YDR150W
YFR019W	YDR150W
YJR053W	YDR150W
YNL271C	YDR150W
YML094W	YDR150W
YFL037W	YDR150W
YPR141C	YDR150W
YJL058C	YLR447C
YDR121W	YLR447C
YOR374W	YLR447C
YJL106W	YLR447C
YBR117C	YLR447C
YDR259C	YLR447C
YJL039C	YLR447C
YKR100C	YLR447C
YOR190W	YLR447C
YKL025C	YLR447C
YOL011W	YLR447C
YKL106W	YLR447C
YJR159W	YLR447C
YBR028C	YLR447C
YPR078C	YLR447C
YJR141W	YLR447C
YML094W	YLR447C
YLR134W	YLR447C
YPL152W	YLR447C
YGR047C	YBR123C
YOR110W	YBR123C
YNL298W	YKL079W
YLR103C	YIL154C
YJR091C	YMR202W
YNL271C	YMR202W
YNL271C	YLR056W
YBR202W	YIL150C
YPR181C	YGR191W
YDL093W	YGL055W
YJR022W	YLR430W
YIL061C	YHR079C
YOR117W	YJL184W
YOR380W	YJL179W
YLR447C	YJL179W
YGR229C	YJL183W
YDL029W	YJL183W
YLR295C	YLR455W
YDR126W	YMR312W
YNL298W	YMR312W
YNL271C	YMR312W
YML094W	YMR312W
YPL151C	YLR326W
YMR080C	YJR132W
YGL043W	YJR132W
YJL124C	YJR143C
YOR321W	YJR143C
YCL051W	YMR035W
YOL030W	YJR055W
YPL193W	YJR055W
YMR312W	YLR327C
YML064C	YLR328W
YLR328W	YLR328W
YJR091C	YNL241C
YBR087W	YBR088C
YJR043C	YBR088C
YDL159W	YLR313C
YLR418C	YLR315W
YDR383C	YLR315W
YNL243W	YCR088W
YDR129C	YCR088W
YNL298W	YCR088W
YGR229C	YLR320W
YJR091C	YJR010C-A
YIR022W	YJR010C-A
YLR447C	YJR010C-A
YKL139W	YML112W
YNL118C	YML112W
YIL126W	YLR321C
YML064C	YLR321C
YFR037C	YLR321C
YKL139W	YJL006C
YML112W	YJL006C
YJR091C	YLR324W
YPR028W	YLR324W
YLR324W	YLR324W
YLR081W	YLR270W
YDR001C	YLR270W
YGR229C	YJL117W
YBR101C	YJL117W
YJR043C	YJR006W
YLR447C	YJR006W
YDL043C	YJL146W
YER179W	YJL125C
YNL062C	YJL125C
YFL052W	YJL125C
YJL039C	YMR032W
YJL020C	YMR032W
YNL271C	YMR032W
YOR181W	YMR032W
YDR477W	YJL089W
YBR155W	YPL240C
YKL117W	YPL240C
YAL005C	YPL240C
YNL064C	YPL240C
YLR295C	YGR187C
YJR091C	YGR187C
YKL116C	YGR097W
YMR159C	YGR097W
YGR097W	YGR097W
YLR435W	YGL189C
YML133C	YLR227C
YBL026W	YMR237W
YAR014C	YGR078C
YLR234W	YGR078C
YNL298W	YGR078C
YGR229C	YGR078C
YCL016C	YGR078C
YPL155C	YGR078C
YJL013C	YGR078C
YPL269W	YGR078C
YJL020C	YGR078C
YMR048W	YGR078C
YEL038W	YGR078C
YEL041W	YGR078C
YBL024W	YGR078C
YOL067C	YGR078C
YER177W	YGR078C
YBR103W	YGR078C
YBR107C	YGR078C
YBR108W	YGR078C
YPR070W	YGR078C
YPL181W	YGR078C
YDR318W	YGR078C
YJR075W	YGR078C
YJR117W	YGR078C
YJR135C	YGR078C
YFR019W	YGR078C
YCL029C	YGR078C
YJR032W	YGR078C
YJR053W	YGR078C
YLL006W	YGR078C
YOR265W	YGR078C
YML094W	YGR078C
YPR023C	YGR078C
YOR023C	YGR078C
YMR294W	YGR078C
YOR266W	YGR078C
YDR254W	YGR078C
YML032C	YGR078C
YBR114W	YGR078C
YPR141C	YGR078C
YDL029W	YGR078C
YDR150W	YGR078C
YMR312W	YGR078C
YDR129C	YBR085W
YIL160C	YDR142C
YEL036C	YPL050C
YJR075W	YPL050C
YLR447C	YPL050C
YEL042W	YLR250W
YCL016C	YER007W
YPL155C	YER007W
YCL029C	YER007W
YOR265W	YER007W
YML094W	YER007W
YFL037W	YER007W
YMR294W	YER007W
YGR078C	YER007W
YDL043C	YGL049C
YOL139C	YGL049C
YNL118C	YGL049C
YDL043C	YGR162W
YOL139C	YGR162W
YGL049C	YGR162W
YJR022W	YDR135C
YLR295C	YMR138W
YCL029C	YMR138W
YOR265W	YMR138W
YML094W	YMR138W
YFL037W	YMR138W
YBR284W	YMR138W
YGR078C	YMR138W
YOR348C	YCR045C
YNL044W	YLR265C
YKL002W	YGR020C
YDR510W	YCL020W
YGR047C	YLR257W
YJR053W	YLR078C
YOL030W	YCL019W
YLR418C	YLR350W
YIR006C	YER125W
YMR275C	YER125W
YOR385W	YER125W
YJR091C	YER125W
YPR084W	YER125W
YMR316W	YER125W
YOR181W	YER125W
YPL029W	YMR287C
YJR091C	YMR287C
YNL044W	YLR347C
YDR256C	YLR347C
YDR321W	YLR347C
YIL033C	YLR347C
YFR047C	YLR347C
YMR159C	YLR347C
YBR176W	YLR347C
YGL175C	YLR347C
YLR328W	YLR347C
YJR022W	YIL173W
YGR152C	YGL233W
YDR363W-A	YGL233W
YBR102C	YGL233W
YPR019W	YNL261W
YLR295C	YMR238W
YGR104C	YOL148C
YOL051W	YOL148C
YDR448W	YOL148C
YBR198C	YOL148C
YLR055C	YOL148C
YLR386W	YDL044C
YDL030W	YDL044C
YDL116W	YDL044C
YLL051C	YDL044C
YMR260C	YGR156W
YJL076W	YDL042C
YML032C	YDL042C
YDR541C	YLR025W
YPR173C	YLR025W
YLR447C	YLR025W
YLR025W	YLR025W
YJL019W	YOR257W
YLR295C	YML034W
YOR181W	YCL034W
YNL250W	YEL062W
YPL255W	YEL062W
YFL037W	YEL062W
YLR103C	YEL062W
YBR034C	YER017C
YNL154C	YCR011C
YFL045C	YLR343W
YLR321C	YLR345W
YNR074C	YIL169C
YJR104C	YCL017C
YFL023W	YCL017C
YBR288C	YBR097W
YDR498C	YLR268W
YKR068C	YLR268W
YLR418C	YLR268W
YOR075W	YLR268W
YPR181C	YLR268W
YLR103C	YLR268W
YLR078C	YLR268W
YKR068C	YDR189W
YMR316W	YDR189W
YER095W	YMR233W
YDR082W	YPL153C
YLR197W	YMR236W
YDR448W	YMR236W
YBR198C	YMR236W
YLR055C	YMR236W
YOL148C	YMR236W
YGL171W	YMR229C
YJR091C	YLR370C
YJR043C	YLR370C
YJR065C	YLR370C
YJL048C	YLR368W
YMR048W	YLR368W
YPR093C	YLR368W
YPR078C	YLR368W
YMR035W	YLR368W
YJR104C	YLR369W
YDR126W	YLR373C
YJL058C	YLR373C
YNL250W	YLR373C
YOR368W	YLR373C
YCL063W	YLR373C
YMR048W	YLR373C
YLR418C	YLR373C
YBR094W	YLR373C
YBR098W	YLR373C
YDR317W	YLR373C
YNL271C	YLR373C
YOR317W	YLR373C
YHR057C	YLR373C
YBL097W	YLR373C
YBR186W	YLR373C
YNR041C	YLR373C
YOL021C	YCR035C
YGR195W	YCR035C
YNL250W	YJL092W
YLR234W	YJL092W
YCL016C	YJL092W
YDR369C	YJL092W
YMR048W	YJL092W
YCL061C	YJL092W
YDR510W	YJL092W
YBR098W	YJL092W
YJR043C	YJL092W
YDR078C	YJL092W
YLR103C	YJL092W
YLR320W	YJL092W
YGR078C	YCR033W
YMR202W	YCR034W
YML064C	YAR018C
YBL106C	YAR018C
YIL061C	YAR018C
YAR018C	YAR018C
YCL029C	YCR065W
YFL037W	YCR065W
YMR294W	YCR065W
YBR109C	YCR065W
YDR150W	YCR065W
YIL138C	YIL138C
YOR360C	YDL055C
YLR347C	YDL055C
YOL108C	YMR317W
YAR019C	YGR092W
YPL155C	YGR092W
YCL029C	YGR092W
YHR152W	YGR092W
YPR141C	YGR092W
YLR447C	YOR332W
YPR001W	YER103W
YGL065C	YER103W
YOR371C	YER020W
YDL035C	YER020W
YOR288C	YCL043C
YNR041C	YLR222C
YJL158C	YLR226W
YPR161C	YLR226W
YJR091C	YPR114W
YOL139C	YOR276W
YGR162W	YOR276W
YGR152C	YAL041W
YGL233W	YAL041W
YLR221C	YPR115W
YDR259C	YDR484W
YJL029C	YDR484W
YLR447C	YDR484W
YDR032C	YCR004C
YLR447C	YCR098C
YJL184W	YCR098C
YDR032C	YCL032W
YBR059C	YCL032W
YJL124C	YCR024C
YDL074C	YJL168C
YLR386W	YJL168C
YCL016C	YJL168C
YBR103W	YJL168C
YLR418C	YJL168C
YKR029C	YJL168C
YML094W	YJL168C
YBR175W	YJL168C
YHR152W	YJL168C
YLR268W	YJL168C
YCR033W	YJL168C
YFR008W	YMR029C
YLR347C	YOL143C
YNL082W	YCR092C
YMR167W	YCR092C
YLR295C	YGL010W
YPL257W	YGL010W
YNL118C	YGL014W
YAR019C	YAL024C
YGR152C	YAL024C
YCL016C	YAL024C
YML064C	YAL024C
YJR043C	YAL024C
YMR294W	YAL024C
YLR103C	YAL024C
YHR152W	YAL024C
YPR141C	YAL024C
YDR150W	YAL024C
YGR229C	YLL043W
YPL192C	YLL043W
YNL118C	YPR160W
YLR295C	YAR035W
YLR447C	YAR035W
YBR202W	YLR274W
YLR103C	YLR274W
YLL019C	YIL113W
YDL116W	YPL091W
YDL207W	YIL115C
YOR160W	YIL115C
YJR132W	YIL115C
YLR347C	YIL115C
YJL124C	YDR002W
YOR270C	YKL119C
YLR295C	YIL117C
YBR205W	YPR107C
YER178W	YKL124W
YDL092W	YKL122C
YLR295C	YIL124W
YLR447C	YIL124W
YLR418C	YLR204W
YLL021W	YCR002C
YDL029W	YCR002C
YNL298W	YCR009C
YPL057C	YCR009C
YJL020C	YCR009C
YBR108W	YCR009C
YBR095C	YCR009C
YJR075W	YCR009C
YDR297W	YCR009C
YBR015C	YCR009C
YML094W	YCR009C
YDL029W	YCR009C
YGR078C	YCR009C
YPL050C	YCR009C
YLR268W	YCR009C
YCR034W	YCR009C
YJR091C	YLR205C
YJL137C	YLR258W
YFR015C	YLR258W
YBR274W	YLR258W
YLR258W	YLR258W
YMR048W	YMR308C
YJR159W	YMR308C
YOR020C	YMR308C
YJR091C	YPL092W
YAR019C	YIL106W
YMR001C	YIL106W
YJR122W	YIL106W
YFL028C	YIL106W
YIL169C	YIL106W
YGR092W	YIL106W
YAL024C	YIL106W
YDR326C	YIL105C
YER179W	YIL105C
YCL014W	YIL104C
YNL298W	YIL112W
YBR103W	YIL112W
YJL168C	YIL112W
YLR295C	YIL110W
YLR447C	YLR203C
YNL298W	YGR014W
YJL013C	YGR014W
YPL211W	YGR014W
YPR181C	YIL109C
YDL195W	YIL109C
YGR191W	YIL109C
YLR268W	YIL109C
YOR032C	YIL108W
YLR103C	YBL023C
YIL150C	YBL023C
YBR109C	YFR014C
YDR078C	YIL152W
YBL032W	YML105C
YDR140W	YIL151C
YLR121C	YIL151C
YDL044C	YDR505C
YER065C	YBR218C
YLR447C	YIL145C
YBL026W	YLR120C
YAR019C	YPR111W
YGR092W	YPR111W
YIL106W	YPR111W
YKR055W	YIL159W
YCL027W	YIL159W
YOR122C	YIL159W
YNL271C	YIL159W
YMR032W	YIL159W
YLR234W	YDR052C
YMR001C	YDR052C
YCL016C	YDR052C
YOR368W	YDR052C
YER177W	YDR052C
YER173W	YDR052C
YJR140C	YDR052C
YML094W	YDR052C
YBR274W	YDR052C
YLR320W	YDR052C
YGR078C	YDR052C
YBL023C	YDR052C
YDR052C	YDR052C
YFR051C	YDR385W
YPL152W	YIL153W
YLR295C	YIL157C
YJR105W	YLR301W
YNL298W	YER111C
YGR229C	YER111C
YLR418C	YER111C
YNL271C	YER111C
YLR103C	YER111C
YKL079W	YER111C
YCR009C	YER111C
YCL016C	YDR004W
YJL023C	YDR004W
YMR048W	YDR004W
YER095W	YDR004W
YDR076W	YDR004W
YLR103C	YDR004W
YML032C	YDR004W
YLR268W	YDR004W
YDL065C	YCR038C
YJR091C	YDR005C
YLR418C	YIL128W
YDR052C	YIL128W
YJR091C	YGR144W
YML064C	YGR144W
YLR347C	YGR144W
YGR144W	YGR144W
YNL154C	YOR355W
YDL012C	YOR355W
YJL092W	YOR355W
YBR058C	YOL059W
YFL017C	YOL059W
YBL045C	YLR090W
YML032C	YGL168W
YPR141C	YGL168W
YDR201W	YIL144W
YBR057C	YIL144W
YJR112W	YIL144W
YFR031C	YIL144W
YER129W	YIL144W
YPL260W	YIL144W
YER179W	YIL144W
YLL021W	YIL144W
YLR456W	YIL144W
YGR014W	YIL144W
YIL144W	YIL144W
YOR110W	YML129C
YJR091C	YIL137C
YDR536W	YIL135C
YBL026W	YIL132C
YLR376C	YIL132C
YLR321C	YIL132C
YGR092W	YKL061W
YOR204W	YKR059W
YOL139C	YKR059W
YGR162W	YKR059W
YDR052C	YKR059W
YER022W	YKL063C
YLR418C	YMR154C
YML094W	YMR154C
YLR447C	YMR154C
YGR078C	YMR154C
YLR025W	YMR154C
YLR373C	YMR154C
YDL065C	YMR155W
YNL298W	YOR127W
YBR137W	YOR127W
YPR165W	YOR127W
YJL185C	YOR127W
YGR078C	YOR127W
YOR127W	YOR127W
YJR022W	YDR228C
YDR448W	YDR228C
YJL057C	YMR153W
YJL039C	YMR153W
YOL018C	YMR153W
YLR295C	YMR153W
YFR002W	YMR153W
YDL088C	YMR153W
YGL170C	YMR153W
YGL237C	YMR153W
YLR324W	YMR153W
YJL117W	YMR153W
YMR153W	YMR153W
YBR034C	YDR249C
Q0250	YBR037C
YBR024W	YBR037C
YLR373C	YKL050C
YDR126W	YLR039C
YAR014C	YLR039C
YML071C	YLR039C
YDL077C	YLR039C
YDL074C	YLR039C
YOR327C	YLR039C
YBL042C	YLR039C
YLR309C	YLR039C
YCL037C	YLR039C
YGR229C	YLR039C
YEL043W	YLR039C
YEL051W	YLR039C
YBL026W	YLR039C
YDR202C	YLR039C
YPR017C	YLR039C
YPL196W	YLR039C
YPL195W	YLR039C
YOL017W	YLR039C
YLR418C	YLR039C
YKR030W	YLR039C
YOL018C	YLR039C
YDR320C	YLR039C
YKR020W	YLR039C
YPR084W	YLR039C
YCL029C	YLR039C
YJR033C	YLR039C
YGR105W	YLR039C
YPR079W	YLR039C
YNL291C	YLR039C
YNL238W	YLR039C
YDR107C	YLR039C
YJR040W	YLR039C
YFL033C	YLR039C
YMR123W	YLR039C
YFL025C	YLR039C
YGL115W	YLR039C
YBL102W	YLR039C
YDR080W	YLR039C
YOR112W	YLR039C
YDR108W	YLR039C
YJR060W	YLR039C
YLR318W	YLR039C
YOR127W	YLR039C
YIL142W	YJL014W
YDR129C	YDL143W
YBR085W	YDL143W
YIL142W	YDL143W
YJL014W	YDL143W
YGR229C	YBR166C
YLR447C	YBR166C
YKR068C	YDR246W
YDR108W	YDR246W
YBL026W	YPL042C
YLR418C	YPL042C
YNL025C	YPL042C
YDR477W	YPL042C
YER022W	YKL051W
YKR083C	YKL052C
YJR091C	YLR420W
YER129W	YLR420W
YFR034C	YOL001W
YLR263W	YIL072W
YIL118W	YEL020C
YJR022W	YEL023C
YJR031C	YEL022W
YJR091C	YDR152W
YDR126W	YEL031W
YGR229C	YEL031W
YLR418C	YEL031W
YJR075W	YEL031W
YHR007C	YEL031W
YML094W	YEL031W
YDL029W	YEL031W
YGR078C	YEL031W
YCR009C	YEL031W
YLR039C	YEL031W
YMR165C	YKL142W
YDR115W	YKL142W
YMR243C	YKL142W
YKL142W	YKL142W
YJR091C	YKL144C
YLR373C	YBR012W-B
YBR101C	YHL021C
YOR107W	YHL021C
YOR380W	YPR040W
YKR028W	YPR040W
YNL271C	YPR040W
YOR075W	YPR040W
YDR075W	YPR040W
YDR448W	YDR145W
YBR198C	YDR145W
YLR055C	YDR145W
YOL148C	YDR145W
YMR236W	YDR145W
YKR095W	YML107C
YLR435W	YML107C
YIL149C	YML107C
YKL050C	YDL099W
YDL099W	YDL099W
YJR025C	YML108W
YEL042W	YEL017W
YOL020W	YEL017W
YKL063C	YEL017W
YEL017W	YEL017W
YJR022W	YEL015W
YBL026W	YEL015W
YOR285W	YEL015W
YML064C	YEL015W
YNL118C	YEL015W
YJR140C	YEL015W
YEL015W	YEL015W
YJR091C	YEL075C
YDR260C	YLR116W
YKL012W	YLR116W
YER013W	YLR116W
YIL130W	YLR116W
YBR012W-B	YLR116W
YDL029W	YDR018C
YMR308C	YER045C
YDL215C	YPR048W
YPR070W	YPR048W
YOR355W	YPR048W
YMR261C	YMR261C
YNL298W	YER114C
YIL118W	YER114C
YKR055W	YER114C
YJR091C	YER114C
YMR294W	YER114C
YDL214C	YEL013W
YLR418C	YEL013W
YJR091C	YEL013W
YKL061W	YEL013W
YBR133C	YER087W
YDL080C	YMR263W
YDL074C	YMR263W
YNL298W	YMR263W
YNL330C	YMR263W
YBR103W	YMR263W
YLR418C	YMR263W
YKR029C	YMR263W
YJR091C	YMR263W
YNL121C	YMR263W
YOR308C	YMR263W
YLR055C	YMR263W
YLR268W	YMR263W
YJL168C	YMR263W
YAL024C	YMR263W
YCR009C	YMR263W
YER111C	YMR263W
YDR071C	YER089C
YHR007C	YMR264W
YMR261C	YML100W
YML100W	YML100W
YCR005C	YPL245W
YDR464W	YNL135C
YBR133C	YDL154W
YJR082C	YDL154W
YGL170C	YDL154W
YIL144W	YDL154W
YIR034C	YEL064C
YPL001W	YEL056W
YLR103C	YEL056W
YGR078C	YEL056W
YKL002W	YEL057C
YGR195W	YDR060W
YJL124C	YOR147W
YFR003C	YOR147W
YML064C	YEL066W
YLR347C	YEL066W
YEL066W	YEL066W
YGR229C	YML117W
YJR091C	YML018C
YJR022W	YPR178W
YJL203W	YPR178W
YJR091C	YPR178W
YOR308C	YPR178W
YDR139C	YDR328C
YBR087W	YDR328C
YDR318W	YDR328C
YLR097C	YDR328C
YJR089W	YDR328C
YML088W	YDR328C
YFL009W	YDR328C
YLR368W	YDR328C
YLR224W	YDR328C
YPR141C	YOL054W
YGR229C	YDR162C
YPL269W	YDR162C
YGL252C	YDR162C
YFR019W	YDR162C
YNL271C	YDR162C
YDL063C	YDR162C
YML094W	YDR162C
YBL103C	YDR162C
YGR078C	YDR162C
YLR039C	YDR162C
YNL135C	YDR162C
YJL124C	YER028C
YBR061C	YER028C
YJL074C	YDL003W
YCL016C	YDL003W
YMR048W	YDL003W
YDR318W	YDL003W
YJR135C	YDL003W
YML094W	YDL003W
YDR254W	YDL003W
YPR141C	YDL003W
YBR059C	YER144C
YMR032W	YER144C
YDL044C	YER144C
YDL063C	YDR381W
YKL002W	YDR063W
YKL013C	YDR063W
YDL175C	YNR073C
YDR118W	YDL008W
YLR127C	YDL008W
YPL269W	YOR269W
YJR112W	YOR269W
YFR019W	YOR269W
YNL271C	YOR269W
YML094W	YOR269W
YPR141C	YOR269W
YGR078C	YOR269W
YEL017W	YDL024C
YJL124C	YEL060C
YCL052C	YEL060C
YJR070C	YEL060C
YDR129C	YER155C
YNL298W	YER155C
YGR229C	YER155C
YKR028W	YER155C
YFR040W	YER155C
YNL271C	YER155C
YHR007C	YER155C
YML094W	YER155C
YFL037W	YER155C
YPR141C	YER155C
YDL029W	YER155C
YKL079W	YER155C
YGR078C	YER155C
YAL041W	YER155C
YOR269W	YER155C
YDR259C	YDL100C
YKR100C	YDL100C
YDR513W	YDL100C
YHR057C	YDL100C
YLR039C	YDL100C
YOL159C	YDL100C
YPL252C	YDL100C
Q0275	YER154W
Q0250	YER154W
YPL181W	YOR123C
YLR418C	YOR123C
YBR058C	YOR123C
YLR103C	YOR123C
YJL168C	YOR123C
YMR263W	YOR123C
YLR373C	YEL006W
YLR143W	YML023C
YDR013W	YOL146W
YER095W	YER047C
YMR032W	YER047C
YLR418C	YOR001W
YBR094W	YOR001W
YKR083C	YDR353W
YLR347C	YDR353W
YLR373C	YDR353W
YMR030W	YLR125W
YNL243W	YOR284W
YDR351W	YOR284W
YKL002W	YOR284W
YML064C	YOR284W
YCR088W	YOR284W
YOR284W	YOR284W
YJL076W	YDL153C
YDR422C	YDL153C
YJR002W	YDL153C
YBR041W	YDL153C
YFL001W	YDL153C
YOR321W	YDL153C
YBR281C	YDL153C
YPL076W	YDL153C
YLR263W	YLR064W
YOL010W	YML060W
YJR091C	YPR003C
YDR129C	YDR424C
YNL298W	YDR424C
YPL269W	YDR424C
YNL271C	YDR424C
YML094W	YDR424C
YGR078C	YDR424C
YBR067C	YPR138C
YLR039C	YPL037C
YMR080C	YLR363C
YCR009C	YLR110C
YEL043W	YOR164C
YDL100C	YOR164C
YER022W	YDL005C
YIL021W	YDL005C
YOR174W	YDL005C
YDL153C	YDL005C
YHR152W	YOR173W
YJR091C	YLR066W
YCR095C	YPL027W
YJR091C	YHL033C
YLR347C	YDR418W
YJL091C	YMR047C
YLR175W	YMR047C
YDL065C	YMR047C
YNL300W	YMR047C
YNL204C	YMR047C
YCL039W	YMR047C
YNR074C	YMR047C
YBR130C	YMR047C
YBR137W	YMR047C
YBR105C	YMR047C
YDL207W	YMR047C
YDR510W	YMR047C
YBR017C	YMR047C
YJR079W	YMR047C
YJR134C	YMR047C
YOR329C	YMR047C
YCL027W	YMR047C
YKL143W	YMR047C
YLR094C	YMR047C
YBL045C	YMR047C
YJR136C	YMR047C
YJR141W	YMR047C
YGL170C	YMR047C
YMR294W	YMR047C
YOR112W	YMR047C
YDL116W	YMR047C
YBR008C	YMR047C
YLR077W	YMR047C
YBR145W	YMR047C
YOR020C	YMR047C
YKL079W	YMR047C
YPL013C	YMR047C
YLR312C	YMR047C
YGR222W	YMR047C
YLR078C	YMR047C
YLR347C	YMR047C
YCR008W	YMR047C
YJR019C	YMR047C
YLR090W	YMR047C
YKL061W	YMR047C
YOL146W	YMR047C
YER136W	YMR047C
YBR137W	YOR007C
YOR164C	YOR007C
YML064C	YLR377C
YLR347C	YLR377C
YLR377C	YLR377C
YBR149W	YDL211C
YML094W	YDR144C
YGR078C	YDR144C
YNL126W	YLR212C
YML094W	YLR212C
YGR078C	YLR212C
YKR068C	YNL272C
YOR122C	YNL272C
YNL103W	YNL272C
YKL079W	YNL272C
YNL272C	YNL272C
YDR335W	YDR146C
YER179W	YDR146C
YLR103C	YDR146C
YGR092W	YDR146C
YNL243W	YKL068W
YDR335W	YKL068W
YDL207W	YKL068W
YBR017C	YKL068W
YLR347C	YKL068W
YMR047C	YKL068W
YPR107C	YLR115W
YDR118W	YLR102C
YNL298W	YLR102C
YLR127C	YLR102C
YDL008W	YLR102C
YER133W	YOR178C
YBR045C	YOR178C
YDR052C	YOR178C
YHR072W-A	YHR089C
YGL171W	YHR089C
YHL034C	YHR089C
YMR047C	YHR089C
YEL048C	YIL136W
YCL043C	YLR354C
YBR094W	YPL024W
YBR098W	YPL024W
YJR043C	YPL024W
YLR103C	YPL024W
YJL092W	YPL024W
YDR052C	YPL024W
YDR060W	YPL024W
YJR115W	YAL033W
YJR091C	YCL050C
YPL151C	YAL032C
YLR345W	YAL032C
YBR013C	YGR292W
YJR091C	YGR294W
YMR294W	YGR294W
YIL021W	YNL113W
YFR011C	YNL113W
YLR266C	YNL113W
YER022W	YJR094C
YKR092C	YGR280C
YBR061C	YGR277C
YGR049W	YGR278W
YER022W	YML022W
YDR441C	YML022W
YLR447C	YML022W
YCL061C	YBR093C
YKR106W	YBR093C
YMR043W	YCR040W
YLR418C	YMR158W
YMR047C	YMR157C
YER022W	YNL210W
YKL142W	YNL210W
YDR118W	YHR166C
YDR260C	YHR166C
YLR127C	YHR166C
YDR448W	YHR166C
YDL008W	YHR166C
YLR102C	YHR166C
YDL043C	YDR180W
YML094W	YDR183W
YGR078C	YDR183W
YJR091C	YGR262C
YNL066W	YGR263C
YJR091C	YGR263C
YLR175W	YNL307C
YPR141C	YNL307C
YDR363W-A	YLR113W
YPL180W	YLR113W
YKL194C	YLR113W
YDR497C	YLR113W
YJL183W	YLR113W
YGR092W	YLR113W
YOR123C	YLR113W
YJL176C	YPR159W
YEL047C	YPR159W
YPL192C	YPR159W
YBR042C	YPR159W
YGR105W	YPR159W
YFR042W	YPR159W
YDL206W	YPR159W
YLR018C	YPR159W
YLL043W	YPR159W
YKL120W	YPR159W
YDR385W	YPR159W
YLR131C	YPR159W
YJR091C	YPL140C
YLL021W	YPL140C
YLR313C	YPL140C
YLL021W	YOR231W
YLR447C	YOR231W
YLR313C	YOR231W
YER022W	YBR003W
YJR022W	YBR003W
YBL044W	YJL159W
YLR103C	YBL008W
YDR052C	YBL008W
YBL008W	YBL008W
YLR418C	YBR221C
YBR229C	YBR221C
YLR345W	YBR221C
YLR418C	YOR038C
YLR103C	YOR038C
YDR477W	YOR038C
YBL008W	YOR038C
YBL026W	YER025W
YCL063W	YJL173C
YAR007C	YJL173C
YDL130W	YJL173C
YML032C	YJL173C
YAR007C	YNL312W
YML032C	YNL312W
YJL173C	YNL312W
YDL100C	YGR189C
YBL099W	YDR322C-A
YJR091C	YAL012W
YIR006C	YGR241C
YJR091C	YGR241C
YNL183C	YGR241C
YPR178W	YGR241C
YCL027W	YAL017W
YAL030W	YAL014C
YNL250W	YKL113C
YCL016C	YKL113C
YDR369C	YKL113C
YOR368W	YKL113C
YMR048W	YKL113C
YCL061C	YKL113C
YJR104C	YKL113C
YPL194W	YKL113C
YBR098W	YKL113C
YJR091C	YKL113C
YJR043C	YKL113C
YER095W	YKL113C
YER173W	YKL113C
YNL064C	YKL113C
YFL023W	YKL113C
YDR076W	YKL113C
YGL175C	YKL113C
YML032C	YKL113C
YLR447C	YKL113C
YJL092W	YKL113C
YDR004W	YKL113C
YPL181W	YAL011W
YLR418C	YAL011W
YML094W	YAL011W
YGR078C	YAL011W
YJL168C	YAL011W
YOR127W	YAL011W
YLR039C	YAL011W
YMR263W	YAL011W
YOR269W	YAL011W
YJL124C	YAL019W
YLR039C	YAL019W
YOR321W	YAL023C
YJR143C	YAL023C
YLR039C	YAL023C
YER022W	YGR243W
YPR191W	YPR105C
[truncated: 9,118 more rows]
