# Supplementary material for: An uncertain model-based approach for identifying dynamic protein complexes in uncertain protein-protein interaction networks
Source: BMC Genomics. 2017 Oct 16;18(Suppl 7):743. doi: 10.1186/s12864-017-4131-6 (PMC5657050; doi:10.1186/s12864-017-4131-6)
Supplement: Supplementary file 4 — STRING PPI data. (TXT 3624 kb) [file 12864_2017_4131_MOESM4_ESM.txt]

Q0032 YNL182C
Q0045 YBL045C
Q0045 YDL067C
Q0045 Q0275
Q0045 Q0250
Q0045 Q0105
Q0045 Q0140
Q0045 Q0085
Q0045 YGR033C
Q0045 YGR112W
Q0045 YER154W
Q0045 YGL191W
Q0045 YDR529C
Q0045 YFR033C
Q0045 YGL187C
Q0045 YHR051W
Q0045 YGR183C
Q0045 YKR016W
Q0045 YIL157C
Q0045 YIL111W
Q0045 YJL166W
Q0045 YJL062W-A
Q0045 YPR191W
Q0045 YML030W
Q0045 YLR203C
Q0045 YLR038C
Q0045 YLR395C
Q0045 YPL172C
Q0045 YNR017W
Q0045 YNL052W
Q0045 YML129C
Q0045 YMR256C
Q0045 YNR018W
Q0045 YOR065W
Q0050 Q0250
Q0050 Q0050
Q0050 YGL191W
Q0050 YGL187C
Q0050 YKR016W
Q0050 YGL122C
Q0050 YHR051W
Q0050 YDL067C
Q0050 YER142C
Q0050 YBR009C
Q0050 Q0275
Q0050 YMR256C
Q0050 YPR140W
Q0050 YLR395C
Q0050 YLR038C
Q0050 YNL030W
Q0050 YNL052W
Q0055 Q0055
Q0055 YER142C
Q0055 YKR016W
Q0060 YIL111W
Q0060 YHR051W
Q0060 YGR183C
Q0060 Q0275
Q0060 Q0250
Q0060 YDR529C
Q0060 YGL187C
Q0060 YJL166W
Q0060 YPR191W
Q0060 YKR016W
Q0060 YLR038C
Q0060 YOR065W
Q0060 YLR395C
Q0060 YNL052W
Q0065 YLR038C
Q0065 YKR016W
Q0065 YIL111W
Q0065 YJL166W
Q0065 YHR051W
Q0065 YGR183C
Q0065 Q0275
Q0065 Q0250
Q0065 YGL187C
Q0065 YDR529C
Q0065 YFR033C
Q0065 YPR191W
Q0065 YOR065W
Q0065 YNL052W
Q0065 YLR395C
Q0070 YLR395C
Q0070 YKR016W
Q0070 YJL166W
Q0070 YLR038C
Q0070 YHR051W
Q0070 YIL111W
Q0070 YGR183C
Q0070 Q0250
Q0070 YDR529C
Q0070 Q0275
Q0070 YFR033C
Q0070 YGL187C
Q0070 YOR065W
Q0070 YPR191W
Q0070 YNL052W
Q0075 YGL122C
Q0080 YKL016C
Q0080 YHR039C-A
Q0080 YDL004W
Q0080 YJR121W
Q0080 YDL130W-A
Q0080 YEL027W
Q0080 YHR047C
Q0080 YHR026W
Q0080 YEL051W
Q0080 YGR020C
Q0080 YCL005W-A
Q0080 YDR377W
Q0080 YBR127C
Q0080 YDR322C-A
Q0080 YDR298C
Q0080 YBR039W
Q0080 YBL099W
Q0080 Q0130
Q0080 YDL185W
Q0080 Q0085
Q0080 YPL271W
Q0080 YPL078C
Q0080 YPL234C
Q0080 YOR270C
Q0080 YPR036W
Q0080 YLL024C
Q0080 YLR148W
Q0080 YPR020W
Q0080 YKL080W
Q0080 YOL077W-A
Q0080 YOR332W
Q0080 YMR054W
Q0080 YLR295C
Q0080 YLR203C
Q0080 YML081C-A
Q0080 YLR393W
Q0080 YLR447C
Q0085 YPR036W
Q0085 YLR447C
Q0085 YOR270C
Q0085 YOL077W-A
Q0085 YGR020C
Q0085 YLR393W
Q0085 YHR026W
Q0085 YER154W
Q0085 YJR121W
Q0085 YLR295C
Q0085 YHR039C-A
Q0085 YLR203C
Q0085 YKL080W
Q0085 YKL016C
Q0085 YOR332W
Q0085 YMR054W
Q0085 YPR020W
Q0085 YML129C
Q0085 YML081C-A
Q0085 YPL271W
Q0085 YPL078C
Q0085 YPL234C
Q0085 YDR298C
Q0085 YDR322C-A
Q0085 YDL130W-A
Q0085 YCL005W-A
Q0085 YBR127C
Q0085 YBR039W
Q0085 YDL004W
Q0085 YDL185W
Q0085 YBL099W
Q0085 Q0275
Q0085 Q0130
Q0085 Q0080
Q0085 Q0045
Q0085 YEL027W
Q0085 YDR377W
Q0085 YEL051W
Q0092 YOR026W
Q0105 YDR529C
Q0105 YDR375C
Q0105 YBL045C
Q0105 Q0275
Q0105 YPR191W
Q0105 Q0250
Q0105 YOR065W
Q0105 YEL024W
Q0105 Q0105
Q0105 YNR045W
Q0105 YGL187C
Q0105 YFR033C
Q0105 YER154W
Q0105 YER153C
Q0105 YEL039C
Q0105 YLR203C
Q0105 YHR001W-A
Q0105 YHR024C
Q0105 YGR183C
Q0105 YLR163C
Q0105 YKR016W
Q0105 YJR048W
Q0105 YJL166W
Q0105 YHR051W
Q0105 YLR038C
Q0105 YNL180C
Q0105 YML129C
Q0105 YLR229C
Q0105 Q0045
Q0110 YBL045C
Q0110 Q0275
Q0110 Q0250
Q0110 YLR163C
Q0110 YDR529C
Q0110 YLR038C
Q0110 YKR016W
Q0110 YJL166W
Q0110 YHR051W
Q0110 YEL024W
Q0110 YHR024C
Q0110 YGL187C
Q0110 YFR033C
Q0110 YPR191W
Q0110 YGR183C
Q0110 YGR037C
Q0110 YOR065W
Q0110 YLR229C
Q0110 YNL180C
Q0115 Q0250
Q0115 Q0115
Q0115 YOR065W
Q0115 YPR191W
Q0115 YLR038C
Q0115 YLR163C
Q0115 YGR183C
Q0115 YGL187C
Q0115 YEL024W
Q0115 YGL122C
Q0115 Q0275
Q0115 YDR529C
Q0115 YBL045C
Q0115 YJL166W
Q0115 YHR051W
Q0115 YKR016W
Q0115 YHR024C
Q0120 YLR229C
Q0120 YLR163C
Q0120 YKR016W
Q0120 YLR038C
Q0120 YHR051W
Q0120 YJL166W
Q0120 YHR024C
Q0120 YGL122C
Q0120 Q0250
Q0120 YBL045C
Q0120 YFR033C
Q0120 Q0275
Q0120 YEL024W
Q0120 YDR529C
Q0120 YPL160W
Q0120 YGL187C
Q0120 YHR001W-A
Q0120 YGR183C
Q0120 YLR382C
Q0120 YOR065W
Q0120 YNL180C
Q0120 YPR191W
Q0130 YKL016C
Q0130 YKR065C
Q0130 YJR121W
Q0130 YDL217C
Q0130 YDL185W
Q0130 YDL174C
Q0130 Q0085
Q0130 YDL174C
Q0130 Q0080
Q0130 YBL099W
Q0130 YDL174C
Q0130 YBL099W
Q0130 YBL099W
Q0130 YDL174C
Q0130 YCL005W-A
Q0130 YBR039W
Q0130 YBR127C
Q0130 YDL174C
Q0130 YDL004W
Q0130 YDL130W-A
Q0130 YGL187C
Q0130 YEL051W
Q0130 YJL104W
Q0130 YJR121W
Q0130 YEL027W
Q0130 YDL217C
Q0130 YDR377W
Q0130 YDR298C
Q0130 YDR375C
Q0130 YDR322C-A
Q0130 YDR375C
Q0130 YER154W
Q0130 YGL187C
Q0130 YGL187C
Q0130 YGL187C
Q0130 YGR033C
Q0130 YGL187C
Q0130 YJL104W
Q0130 YGR033C
Q0130 YGR020C
Q0130 YGR033C
Q0130 YGR033C
Q0130 YGR033C
Q0130 YJL104W
Q0130 YHR026W
Q0130 YIL022W
Q0130 YHR024C
Q0130 YGR082W
Q0130 YHR039C-A
Q0130 YIL022W
Q0130 YIL022W
Q0130 YIL022W
Q0130 YJL104W
Q0130 YJL054W
Q0130 YJL054W
Q0130 YIL022W
Q0130 YJL054W
Q0130 YJL054W
Q0130 YJL054W
Q0130 YJR121W
Q0130 YJL143W
Q0130 YJL143W
Q0130 YJL104W
Q0130 YJL143W
Q0130 YJR121W
Q0130 YJL143W
Q0130 YJL143W
Q0130 YJR121W
Q0130 YJR045C
Q0130 YKL080W
Q0130 YKR065C
Q0130 YKR065C
Q0130 YKR065C
Q0130 YKR065C
Q0130 YML054C
Q0130 YMR056C
Q0130 YLR447C
Q0130 YLR163C
Q0130 YLR393W
Q0130 YLR008C
Q0130 YLR008C
Q0130 YLR008C
Q0130 YLR008C
Q0130 YLR008C
Q0130 YLR304C
Q0130 YLR259C
Q0130 YLR259C
Q0130 YLR203C
Q0130 YLR304C
Q0130 YLR295C
Q0130 YML054C
Q0130 YML054C
Q0130 YMR054W
Q0130 YML081C-A
Q0130 YML054C
Q0130 YML054C
Q0130 YMR203W
Q0130 YNL052W
Q0130 YPL078C
Q0130 YNL121C
Q0130 YMR203W
Q0130 YMR056C
Q0130 YMR203W
Q0130 YNL052W
Q0130 YNL052W
Q0130 YNL037C
Q0130 YNL037C
Q0130 YNL052W
Q0130 YNL052W
Q0130 YNL070W
Q0130 YPL063W
Q0130 YNR041C
Q0130 YNR001C
Q0130 YNR017W
Q0130 YNL131W
Q0130 YNR001C
Q0130 YNR017W
Q0130 YNR017W
Q0130 YNR017W
Q0130 YNR017W
Q0130 YOR065W
Q0130 YNR041C
Q0130 YNR041C
Q0130 YPL063W
Q0130 YOR065W
Q0130 YOR045W
Q0130 YOL077W-A
Q0130 YNR041C
Q0130 YNR041C
Q0130 YPL063W
Q0130 YOR232W
Q0130 YPL063W
Q0130 YOR332W
Q0130 YOR232W
Q0130 YOR232W
Q0130 YOR270C
Q0130 YOR232W
Q0130 YOR232W
Q0130 YPL063W
Q0130 YPL271W
Q0130 YPR020W
Q0130 YPL234C
Q0130 YPR036W
Q0130 YPR133W-A
Q0140 YDR347W
Q0140 YDR337W
Q0140 YDR175C
Q0140 YBL090W
Q0140 YDR036C
Q0140 Q0045
Q0140 YDL045W-A
Q0140 YDR041W
Q0140 YBR251W
Q0140 YBR146W
Q0140 YMR158W
Q0140 YGR165W
Q0140 YGL122C
Q0140 YFR049W
Q0140 YER154W
Q0140 YER050C
Q0140 YHL004W
Q0140 YKL155C
Q0140 YGR215W
Q0140 YGL129C
Q0140 YGR084C
Q0140 YKL003C
Q0140 YJL014W
Q0140 YHR075C
Q0140 YIL093C
Q0140 YJR113C
Q0140 YJR045C
Q0140 YJR101W
Q0140 YNL306W
Q0140 YMR188C
Q0140 YPR125W
Q0140 YNL137C
Q0140 YNL081C
Q0140 YPR166C
Q0140 YPL118W
Q0140 YNR037C
Q0140 YNR036C
Q0140 YPL013C
Q0140 YOL027C
Q0140 YOR158W
Q0143 Q0143
Q0160 Q0160
Q0250 YML129C
Q0250 YML030W
Q0250 YFL038C
Q0250 YLR395C
Q0250 YEL039C
Q0250 YLR203C
Q0250 YKR016W
Q0250 YER154W
Q0250 YDR529C
Q0250 YJR121W
Q0250 YDL107W
Q0250 YDL067C
Q0250 YFR033C
Q0250 YJR048W
Q0250 YBR039W
Q0250 YDL007W
Q0250 YBR037C
Q0250 Q0115
Q0250 YBR024W
Q0250 Q0110
Q0250 Q0060
Q0250 Q0070
Q0250 Q0065
Q0250 Q0050
Q0250 Q0045
Q0250 YBL073W
Q0250 Q0275
Q0250 Q0105
Q0250 Q0120
Q0250 YBL045C
Q0250 YBL030C
Q0250 YBL040C
Q0250 YIL111W
Q0250 YJL166W
Q0250 YGR033C
Q0250 YGL241W
Q0250 YGL187C
Q0250 YGL191W
Q0250 YIL051C
Q0250 YGR152C
Q0250 YGR132C
Q0250 YGR112W
Q0250 YGR062C
Q0250 YHR051W
Q0250 YGR183C
Q0250 YLR038C
Q0250 YLL039C
Q0250 YMR256C
Q0250 YPR004C
Q0250 YNL052W
Q0250 YNR017W
Q0250 YNR018W
Q0250 YOR065W
Q0250 YPR191W
Q0255 YGL122C
Q0275 YJL166W
Q0275 YIL111W
Q0275 YHR051W
Q0275 YDL107W
Q0275 YML030W
Q0275 YJR121W
Q0275 YML129C
Q0275 YLR395C
Q0275 YLR203C
Q0275 YLR038C
Q0275 YMR256C
Q0275 YNL052W
Q0275 YNR018W
Q0275 YOR065W
Q0275 YPR191W
Q0275 Q0250
Q0275 YDL067C
Q0275 Q0120
Q0275 Q0115
Q0275 Q0110
Q0275 Q0105
Q0275 Q0070
Q0275 Q0050
Q0275 Q0045
Q0275 YER154W
Q0275 YDR529C
Q0275 Q0060
Q0275 Q0085
Q0275 Q0065
Q0275 YGL187C
Q0275 YFR033C
Q0275 YGR183C
Q0275 YGL191W
Q0275 YGR062C
R0010W YDL005C
R0010W R0010W
R0020C YPL116W
R0020C YNL031C
R0020C YNL030W
R0020C YDR224C
R0020C YBL056W
R0020C YKR029C
R0020C YDR523C
R0020C YKR008W
R0030W YOL012C
R0030W YNL031C
R0030W YKR008W
R0030W YDR224C
YAL001C YDL097C
YAL001C YDL078C
YAL001C YDL074C
YAL001C YBR154C
YAL001C YBR154C
YAL001C YBR123C
YAL001C YBR154C
YAL001C YBR123C
YAL001C YBR009C
YAL001C YBR123C
YAL001C YOR207C
YAL001C YDL150W
YAL001C YDR045C
YAL001C YDL150W
YAL001C YDL147W
YAL001C YDL150W
YAL001C YMR093W
YAL001C YHR143W-A
YAL001C YOR207C
YAL001C YER148W
YAL001C YDR362C
YAL001C YFR052W
YAL001C YDR045C
YAL001C YDR045C
YAL001C YER148W
YAL001C YDR449C
YAL001C YDR381W
YAL001C YER148W
YAL001C YDR510W
YAL001C YDR523C
YAL001C YHR143W-A
YAL001C YMR039C
YAL001C YHR143W-A
YAL001C YIR010W
YAL001C YGR246C
YAL001C YGR047C
YAL001C YGR047C
YAL001C YGR246C
YAL001C YGR047C
YAL001C YGR246C
YAL001C YJL011C
YAL001C YJL011C
YAL001C YKL144C
YAL001C YJL011C
YAL001C YKL144C
YAL001C YKL144C
YAL001C YOR207C
YAL001C YOR116C
YAL001C YNL039W
YAL001C YOR116C
YAL001C YNL039W
YAL001C YNL030W
YAL001C YNL039W
YAL001C YOR116C
YAL001C YNL151C
YAL001C YNL113W
YAL001C YNL151C
YAL001C YNL113W
YAL001C YNL113W
YAL001C YOR110W
YAL001C YNL151C
YAL001C YNR003C
YAL001C YNR003C
YAL001C YNR003C
YAL001C YPR110C
YAL001C YOR210W
YAL001C YOR210W
YAL001C YOR210W
YAL001C YPR110C
YAL001C YOR224C
YAL001C YPL007C
YAL001C YOR224C
YAL001C YOR224C
YAL001C YPR187W
YAL001C YPR110C
YAL001C YPR186C
YAL001C YPR186C
YAL001C YPR186C
YAL001C YPR190C
YAL001C YPR187W
YAL001C YPR190C
YAL001C YPR187W
YAL001C YPR190C
YAL002W YDR495C
YAL002W YDR171W
YAL002W YDL229W
YAL002W YDL077C
YAL002W YAL005C
YAL002W YOR089C
YAL002W YNL093W
YAL002W YLL039C
YAL002W YGL206C
YAL002W YKR014C
YAL002W YMR231W
YAL002W YLR148W
YAL002W YLR396C
YAL002W YPL045W
YAL002W YOR154W
YAL003W YKL081W
YAL003W YKL081W
YAL003W YGR201C
YAL003W YHR064C
YAL003W YGR285C
YAL003W YBR252W
YAL003W YGL137W
YAL003W YBR118W
YAL003W YAL003W
YAL003W YGR201C
YAL003W YGL122C
YAL003W YER151C
YAL003W YEL034W
YAL003W YGR201C
YAL003W YGR201C
YAL003W YGR201C
YAL003W YPR080W
YAL003W YKL081W
YAL003W YNL255C
YAL003W YKL081W
YAL003W YPR080W
YAL003W YOL115W
YAL003W YNL180C
YAL003W YKL081W
YAL003W YLR249W
YAL003W YNL299W
YAL003W YLL039C
YAL003W YKR084C
YAL003W YPR033C
YAL003W YPL048W
YAL003W YOR335C
YAL003W YPL048W
YAL003W YPL048W
YAL003W YPL048W
YAL003W YPL048W
YAL003W YPR080W
YAL003W YPR080W
YAL004W YML109W
YAL005C YJR045C
YAL005C YKL215C
YAL005C YLL006W
YAL005C YKR091W
YAL005C YJL102W
YAL005C YKL164C
YAL005C YJL062W
YAL005C YKL157W
YAL005C YKR082W
YAL005C YKL154W
YAL005C YKR081C
YAL005C YGR123C
YAL005C YDR143C
YAL005C YDR145W
YAL005C YJR043C
YAL005C YJL141C
YAL005C YJL061W
YAL005C YBR155W
YAL005C YDR135C
YAL005C YBR130C
YAL005C YDR172W
YAL005C YBR117C
YAL005C YBR152W
YAL005C YAR002W
YAL005C YBR101C
YAL005C YGR104C
YAL005C YBL047C
YAL005C YAL036C
YAL005C YAL019W
YAL005C YAL002W
YAL005C YAL005C
YAL005C YBL075C
YAL005C YBR081C
YAL005C YBL035C
YAL005C YBL005W
YAL005C YBR044C
YAL005C YBR003W
YAL005C YBR058C
YAL005C YGR030C
YAL005C YCR009C
YAL005C YBR198C
YAL005C YDR188W
YAL005C YDR122W
YAL005C YDR108W
YAL005C YDR192C
YAL005C YCR004C
YAL005C YBR169C
YAL005C YGR061C
YAL005C YCL028W
YAL005C YGR028W
YAL005C YDR068W
YAL005C YDL116W
YAL005C YCR043C
YAL005C YDR217C
YAL005C YDL122W
YAL005C YCR036W
YAL005C YDL090C
YAL005C YDL018C
YAL005C YCR082W
YAL005C YCR095C
YAL005C YDL080C
YAL005C YDL047W
YAL005C YDL061C
YAL005C YDR233C
YAL005C YDR027C
YAL005C YDR047W
YAL005C YGR016W
YAL005C YDL229W
YAL005C YDL166C
YAL005C YDR243C
YAL005C YGL237C
YAL005C YGL219C
YAL005C YGL181W
YAL005C YGL203C
YAL005C YJR032W
YAL005C YJL171C
YAL005C YJL039C
YAL005C YGR173W
YAL005C YGR136W
YAL005C YGR210C
YAL005C YGR204W
YAL005C YGR233C
YAL005C YJL197W
YAL005C YJL026W
YAL005C YIL055C
YAL005C YJL006C
YAL005C YHR117W
YAL005C YGR229C
YAL005C YHR077C
YAL005C YHR108W
YAL005C YHR069C
YAL005C YHL030W
YAL005C YHR146W
YAL005C YHR154W
YAL005C YIL016W
YAL005C YHR193C
YAL005C YHR200W
YAL005C YHR161C
YAL005C YIR010W
YAL005C YIL070C
YAL005C YIL115C
YAL005C YPL204W
YAL005C YPL240C
YAL005C YPL190C
YAL005C YPL254W
YAL005C YKR016W
YAL005C YKL129C
YAL005C YKL126W
YAL005C YKL150W
YAL005C YKL025C
YAL005C YLL024C
YAL005C YKL014C
YAL005C YJR148W
YAL005C YJR110W
YAL005C YJR137C
YAL005C YJR072C
YAL005C YJR052W
YAL005C YPL233W
YAL005C YKL035W
YAL005C YKL125W
YAL005C YKL112W
YAL005C YPL226W
YAL005C YOR007C
YAL005C YGL128C
YAL005C YOR035C
YAL005C YGL086W
YAL005C YNL064C
YAL005C YPL178W
YAL005C YPR010C
YAL005C YGL073W
YAL005C YNL007C
YAL005C YMR104C
YAL005C YOR027W
YAL005C YGL066W
YAL005C YOL148C
YAL005C YOL072W
YAL005C YOL149W
YAL005C YOL031C
YAL005C YMR091C
YAL005C YGL040C
YAL005C YER165W
YAL005C YOL013C
YAL005C YER141W
YAL005C YER177W
YAL005C YNR050C
YAL005C YLR335W
YAL005C YMR027W
YAL005C YLR347C
YAL005C YLR321C
YAL005C YLR310C
YAL005C YER111C
YAL005C YDR390C
YAL005C YLR293C
YAL005C YER110C
YAL005C YDR388W
YAL005C YDR448W
YAL005C YDR443C
YAL005C YDR258C
YAL005C YDR381W
YAL005C YDR399W
YAL005C YDR358W
YAL005C YDR320C
YAL005C YDR303C
YAL005C YDR356W
YAL005C YDR346C
YAL005C YDR328C
YAL005C YLR262C
YAL005C YFR037C
YAL005C YER093C
YAL005C YER055C
YAL005C YDR477W
YAL005C YDR516C
YAL005C YDR510W
YAL005C YDR481C
YAL005C YDR483W
YAL005C YER151C
YAL005C YER023W
YAL005C YEL024W
YAL005C YEL011W
YAL005C YER020W
YAL005C YEL030W
YAL005C YER012W
YAL005C YLR259C
YAL005C YLL036C
YAL005C YGL119W
YAL005C YFR053C
YAL005C YGL093W
YAL005C YHR187W
YAL005C YGL122C
YAL005C YGL131C
YAL005C YLR257W
YAL005C YLR090W
YAL005C YLL039C
YAL005C YLR055C
YAL005C YLR256W
YAL005C YLR176C
YAL005C YLR177W
YAL005C YOL111C
YAL005C YMR012W
YAL005C YNL262W
YAL005C YLR436C
YAL005C YML109W
YAL005C YML106W
YAL005C YMR167W
YAL005C YLR430W
YAL005C YMR078C
YAL005C YNL255C
YAL005C YML103C
YAL005C YLR438W
YAL005C YNL242W
YAL005C YLR377C
YAL005C YML088W
YAL005C YML016C
YAL005C YLR369W
YAL005C YLR354C
YAL005C YML012W
YAL005C YLR357W
YAL005C YML007W
YAL005C YNL229C
YAL005C YNL124W
YAL005C YNL173C
YAL005C YNL121C
YAL005C YNL169C
YAL005C YNL088W
YAL005C YMR186W
YAL005C YNL157W
YAL005C YNL077W
YAL005C YMR236W
YAL005C YMR223W
YAL005C YNL025C
YAL005C YMR240C
YAL005C YNL001W
YAL005C YNL224C
YAL005C YNL193W
YAL005C YNL209W
YAL005C YNL197C
YAL005C YNR051C
YAL005C YNR007C
YAL005C YNL280C
YAL005C YOL016C
YAL005C YPL169C
YAL005C YPR016C
YAL005C YPL167C
YAL005C YOR160W
YAL005C YOR151C
YAL005C YPL083C
YAL005C YOR098C
YAL005C YPR178W
YAL005C YPL106C
YAL005C YPL026C
YAL005C YPR119W
YAL005C YPR129W
YAL005C YOR074C
YAL005C YOR091W
YAL005C YPL048W
YAL005C YPR055W
YAL005C YPL020C
YAL005C YPR033C
YAL005C YPL003W
YAL005C YOR352W
YAL005C YOR386W
YAL005C YOR347C
YAL005C YOR164C
YAL005C YOR171C
YAL005C YOR341W
YAL005C YOR270C
YAL005C YOR197W
YAL005C YOR185C
YAL005C YOR232W
YAL005C YOR216C
YAL005C YOR231W
YAL005C YOR299W
YAL005C YOR275C
YAL005C YOR274W
YAL007C YEL002C
YAL007C YDR087C
YAL007C YDL095W
YAL007C YDL018C
YAL007C YBR009C
YAL007C YDL018C
YAL007C YDR086C
YAL007C YPL076W
YAL007C YBR183W
YAL007C YCL037C
YAL007C YCL025C
YAL007C YBR036C
YAL007C YDR127W
YAL007C YDR101C
YAL007C YDR381W
YAL007C YDR174W
YAL007C YOR133W
YAL007C YER110C
YAL007C YGL008C
YAL007C YPL264C
YAL007C YEL063C
YAL007C YPL211W
YAL007C YGL055W
YAL007C YOR016C
YAL007C YGL027C
YAL007C YNL055C
YAL007C YOR016C
YAL007C YJL034W
YAL007C YHR026W
YAL007C YHR140W
YAL007C YGR231C
YAL007C YGL200C
YAL007C YGL122C
YAL007C YHR110W
YAL007C YGR085C
YAL007C YGR060W
YAL007C YLR075W
YAL007C YMR290C
YAL007C YLR150W
YAL007C YLL039C
YAL007C YJL117W
YAL007C YML024W
YAL007C YMR214W
YAL007C YNL030W
YAL007C YML012W
YAL007C YLR342W
YAL007C YBL003C
YAL007C YAR002C-A
YAL007C YAL023C
YAL007C YAL013W
YAL008W YCL037C
YAL008W YGL122C
YAL008W YJL033W
YAL009W YER054C
YAL009W YPL152W
YAL009W YDR211W
YAL009W YPL106C
YAL009W YDR028C
YAL009W YJL176C
YAL009W YDL134C
YAL009W YER089C
YAL009W YBL056W
YAL009W YAL016W
YAL009W YAL009W
YAL009W YDL040C
YAL009W YBR050C
YAL009W YBR045C
YAL009W YBR031W
YAL009W YDL006W
YAL009W YBR125C
YAL009W YGL076C
YAL009W YER133W
YAL009W YHR004C
YAL009W YGL027C
YAL009W YER165W
YAL009W YGL190C
YAL009W YGR032W
YAL009W YKL193C
YAL009W YML024W
YAL009W YKL190W
YAL009W YOR178C
YAL009W YJR145C
YAL009W YLR448W
YAL009W YLR273C
YAL009W YLR433C
YAL009W YLR310C
YAL009W YLR342W
YAL009W YOR014W
YAL009W YNL255C
YAL009W YML057W
YAL009W YOR090C
YAL010C YAL010C
YAL010C YAL048C
YAL010C YHR083W
YAL010C YNL026W
YAL010C YMR203W
YAL010C YNL026W
YAL010C YMR060C
YAL010C YLL006W
YAL010C YJL066C
YAL010C YGL219C
YAL010C YHR083W
YAL010C YFL048C
YAL010C YDL055C
YAL010C YDR190C
YAL010C YMR203W
YAL010C YMR060C
YAL010C YLL039C
YAL010C YNL131W
YAL010C YOL009C
YAL010C YNL055C
YAL010C YNL070W
YAL010C YPL235W
YAL011W YNL307C
YAL011W YNL107W
YAL011W YLR291C
YAL011W YNL059C
YAL011W YNL086W
YAL011W YLR085C
YAL011W YBL003C
YAL011W YDR485C
YAL011W YDR225W
YAL011W YBL016W
YAL011W YBL007C
YAL011W YDR334W
YAL011W YDR224C
YAL011W YBR231C
YAL011W YBR135W
YAL011W YDR190C
YAL011W YDL002C
YAL011W YDL181W
YAL011W YLR052W
YAL011W YML041C
YAL011W YGL025C
YAL011W YER111C
YAL011W YER081W
YAL011W YDR510W
YAL011W YFL039C
YAL011W YFL013C
YAL011W YJL081C
YAL011W YLR399C
YAL011W YGL150C
YAL011W YLR385C
YAL011W YGR002C
YAL011W YIR018W
YAL011W YGR086C
YAL011W YIL109C
YAL011W YHR158C
YAL011W YOR189W
YAL011W YOR141C
YAL011W YOL012C
YAL011W YPL235W
YAL011W YPL129W
YAL011W YOL130W
YAL011W YOR269W
YAL011W YOR127W
YAL012W YKL130C
YAL012W YGL122C
YAL012W YLL024C
YAL012W YKL210W
YAL012W YLL039C
YAL012W YMR101C
YAL012W YMR300C
YAL012W YPL149W
YAL012W YPL106C
YAL012W YOL013C
YAL012W YNR051C
YAL013W YOL004W
YAL013W YNL330C
YAL013W YNL309W
YAL013W YNL255C
YAL013W YNL097C
YAL013W YDR101C
YAL013W YAL007C
YAL013W YNL021W
YAL013W YDR087C
YAL013W YBR095C
YAL013W YAR002C-A
YAL013W YBL054W
YAL013W YDL076C
YAL013W YBR103W
YAL013W YCR033W
YAL013W YDR295C
YAL013W YIL112W
YAL013W YMR290C
YAL013W YDR207C
YAL013W YDR155C
YAL013W YDR127W
YAL013W YIL084C
YAL013W YDR510W
YAL013W YER088C
YAL013W YER018C
YAL013W YER110C
YAL013W YGL200C
YAL013W YGL194C
YAL013W YGL061C
YAL013W YGL131C
YAL013W YMR263W
YAL013W YKL185W
YAL013W YKL049C
YAL013W YML012W
YAL013W YMR176W
YAL013W YLR183C
YAL013W YKR029C
YAL013W YMR075W
YAL013W YMR053C
YAL013W YOL068C
YAL013W YOR279C
YAL013W YPL139C
YAL013W YPL181W
YAL013W YPL082C
YAL013W YPL211W
YAL013W YPR179C
YAL013W YPR068C
YAL013W YPR023C
YAL014C YLR093C
YAL014C YLL039C
YAL014C YJR125C
YAL014C YIL034C
YAL014C YER133W
YAL014C YDR264C
YAL014C YAL014C
YAL014C YOR106W
YAL014C YML016C
YAL014C YMR197C
YAL015C YPL190C
YAL015C YOL043C
YAL015C YOL043C
YAL015C YOL043C
YAL015C YGL122C
YAL015C YDR214W
YAL015C YGR282C
YAL015C YOL043C
YAL015C YMR058W
YAL015C YDL059C
YAL015C YDL029W
YAL015C YAL015C
YAL015C YER041W
YAL015C YDR510W
YAL015C YEL030W
YAL015C YGR258C
YAL015C YOL043C
YAL015C YML105C
YAL015C YJR068W
YAL015C YMR146C
YAL015C YKL114C
YAL015C YNL255C
YAL016W YBR145W
YAL016W YBR160W
YAL016W YBL034C
YAL016W YBR045C
YAL016W YAL024C
YAL016W YBR041W
YAL016W YAL016W
YAL016W YAL009W
YAL016W YBL056W
YAL016W YBR125C
YAL016W YBR050C
YAL016W YBR079C
YAL016W YLL003W
YAL016W YDL188C
YAL016W YDL006W
YAL016W YCR105W
YAL016W YGR218W
YAL016W YDR488C
YAL016W YDR435C
YAL016W YDR028C
YAL016W YDR012W
YAL016W YDL240W
YAL016W YDL134C
YAL016W YDL014W
YAL016W YKL060C
YAL016W YDR162C
YAL016W YDR075W
YAL016W YDR099W
YAL016W YDR482C
YAL016W YDR293C
YAL016W YDR238C
YAL016W YDR221W
YAL016W YGR281W
YAL016W YGR161C
YAL016W YJL177W
YAL016W YGR231C
YAL016W YGR159C
YAL016W YKR090W
YAL016W YGR123C
YAL016W YFR014C
YAL016W YGL241W
YAL016W YER177W
YAL016W YER061C
YAL016W YER054C
YAL016W YER016W
YAL016W YGL190C
YAL016W YER133W
YAL016W YER089C
YAL016W YFR040W
YAL016W YFR024C-A
YAL016W YFR028C
YAL016W YHR158C
YAL016W YJL130C
YAL016W YKL193C
YAL016W YHR004C
YAL016W YHL015W
YAL016W YHR075C
YAL016W YKL190W
YAL016W YIL069C
YAL016W YJL111W
YAL016W YIL033C
YAL016W YHR172W
YAL016W YIL153W
YAL016W YJL020C
YAL016W YMR308C
YAL016W YLR433C
YAL016W YLR273C
YAL016W YPL090C
YAL016W YOR269W
YAL016W YMR318C
YAL016W YLR191W
YAL016W YNL126W
YAL016W YLR045C
YAL016W YLL039C
YAL016W YMR291W
YAL016W YML057W
YAL016W YML109W
YAL016W YML024W
YAL016W YMR303C
YAL016W YML063W
YAL016W YMR142C
YAL016W YMR273C
YAL016W YMR001C
YAL016W YMR109W
YAL016W YMR083W
YAL016W YOR178C
YAL016W YNL127W
YAL016W YOL068C
YAL016W YPL106C
YAL016W YNR032W
YAL016W YNL154C
YAL016W YNL255C
YAL016W YOL016C
YAL016W YNL209W
YAL016W YPL152W
YAL016W YOL086C
YAL016W YOR162C
YAL016W YOR073W
YAL016W YOR096W
YAL016W YOR014W
YAL016W YOL113W
YAL016W YOL120C
YAL016W YPL204W
YAL016W YOR090C
YAL016W YPL155C
YAL017W YER133W
YAL017W YER054C
YAL017W YDR388W
YAL017W YDR190C
YAL017W YDR099W
YAL017W YDL100C
YAL017W YCL027W
YAL017W YCR020W-B
YAL017W YGL112C
YAL017W YHR016C
YAL017W YNL247W
YAL017W YGR252W
YAL017W YGL066W
YAL017W YER177W
YAL017W YFR024C-A
YAL017W YMR223W
YAL017W YGL122C
YAL017W YKL049C
YAL017W YKL035W
YAL017W YLR258W
YAL017W YLR055C
YAL017W YLR150W
YAL017W YPR034W
YAL017W YOR196C
YAL017W YOL045W
YAL017W YPR160W
YAL018C YOL156W
YAL018C YMR001C
YAL018C YLR034C
YAL018C YHR114W
YAL018C YHR026W
YAL018C YDL017W
YAL018C YDR331W
YAL019W YLR027C
YAL019W YNL031C
YAL019W YAL019W
YAL019W YOL045W
YAL019W YIL075C
YAL019W YPL198W
YAL019W YOL090W
YAL019W YIL035C
YAL019W YAL005C
YAL019W YFR052W
YAL019W YDL229W
YAL019W YLL024C
YAL019W YDL147W
YAL019W YJR119C
YAL019W YJL124C
YAL019W YDL097C
YAL019W YAL026C
YAL019W YBR084W
YAL019W YBR031W
YAL019W YBL088C
YAL019W YBR010W
YAL020C YBL071W-A
YAL020C YBL063W
YAL020C YKR048C
YAL020C YEL061C
YAL020C YPL248C
YAL021C YNR052C
YAL021C YNL216W
YAL021C YNL278W
YAL021C YNL025C
YAL021C YNL288W
YAL021C YNR051C
YAL021C YMR005W
YAL021C YMR142C
YAL021C YDR064W
YAL021C YML098W
YAL021C YDL165W
YAL021C YDL149W
YAL021C YBR034C
YAL021C YDL140C
YAL021C YBR172C
YAL021C YBR279W
YAL021C YCR093W
YAL021C YLR418C
YAL021C YDR188W
YAL021C YDR138W
YAL021C YDR443C
YAL021C YLR172C
YAL021C YGR134W
YAL021C YDR252W
YAL021C YGR092W
YAL021C YER068W
YAL021C YGL014W
YAL021C YFL028C
YAL021C YGL122C
YAL021C YGR005C
YAL021C YGL195W
YAL021C YGL178W
YAL021C YIR010W
YAL021C YLR075W
YAL021C YIL038C
YAL021C YGR184C
YAL021C YJL112W
YAL021C YLL013C
YAL021C YJL008C
YAL021C YKR036C
YAL021C YBL032W
YAL021C YAL021C
YAL021C YOL123W
YAL021C YPL042C
YAL021C YPR072W
YAL021C YPR025C
YAL022C YDR497C
YAL022C YLL039C
YAL022C YBR159W
YAL022C YGL132W
YAL023C YBR004C
YAL023C YAR027W
YAL023C YAR002C-A
YAL023C YAL007C
YAL023C YNL158W
YAL023C YNL074C
YAL023C YML130C
YAL023C YBR059C
YAL023C YJL183W
YAL023C YGL200C
YAL023C YBR159W
YAL023C YCL037C
YAL023C YEL036C
YAL023C YCL043C
YAL023C YDR411C
YAL023C YDR245W
YAL023C YCR043C
YAL023C YDR057W
YAL023C YDL093W
YAL023C YDL126C
YAL023C YDL095W
YAL023C YML115C
YAL023C YKL130C
YAL023C YJR075W
YAL023C YLL039C
YAL023C YML012W
YAL023C YML029W
YAL023C YOL013C
YAL023C YPL050C
YAL024C YIR009W
YAL024C YHR158C
YAL024C YPR140W
YAL024C YHR030C
YAL024C YGR152C
YAL024C YGR238C
YAL024C YGR136W
YAL024C YAR018C
YAL024C YAL016W
YAL024C YFR028C
YAL024C YBL097W
YAL024C YBR160W
YAL024C YPR119W
YAL024C YML064C
YAL024C YOR233W
YAL024C YNL298W
YAL024C YNL098C
YAL024C YOR233W
YAL024C YNL312W
YAL024C YOR089C
YAL024C YOR233W
YAL024C YOR101W
YAL024C YPR154W
YAL025C YDR194C
YAL025C YDR087C
YAL025C YCL054W
YAL025C YDR381W
YAL025C YCL037C
YAL025C YIR010W
YAL025C YOR272W
YAL025C YDR510W
YAL025C YGR103W
YAL025C YGL122C
YAL025C YHR088W
YAL025C YGL111W
YAL025C YFL002C
YAL025C YGL076C
YAL025C YHR066W
YAL025C YOR267C
YAL025C YJR044C
YAL025C YOR005C
YAL025C YNR051C
YAL025C YLR002C
YAL025C YKL021C
YAL025C YPL093W
YAL025C YNL255C
YAL025C YNL075W
YAL025C YMR049C
YAL025C YLR009W
YAL025C YNL110C
YAL025C YNL002C
YAL025C YMR290C
YAL025C YPL198W
YAL026C YLR447C
YAL026C YML069W
YAL026C YLL039C
YAL026C YKL135C
YAL026C YKL212W
YAL026C YKL010C
YAL026C YJL204C
YAL026C YDR054C
YAL026C YAL026C
YAL026C YAL019W
YAL026C YDL019C
YAL026C YAL053W
YAL026C YCR094W
YAL026C YJL153C
YAL026C YDR497C
YAL026C YDR238C
YAL026C YDR293C
YAL026C YJL042W
YAL026C YEL022W
YAL026C YJL034W
YAL026C YNL321W
YAL026C YMR001C
YAL026C YML072C
YAL026C YPL146C
YAL026C YNL323W
YAL026C YPR029C
YAL026C YPR129W
YAL027W YDR380W
YAL027W YDR381W
YAL027W YDR388W
YAL027W YDR174W
YAL027W YCL011C
YAL027W YDR064W
YAL027W YBR196C
YAL027W YDL014W
YAL027W YCR009C
YAL027W YCL037C
YAL027W YCL024W
YAL027W YCR105W
YAL027W YCR028C-A
YAL027W YCR092C
YAL027W YIL069C
YAL027W YGL173C
YAL027W YER049W
YAL027W YLL018C
YAL027W YDR510W
YAL027W YDR507C
YAL027W YKL214C
YAL027W YGL122C
YAL027W YGL106W
YAL027W YER095W
YAL027W YKL182W
YAL027W YIL095W
YAL027W YIL105C
YAL027W YPR171W
YAL027W YPL022W
YAL027W YLR044C
YAL027W YMR128W
YAL027W YML095C
YAL027W YLR429W
YAL027W YML032C
YAL027W YPL146C
YAL027W YPL004C
YAL027W YNL106C
YAL027W YMR229C
YAL027W YOR294W
YAL027W YOL086C
YAL027W YOL090W
YAL028W YOR254C
YAL028W YOL034W
YAL028W YMR186W
YAL028W YLR378C
YAL028W YGL122C
YAL028W YOR324C
YAL028W YLR233C
YAL028W YDL239C
YAL028W YBR171W
YAL028W YLR433C
YAL028W YBL032W
YAL028W YJL092W
YAL028W YLR292C
YAL028W YPL094C
YAL029C YHR023W
YAL029C YGL213C
YAL029C YGL210W
YAL029C YOR035C
YAL029C YGL195W
YAL029C YGL106W
YAL029C YFL039C
YAL029C YOL086C
YAL029C YNR035C
YAL029C YBR009C
YAL029C YJL014W
YAL029C YFL005W
YAL029C YBR081C
YAL029C YBL031W
YAL029C YBR010W
YAL029C YER151C
YAL029C YAL053W
YAL029C YAL029C
YAL029C YIL034C
YAL029C YER110C
YAL029C YDL156W
YAL029C YDL029W
YAL029C YBR109C
YAL029C YDL074C
YAL029C YBR130C
YAL029C YBR119W
YAL029C YHR216W
YAL029C YER102W
YAL029C YDR101C
YAL029C YDR064W
YAL029C YER031C
YAL029C YDR457W
YAL029C YDR155C
YAL029C YNL271C
YAL029C YKL018W
YAL029C YKL007W
YAL029C YLR196W
YAL029C YLL039C
YAL029C YKL124W
YAL029C YKL081W
YAL029C YKL185W
YAL029C YKL129C
YAL029C YKL130C
YAL029C YNL031C
YAL029C YMR109W
YAL029C YLR304C
YAL029C YLR249W
YAL029C YLR274W
YAL029C YMR075W
YAL029C YLR429W
YAL029C YML056C
YAL029C YNL030W
YAL029C YMR183C
YAL029C YMR139W
YAL029C YMR142C
YAL029C YMR309C
YAL029C YMR186W
YAL029C YMR229C
YAL029C YPR188C
YAL029C YPL232W
YAL029C YOR239W
YAL029C YOR181W
YAL029C YPL131W
YAL029C YOR326W
YAL029C YPL106C
YAL030W YPR032W
YAL030W YOR327C
YAL030W YPL232W
YAL030W YJL204C
YAL030W YBL050W
YAL030W YJL126W
YAL030W YCL037C
YAL030W YDR498C
YAL030W YBR200W
YAL030W YBR080C
YAL030W YDR468C
YAL030W YDL226C
YAL030W YDL072C
YAL030W YDL192W
YAL030W YDR189W
YAL030W YDR027C
YAL030W YDR164C
YAL030W YJL036W
YAL030W YGR009C
YAL030W YGL095C
YAL030W YDR515W
YAL030W YER143W
YAL030W YGL212W
YAL030W YGL098W
YAL030W YGL122C
YAL030W YIL004C
YAL030W YGR247W
YAL030W YGR142W
YAL030W YGR241C
YAL030W YHR161C
YAL030W YHL031C
YAL030W YHR030C
YAL030W YOR106W
YAL030W YLR026C
YAL030W YNR049C
YAL030W YLL039C
YAL030W YKL196C
YAL030W YKL006C-A
YAL030W YKL065C
YAL030W YNL255C
YAL030W YLR078C
YAL030W YMR017W
YAL030W YLR268W
YAL030W YLR093C
YAL030W YLR229C
YAL030W YNL180C
YAL030W YMR183C
YAL030W YMR040W
YAL030W YNL077W
YAL030W YMR197C
YAL030W YNL064C
YAL030W YOR036W
YAL030W YOR075W
YAL030W YOL018C
YAL031C YER133W
YAL031C YCL027W
YAL031C YBL032W
YAL031C YER177W
YAL031C YER172C
YAL031C YGL122C
YAL031C YNL317W
YAL032C YNR011C
YAL032C YNL243W
YAL032C YMR213W
YAL032C YNL078W
YAL032C YIR001C
YAL032C YNL330C
YAL032C YHL033C
YAL032C YHR161C
YAL032C YGL085W
YAL032C YMR176W
YAL032C YMR125W
YAL032C YHR165C
YAL032C YJR005W
YAL032C YGL043W
YAL032C YBR081C
YAL032C YIL068C
YAL032C YBR065C
YAL032C YBL105C
YAL032C YBL084C
YAL032C YDR416W
YAL032C YMR190C
YAL032C YGL026C
YAL032C YDR385W
YAL032C YDL043C
YAL032C YBR194W
YAL032C YBR114W
YAL032C YBR119W
YAL032C YDL001W
YAL032C YCL037C
YAL032C YCR033W
YAL032C YDR369C
YAL032C YDR141C
YAL032C YDL116W
YAL032C YDL209C
YAL032C YDR364C
YAL032C YDR176W
YAL032C YDR243C
YAL032C YER172C
YAL032C YER032W
YAL032C YDR482C
YAL032C YER029C
YAL032C YER013W
YAL032C YDR510W
YAL032C YEL026W
YAL032C YER165W
YAL032C YER036C
YAL032C YJL203W
YAL032C YGR278W
YAL032C YGL120C
YAL032C YGR061C
YAL032C YGL128C
YAL032C YGL257C
YAL032C YJL149W
YAL032C YGR270W
YAL032C YGR198W
YAL032C YGR071C
YAL032C YGR252W
YAL032C YJL103C
YAL032C YLR045C
YAL032C YMR031C
YAL032C YML049C
YAL032C YML103C
YAL032C YLR024C
YAL032C YJR061W
YAL032C YLR016C
YAL032C YJR050W
YAL032C YLL045C
YAL032C YKL201C
YAL032C YKL095W
YAL032C YKL173W
YAL032C YLL036C
YAL032C YKR054C
YAL032C YKR086W
YAL032C YLR386W
YAL032C YLR117C
YAL032C YLR345W
YAL032C YLR338W
YAL032C YLR320W
YAL032C YLR187W
YAL032C YLR424W
YAL032C YNL246W
YAL032C YMR288W
YAL032C YNL271C
YAL032C YPR152C
YAL032C YPR101W
YAL032C YPR023C
YAL032C YNR059W
YAL032C YPL213W
YAL032C YOL004W
YAL032C YPR189W
YAL032C YPL151C
YAL032C YOR156C
YAL032C YOR023C
YAL032C YOL090W
YAL032C YOR308C
YAL032C YOR133W
YAL032C YOR036W
YAL033W YBR257W
YAL033W YBR167C
YAL033W YBL018C
YAL033W YDR478W
YAL033W YMR234W
YAL033W YLR145W
YAL033W YCL037C
YAL033W YGL122C
YAL033W YJR115W
YAL033W YIR015W
YAL033W YGR030C
YAL033W YHR062C
YAL033W YNL221C
YAL033W YNL282W
YAL034C YML063W
YAL034C YJR123W
YAL034C YGR274C
YAL034C YHR216W
YAL034C YER110C
YAL034C YCL011C
YAL034C YOL004W
YAL034C YBR198C
YAL034C YMR229C
YAL034C YBL032W
YAL034C YOL086C
YAL034W-A YER018C
YAL034W-A YEL061C
YAL034W-A YDR532C
YAL034W-A YDR254W
YAL034W-A YDR318W
YAL034W-A YDR320C-A
YAL034W-A YDR201W
YAL034W-A YBR233W-A
YAL034W-A YPL268W
YAL034W-A YPR046W
YAL034W-A YKL089W
YAL034W-A YPL233W
YAL034W-A YKL052C
YAL034W-A YGL061C
YAL034W-A YBR107C
YAL034W-A YBR211C
YAL034W-A YGL060W
YAL034W-A YDR016C
YAL034W-A YCL029C
YAL034W-A YDL028C
YAL034W-A YER133W
YAL034W-A YDR130C
YAL034W-A YER106W
YAL034W-A YKL049C
YAL034W-A YGR179C
YAL034W-A YGR113W
YAL034W-A YGL093W
YAL034W-A YGL172W
YAL034W-A YGR140W
YAL034W-A YGR119C
YAL034W-A YGR120C
YAL034W-A YJR135C
YAL034W-A YIL150C
YAL034W-A YGR188C
YAL034W-A YIL144W
YAL034W-A YJR112W
YAL034W-A YIR010W
YAL034W-A YJR089W
YAL034W-A YKL138C-A
YAL034W-A YLR045C
YAL034W-A YPL218W
YAL034W-A YMR117C
YAL034W-A YKL103C
YAL034W-A YLL036C
YAL034W-A YMR094W
YAL034W-A YKR083C
YAL034W-A YLR381W
YAL034W-A YLR052W
YAL034W-A YKR037C
YAL034W-A YPL209C
YAL034W-A YPL018W
YAL034W-A YOR195W
YAL034W-A YOR073W
YAL034W-A YOR026W
YAL034W-A YOL069W
YAL034W-A YOL054W
YAL034W-A YNL255C
YAL034W-A YPL125W
YAL034W-A YMR168C
YAL035W YPR043W
YAL035W YPR041W
YAL035W YPR102C
YAL035W YPR166C
YAL035W YPR152C
YAL035W YPR132W
YAL035W YPL249C-A
YAL035W YPL237W
YAL035W YDL083C
YAL035W YOR063W
YAL035W YER025W
YAL035W YFL034C-A
YAL035W YBL087C
YAL035W YBL072C
YAL035W YPL198W
YAL035W YFR032C-A
YAL035W YDL081C
YAL035W YBL092W
YAL035W YBL092W
YAL035W YAL035W
YAL035W YDL082W
YAL035W YBL092W
YAL035W YDL081C
YAL035W YBR009C
YAL035W YDL081C
YAL035W YBR031W
YAL035W YDL075W
YAL035W YBR079C
YAL035W YDL061C
YAL035W YDL014W
YAL035W YBR189W
YAL035W YBR181C
YAL035W YBR084W
YAL035W YBR146W
YAL035W YBR194W
YAL035W YCR031C
YAL035W YFL034C-A
YAL035W YDL130W
YAL035W YEL054C
YAL035W YFR032C-A
YAL035W YEL026W
YAL035W YDL191W
YAL035W YDL202W
YAL035W YDL130W
YAL035W YDL130W
YAL035W YFL034C-A
YAL035W YFR031C-A
YAL035W YDL136W
YAL035W YDL208W
YAL035W YDR041W
YAL035W YDR382W
YAL035W YFL002C
YAL035W YDR012W
YAL035W YER074W
YAL035W YDR382W
YAL035W YDR064W
YAL035W YDR064W
YAL035W YDR060W
YAL035W YER151C
YAL035W YER056C-A
YAL035W YDR091C
YAL035W YER036C
YAL035W YDR496C
YAL035W YDR337W
YAL035W YDR447C
YAL035W YER142C
YAL035W YDR237W
YAL035W YDR064W
YAL035W YDR471W
YAL035W YDR382W
YAL035W YDR447C
YAL035W YDR447C
YAL035W YDR429C
YAL035W YDR418W
YAL035W YER117W
YAL035W YEL050C
YAL035W YDR500C
YAL035W YER126C
YAL035W YER102W
YAL035W YLR325C
YAL035W YHR216W
YAL035W YLR448W
YAL035W YGL103W
YAL035W YPL143W
YAL035W YHL015W
YAL035W YOR063W
YAL035W YHL015W
YAL035W YGL103W
YAL035W YGL076C
YAL035W YGL030W
YAL035W YGL030W
YAL035W YJL189W
YAL035W YGL030W
YAL035W YFR032C-A
YAL035W YGL103W
YAL035W YHL001W
YAL035W YGR220C
YAL035W YGL122C
YAL035W YGL123W
YAL035W YGR118W
YAL035W YGL123W
YAL035W YGR102C
YAL035W YGL147C
YAL035W YGL130W
YAL035W YGL123W
YAL035W YGR085C
YAL035W YGL158W
YAL035W YHR148W
YAL035W YHL015W
YAL035W YJL136C
YAL035W YJL122W
YAL035W YHR147C
YAL035W YHL033C
YAL035W YHR052W
YAL035W YHR010W
YAL035W YIL052C
YAL035W YIR010W
YAL035W YIL018W
YAL035W YIL069C
YAL035W YIR001C
YAL035W YIL148W
YAL035W YLR325C
YAL035W YLR241W
YAL035W YJL191W
YAL035W YLR287C-A
YAL035W YJL190C
YAL035W YLR264W
YAL035W YJL189W
YAL035W YLR432W
YAL035W YLR427W
YAL035W YJL189W
YAL035W YJR007W
YAL035W YLR075W
YAL035W YLR075W
YAL035W YLR192C
YAL035W YLR325C
YAL035W YLR075W
YAL035W YLL039C
YAL035W YJR123W
YAL035W YJR123W
YAL035W YJR094W-A
YAL035W YJR113C
YAL035W YLR061W
YAL035W YKR094C
YAL035W YKL170W
YAL035W YJR145C
YAL035W YJR123W
YAL035W YKL049C
YAL035W YKL006W
YAL035W YKL009W
YAL035W YLR061W
YAL035W YKR063C
YAL035W YKR057W
YAL035W YKR024C
YAL035W YLR061W
YAL035W YLL045C
YAL035W YLR029C
YAL035W YLR167W
YAL035W YLR185W
YAL035W YLR167W
YAL035W YLR175W
YAL035W YLR167W
YAL035W YLR340W
YAL035W YLR406C
YAL035W YLR340W
YAL035W YLR388W
YAL035W YLR340W
YAL035W YLR367W
YAL035W YMR146C
YAL035W YMR143W
YAL035W YML024W
YAL035W YML024W
YAL035W YPL131W
YAL035W YOL127W
YAL035W YML024W
YAL035W YML056C
YAL035W YMR142C
YAL035W YMR121C
YAL035W YML025C
YAL035W YML073C
YAL035W YPL131W
YAL035W YOL040C
YAL035W YOL040C
YAL035W YPL131W
YAL035W YOL039W
YAL035W YNL067W
YAL035W YMR158W
YAL035W YPL090C
YAL035W YNL030W
YAL035W YMR309C
YAL035W YMR260C
YAL035W YMR194W
YAL035W YMR242C
YAL035W YMR230W
YAL035W YMR229C
YAL035W YOL039W
YAL035W YNL137C
YAL035W YNL306W
YAL035W YPL081W
YAL035W YNL096C
YAL035W YNL096C
YAL035W YNL096C
YAL035W YNL302C
YAL035W YNL209W
YAL035W YNL178W
YAL035W YNL185C
YAL035W YNL178W
YAL035W YNL178W
YAL035W YNL255C
YAL035W YNL301C
YAL035W YNL284C
YAL035W YOR096W
YAL035W YOR167C
YAL035W YNR036C
YAL035W YPL005W
YAL035W YOR063W
YAL035W YOL039W
YAL035W YNR046W
YAL035W YOR119C
YAL035W YNR051C
YAL035W YNR037C
YAL035W YOR096W
YAL035W YOL127W
YAL035W YOL120C
YAL035W YOL040C
YAL035W YOR096W
YAL035W YOL127W
YAL035W YOL121C
YAL035W YOR361C
YAL035W YOR369C
YAL035W YOR182C
YAL035W YOR312C
YAL035W YOR293W
YAL035W YOR234C
YAL035W YOR369C
YAL035W YOR369C
YAL036C YBR279W
YAL036C YBR010W
YAL036C YCL037C
YAL036C YBR145W
YAL036C YAL005C
YAL036C YDR152W
YAL036C YER151C
YAL036C YCR038C
YAL036C YDL065C
YAL036C YDL168W
YAL036C YMR205C
YAL036C YML007W
YAL036C YLL039C
YAL036C YLL024C
YAL036C YKR059W
YAL036C YIR010W
YAL036C YHR064C
YAL036C YGR162W
YAL036C YGR250C
YAL036C YNR022C
YAL036C YNL255C
YAL036C YNL209W
YAL036C YNL031C
YAL036C YOR091W
YAL036C YNR051C
YAL038W YJR091C
YAL038W YJL164C
YAL038W YFR049W
YAL038W YER174C
YAL038W YJL148W
YAL038W YJR046W
YAL038W YJL049W
YAL038W YDR068W
YAL038W YER151C
YAL038W YDL174C
YAL038W YDL240W
YAL038W YDL215C
YAL038W YDL198C
YAL038W YDL207W
YAL038W YJL039C
YAL038W YDR539W
YAL038W YDR103W
YAL038W YGR068C
YAL038W YGL091C
YAL038W YDR130C
YAL038W YGL014W
YAL038W YGL221C
YAL038W YGL100W
YAL038W YGL201C
YAL038W YPL126W
YAL038W YKL054C
YAL038W YML059C
YAL038W YKL049C
YAL038W YPL026C
YAL038W YKL047W
YAL038W YJR122W
YAL038W YJR136C
YAL038W YML031W
YAL038W YKR081C
YAL038W YKL126W
YAL038W YKL085W
YAL038W YKL110C
YAL038W YKL210W
YAL038W YKL150W
YAL038W YKL164C
YAL038W YLR363C
YAL038W YLR108C
YAL038W YKR082W
YAL038W YLL039C
YAL038W YLR180W
YAL038W YLR132C
YAL038W YLR166C
YAL038W YPL032C
YAL038W YPL004C
YAL038W YNL255C
YAL038W YMR239C
YAL038W YML069W
YAL038W YMR178W
YAL038W YMR165C
YAL038W YML103C
YAL038W YMR055C
YAL038W YNL193W
YAL038W YMR315W
YAL038W YMR208W
YAL038W YMR277W
YAL038W YNL191W
YAL038W YNL027W
YAL038W YNL127W
YAL038W YOR347C
YAL038W YOR004W
YAL038W YOL031C
YAL038W YNL307C
YAL038W YNL307C
YAL038W YNR051C
YAL038W YNL313C
YAL038W YNR013C
YAL038W YOR347C
YAL038W YOR027W
YAL038W YOL087C
YAL038W YOL089C
YAL038W YOR226C
YAL038W YOR187W
YAL038W YOR221C
YAL038W YPR097W
YAL038W YPR072W
YAL038W YPR042C
YAL038W YPR019W
YAL038W YPL135W
YAL038W YPL203W
YAL038W YPR129W
YAL038W YPR105C
YAL038W YIR010W
YAL038W YDR531W
YAL038W YDR510W
YAL038W YHR206W
YAL038W YDR204W
YAL038W YHR019C
YAL038W YDR192C
YAL038W YHL030W
YAL038W YDR321W
YAL038W YDL144C
YAL038W YHR200W
YAL038W YHR131C
YAL038W YDL116W
YAL038W YDL066W
YAL038W YAL039C
YAL038W YDL090C
YAL038W YGR092W
YAL038W YGR171C
YAL038W YDL122W
YAL038W YDL042C
YAL038W YGR264C
YAL038W YCL030C
YAL038W YBR238C
YAL038W YCL034W
YAL039C YDR012W
YAL039C YAR035W
YAL039C YAL038W
YAL039C YAL039C
YAL039C YPL235W
YAL039C YOR037W
YAL039C YER165W
YAL039C YDR190C
YAL039C YLR044C
YAL039C YLL024C
YAL039C YHR174W
YAL040C YPL070W
YAL040C YPL152W
YAL040C YOR259C
YAL040C YOR362C
YAL040C YOR117W
YAL040C YPR108W
YAL040C YOR261C
YAL040C YPR103W
YAL040C YGL011C
YAL040C YKL145W
YAL040C YPR162C
YAL040C YIL075C
YAL040C YOL038W
YAL040C YOR249C
YAL040C YIL007C
YAL040C YKL022C
YAL040C YFR052W
YAL040C YJR094C
YAL040C YHR200W
YAL040C YFR050C
YAL040C YBL032W
YAL040C YBL084C
YAL040C YBL041W
YAL040C YAL040C
YAL040C YJL194W
YAL040C YHR166C
YAL040C YFR004W
YAL040C YER021W
YAL040C YDL097C
YAL040C YBR160W
YAL040C YDL147W
YAL040C YBR088C
YAL040C YBR060C
YAL040C YER012W
YAL040C YDR118W
YAL040C YBR160W
YAL040C YDL008W
YAL040C YDR427W
YAL040C YDL007W
YAL040C YDR394W
YAL040C YJL157C
YAL040C YHR027C
YAL040C YGR003W
YAL040C YFL007W
YAL040C YER094C
YAL040C YGL240W
YAL040C YGL048C
YAL040C YGL120C
YAL040C YJL106W
YAL040C YIL153W
YAL040C YGR135W
YAL040C YGR253C
YAL040C YJL013C
YAL040C YIR019C
YAL040C YJL001W
YAL040C YLR045C
YAL040C YNL189W
YAL040C YLR096W
YAL040C YLL004W
YAL040C YNL197C
YAL040C YNL261W
YAL040C YNL172W
YAL040C YLR127C
YAL040C YMR314W
YAL040C YML097C
YAL040C YLR167W
YAL040C YLR167W
YAL040C YLR167W
YAL040C YML092C
YAL040C YLR182W
YAL040C YLR259C
YAL040C YNL102W
YAL040C YNL064C
YAL040C YNL077W
YAL041W YER114C
YAL041W YDR388W
YAL041W YDR103W
YAL041W YDR309C
YAL041W YDR379W
YAL041W YAL041W
YAL041W YCR009C
YAL041W YBR079C
YAL041W YBL085W
YAL041W YCL011C
YAL041W YAL048C
YAL041W YBR200W
YAL041W YBL032W
YAL041W YGL052W
YAL041W YER118C
YAL041W YGL076C
YAL041W YGR221C
YAL041W YGR152C
YAL041W YGL233W
YAL041W YNL098C
YAL041W YJL106W
YAL041W YLR229C
YAL041W YHL007C
YAL041W YLR229C
YAL041W YGR268C
YAL041W YIL118W
YAL041W YIL079C
YAL041W YLR206W
YAL041W YLL039C
YAL041W YJL177W
YAL041W YJL187C
YAL041W YJL157C
YAL041W YNL007C
YAL041W YMR298W
YAL041W YLL008W
YAL041W YMR232W
YAL041W YKL130C
YAL041W YKL182W
YAL041W YLR357W
YAL041W YKL172W
YAL041W YNL298W
YAL041W YPL161C
YAL041W YNL180C
YAL041W YNL175C
YAL041W YNL118C
YAL041W YOL021C
YAL041W YOR212W
YAL041W YNL298W
YAL041W YOR101W
YAL041W YOR204W
YAL041W YPR165W
YAL041W YPR129W
YAL042W YDL147W
YAL042W YBR229C
YAL042W YDL097C
YAL042W YLL039C
YAL042W YPL218W
YAL042W YDL239C
YAL042W YFR052W
YAL042W YGL122C
YAL042W YIR010W
YAL042W YML067C
YAL042W YNL255C
YAL042W YML130C
YAL043C YGR156W
YAL043C YDR447C
YAL043C YGR047C
YAL043C YDR311W
YAL043C YDR301W
YAL043C YDR228C
YAL043C YBL032W
YAL043C YBL076C
YAL043C YAL046C
YAL043C YDR195W
YAL043C YBL101C
YAL043C YBR119W
YAL043C YBR031W
YAL043C YCR042C
YAL043C YDR160W
YAL043C YDL199C
YAL043C YDL140C
YAL043C YGL049C
YAL043C YER133W
YAL043C YLR418C
YAL043C YGL044C
YAL043C YLR358C
YAL043C YFR023W
YAL043C YER165W
YAL043C YKR002W
YAL043C YLR303W
YAL043C YJL033W
YAL043C YKL059C
YAL043C YHR015W
YAL043C YGL122C
YAL043C YGR162W
YAL043C YKL018W
YAL043C YLR115W
YAL043C YLR277C
YAL043C YLL039C
YAL043C YJR093C
YAL043C YPR107C
YAL043C YPL008W
YAL043C YMR039C
YAL043C YML016C
YAL043C YOR250C
YAL043C YOL123W
YAL043C YMR061W
YAL043C YNL317W
YAL043C YOR179C
YAL043C YNL313C
YAL043C YMR182C
YAL043C YNL222W
YAL044C YGL122C
YAL044C YFL018C
YAL044C YNL255C
YAL044C YDR019C
YAL044C YCL037C
YAL044C YJL046W
YAL044C YMR189W
YAL044C YLR239C
YAL044C YKR016W
YAL044W-A YGL122C
YAL044W-A YCL037C
YAL044W-A YCL017C
YAL045C YJR063W
YAL046C YAL043C
YAL046C YGL122C
YAL047C YDL028C
YAL047C YGL212W
YAL047C YLR045C
YAL047C YLL003W
YAL047C YAL047C
YAL047C YDR439W
YAL047C YDR179C
YAL047C YFR028C
YAL047C YDR356W
YAL047C YEL061C
YAL047C YFR002W
YAL047C YKL042W
YAL047C YGR218W
YAL047C YIL149C
YAL047C YHR172W
YAL047C YHR158C
YAL047C YIL061C
YAL047C YJL113W
YAL047C YJL041W
YAL047C YJR053W
YAL047C YJL114W
YAL047C YLR146W-A
YAL047C YLR179C
YAL047C YLR212C
YAL047C YLR347C
YAL047C YNL126W
YAL047C YLR429W
YAL047C YMR117C
YAL047C YMR055C
YAL047C YLR457C
YAL047C YMR047C
YAL047C YMR001C
YAL047C YOR257W
YAL047C YNL209W
YAL047C YNL188W
YAL047C YOR233W
YAL047C YNL224C
YAL047C YNL225C
YAL047C YPL124W
YAL047C YOR373W
YAL047C YPL055C
YAL047C YPL255W
YAL048C YLL039C
YAL048C YKL007W
YAL048C YLL006W
YAL048C YDL135C
YAL048C YJR009C
YAL048C YBR031W
YAL048C YAL041W
YAL048C YAL010C
YAL048C YIR006C
YAL048C YHR114W
YAL048C YER136W
YAL048C YDL135C
YAL048C YDL240W
YAL048C YDR379W
YAL048C YDL135C
YAL048C YDR171W
YAL048C YHR174W
YAL048C YGR070W
YAL048C YER136W
YAL048C YER136W
YAL048C YGL219C
YAL048C YER155C
YAL048C YFR037C
YAL048C YLR229C
YAL048C YLR371W
YAL048C YLR229C
YAL048C YLR075W
YAL048C YLR229C
YAL048C YOL086C
YAL048C YPL115C
YAL048C YOR284W
YAL048C YOL009C
YAL048C YOR127W
YAL048C YPR165W
YAL048C YPR080W
YAL048C YPR165W
YAL048C YPR165W
YAL049C YDL025C
YAL049C YNL094W
YAL049C YCL037C
YAL051W YPR120C
YAL051W YLR197W
YAL051W YOR363C
YAL051W YPL146C
YAL051W YKL172W
YAL051W YIL036W
YAL051W YOR310C
YAL051W YGL205W
YAL051W YBL032W
YAL051W YNL325C
YAL051W YNL175C
YAL051W YML065W
YAL051W YPR169W
YAL051W YDR412W
YAL051W YBR060C
YAL051W YDR060W
YAL051W YCR087C-A
YAL053W YAL029C
YAL053W YGR032W
YAL053W YGL203C
YAL053W YIR011C
YAL053W YLL039C
YAL053W YJL130C
YAL053W YKL028W
YAL053W YML072C
YAL053W YLR342W
YAL053W YLR083C
YAL053W YLR292C
YAL053W YOR328W
YAL053W YOR153W
YAL053W YOR326W
YAL053W YAL026C
YAL053W YBL032W
YAL053W YER100W
YAL053W YGL027C
YAL054C YPL015C
YAL054C YMR038C
YAL054C YLR049C
YAL054C YLL039C
YAL054C YHR041C
YAL055W YCL037C
YAL055W YDL065C
YAL055W YOL044W
YAL055W YMR026C
YAL055W YDR265W
YAL055W YGR133W
YAL056W YBR140C
YAL056W YGR218W
YAL056W YGL121C
YAL056W YER020W
YAL056W YKL166C
YAL056W YPL203W
YAL056W YJL164C
YAL056W YOL081W
YAL058W YDR225W
YAL058W YDR052C
YAL058W YDL143W
YAL058W YBL016W
YAL058W YDL072C
YAL058W YBL003C
YAL058W YCL043C
YAL058W YGR040W
YAL058W YDR518W
YAL058W YDR506C
YAL058W YKL161C
YAL058W YFR042W
YAL058W YGL160W
YAL058W YFL041W
YAL058W YGL058W
YAL058W YGL019W
YAL058W YHR176W
YAL058W YHR030C
YAL058W YKL073W
YAL058W YKL065C
YAL058W YIL120W
YAL058W YOR236W
YAL058W YLR214W
YAL058W YLR047C
YAL058W YLL051C
YAL058W YKL220C
YAL058W YLL018C
YAL058W YMR058W
YAL058W YOR039W
YAL058W YMR040W
YAL058W YLR447C
YAL058W YMR032W
YAL058W YOL152W
YAL058W YNL305C
YAL058W YMR296C
YAL058W YOL097C
YAL058W YNR060W
YAL058W YOR368W
YAL058W YOR381W
YAL058W YPR159W
YAL058W YOR384W
YAL058W YPR054W
YAL059W YMR186W
YAL059W YMR124W
YAL059W YLR009W
YAL059W YKL182W
YAL059W YKL009W
YAL059W YBR127C
YAL059W YJR132W
YAL059W YBR115C
YAL059W YJL194W
YAL059W YER110C
YAL059W YCR105W
YAL059W YBR194W
YAL059W YCL011C
YAL059W YDR395W
YAL059W YDL156W
YAL059W YDR101C
YAL059W YJL039C
YAL059W YGL195W
YAL059W YER165W
YAL059W YGL173C
YAL059W YIL123W
YAL059W YGR285C
YAL059W YHR216W
YAL059W YNR053C
YAL059W YMR229C
YAL059W YMR308C
YAL059W YNL255C
YAL059W YNL135C
YAL059W YPR108W-A
YAL059W YPL240C
YAL059W YOL086C
YAL059W YPL131W
YAL059W YOR204W
YAL059W YPL093W
YAL059W YPR152C
YAL060W YMR308C
YAL060W YDR510W
YAL060W YAL061W
YAL060W YLL039C
YAL060W YGL122C
YAL060W YJL141C
YAL060W YNL255C
YAL060W YNL180C
YAL060W YNL189W
YAL060W YPL240C
YAL061W YNL255C
YAL061W YMR308C
YAL061W YGL122C
YAL061W YER081W
YAL061W YAL060W
YAL061W YPR080W
YAL062W YKL085W
YAL062W YCR020W-B
YAL062W YCR009C
YAL062W YAR071W
YAL062W YJL124C
YAL062W YGL070C
YAL062W YDR388W
YAL062W YIL033C
YAL062W YGL122C
YAL062W YOR362C
YAL062W YLR267W
YAL062W YLL039C
YAL062W YOR375C
YAL062W YPL160W
YAL063C YBL032W
YAL063C-A YPR154W
YAL064C-A YKR102W
YAL064C-A YKR102W
YAL064C-A YDL039C
YAL064C-A YDL039C
YAL064C-A YBL032W
YAL064C-A YAL065C
YAL064C-A YAL065C
YAL064C-A YNL255C
YAL064W YMR149W
YAL064W YKR011C
YAL064W-B YBL032W
YAL064W-B YNL255C
YAL064W-B YPR126C
YAL065C YAL064C-A
YAL065C YAL064C-A
YAL065C YDL039C
YAL065C YBL032W
YAL065C YKR102W
YAL065C YDL039C
YAL065C YKR102W
YAL067C YER118C
YAL067C YDR155C
YAL067C YDL103C
YAL067C YNL162W
YAL067C YHR141C
YAL067C YHR042W
YAL068C YBL032W
YAL069W YMR032W
YAR002C-A YLR441C
YAR002C-A YLR075W
YAR002C-A YDL018C
YAR002C-A YAL007C
YAR002C-A YCL037C
YAR002C-A YBR009C
YAR002C-A YAL013W
YAR002C-A YAL023C
YAR002C-A YLR048W
YAR002C-A YGR132C
YAR002C-A YDL147W
YAR002C-A YDL095W
YAR002C-A YGL200C
YAR002C-A YGL030W
YAR002C-A YGL122C
YAR002C-A YLR026C
YAR002C-A YJL190C
YAR002C-A YHL033C
YAR002C-A YIL133C
YAR002C-A YLL039C
YAR002C-A YJR123W
YAR002C-A YKL180W
YAR002C-A YPL131W
YAR002C-A YML012W
YAR002C-A YOR096W
YAR002C-A YNL030W
YAR002C-A YML073C
YAR002C-A YMR142C
YAR002C-A YOR016C
YAR002C-A YNL049C
YAR002C-A YNL178W
YAR002C-A YPL218W
YAR002C-A YPR181C
YAR002W YMR047C
YAR002W YLR347C
YAR002W YLR293C
YAR002W YML103C
YAR002W YLR166C
YAR002W YLR335W
YAR002W YLL039C
YAR002W YKL068W
YAR002W YER110C
YAR002W YER105C
YAR002W YAL005C
YAR002W YDL156W
YAR002W YDL088C
YAR002W YBR010W
YAR002W YBR194W
YAR002W YDR448W
YAR002W YDR159W
YAR002W YDL229W
YAR002W YDR101C
YAR002W YDR432W
YAR002W YDR192C
YAR002W YDR381W
YAR002W YJL130C
YAR002W YJL041W
YAR002W YFR002W
YAR002W YER177W
YAR002W YER165W
YAR002W YJL039C
YAR002W YGL122C
YAR002W YGL092W
YAR002W YGL097W
YAR002W YIL115C
YAR002W YGL172W
YAR002W YGR119C
YAR002W YMR129W
YAR002W YMR153W
YAR002W YPR152C
YAR002W YPL169C
YAR002W YNL255C
YAR002W YMR223W
YAR002W YOR098C
YAR002W YNL189W
YAR002W YNL031C
YAR002W YMR308C
YAR003W YOL127W
YAR003W YOL124C
YAR003W YNR046W
YAR003W YNL317W
YAR003W YNL062C
YAR003W YJL026W
YAR003W YKL018W
YAR003W YJR113C
YAR003W YJL125C
YAR003W YJL141C
YAR003W YNL031C
YAR003W YKR036C
YAR003W YKL035W
YAR003W YKL121W
YAR003W YMR102C
YAR003W YLL039C
YAR003W YLR015W
YAR003W YOR181W
YAR003W YPL089C
YAR003W YPL138C
YAR003W YPL228W
YAR003W YHR154W
YAR003W YHR119W
YAR003W YER081W
YAR003W YHR010W
YAR003W YBR175W
YAR003W YBR010W
YAR003W YBR112C
YAR003W YBL026W
YAR003W YDR165W
YAR003W YDR140W
YAR003W YDR469W
YAR003W YEL013W
YAR003W YDR069C
YAR003W YBR258C
YAR003W YDL201W
YAR003W YGR074W
YAR003W YGR029W
YAR003W YGL130W
YAR007C YLR233C
YAR007C YKL213C
YAR007C YBR009C
YAR007C YBL023C
YAR007C YBL003C
YAR007C YBL002W
YAR007C YAR007C
YAR007C YDL108W
YAR007C YBR010W
YAR007C YDL108W
YAR007C YBR154C
YAR007C YEL037C
YAR007C YBR137W
YAR007C YBR088C
YAR007C YBR049C
YAR007C YBR060C
YAR007C YBR136W
YAR007C YBR089C-A
YAR007C YBR136W
YAR007C YDL108W
YAR007C YCR012W
YAR007C YBR215W
YAR007C YBR160W
YAR007C YBR202W
YAR007C YCL037C
YAR007C YBR245C
YAR007C YBR274W
YAR007C YDL029W
YAR007C YCR072C
YAR007C YCR028C-A
YAR007C YCR066W
YAR007C YDL017W
YAR007C YCR092C
YAR007C YDL007W
YAR007C YDL156W
YAR007C YEL037C
YAR007C YDL155W
YAR007C YDL220C
YAR007C YDL140C
YAR007C YDL108W
YAR007C YDL108W
YAR007C YDR121W
YAR007C YDR097C
YAR007C YDR013W
YAR007C YEL032W
YAR007C YDR267C
YAR007C YDR174W
YAR007C YDR129C
YAR007C YDR310C
YAR007C YDR225W
YAR007C YDR224C
YAR007C YEL030W
YAR007C YDR460W
YAR007C YDR311W
YAR007C YDR311W
YAR007C YDR311W
YAR007C YDR335W
YAR007C YDR311W
YAR007C YDR311W
YAR007C YDR510W
YAR007C YDR460W
YAR007C YDR460W
YAR007C YDR460W
YAR007C YDR499W
YAR007C YDR460W
YAR007C YDR489W
YAR007C YLR226W
YAR007C YIR010W
YAR007C YFL013C
YAR007C YEL037C
YAR007C YER078C
YAR007C YKL113C
YAR007C YEL037C
YAR007C YEL037C
YAR007C YER171W
YAR007C YER162C
YAR007C YER095W
YAR007C YER162C
YAR007C YER110C
YAR007C YER151C
YAR007C YER171W
YAR007C YER162C
YAR007C YER162C
YAR007C YER162C
YAR007C YER171W
YAR007C YER171W
YAR007C YER171W
YAR007C YIR008C
YAR007C YGR258C
YAR007C YGL201C
YAR007C YFR037C
YAR007C YFL014W
YAR007C YFR013W
YAR007C YGL195W
YAR007C YGL122C
YAR007C YGL150C
YAR007C YGR258C
YAR007C YGL256W
YAR007C YGL207W
YAR007C YGL219C
YAR007C YGR258C
YAR007C YGR052W
YAR007C YGR203W
YAR007C YIR002C
YAR007C YIL035C
YAR007C YGR270W
YAR007C YGR258C
YAR007C YGR258C
YAR007C YHR164C
YAR007C YGR275W
YAR007C YHL030W
YAR007C YIL150C
YAR007C YIL143C
YAR007C YIL126W
YAR007C YIL143C
YAR007C YIL143C
YAR007C YIL143C
YAR007C YIL143C
YAR007C YKL045W
YAR007C YJR144W
YAR007C YKL049C
YAR007C YJR006W
YAR007C YJL194W
YAR007C YJL173C
YAR007C YJL076W
YAR007C YJL115W
YAR007C YJR089W
YAR007C YJR068W
YAR007C YJR063W
YAR007C YJR035W
YAR007C YLR103C
YAR007C YLL039C
YAR007C YLR005W
YAR007C YLL034C
YAR007C YLL006W
YAR007C YKR001C
YAR007C YLR086W
YAR007C YLR005W
YAR007C YLR005W
YAR007C YLR052W
YAR007C YLR005W
YAR007C YLR005W
YAR007C YLR019W
YAR007C YML095C
YAR007C YML095C
YAR007C YML095C
YAR007C YOR038C
YAR007C YML095C
YAR007C YLR274W
YAR007C YLR234W
YAR007C YML095C
YAR007C YLR318W
YAR007C YLR347C
YAR007C YML065W
YAR007C YLR429W
YAR007C YML032C
YAR007C YOL094C
YAR007C YMR201C
YAR007C YML124C
YAR007C YMR037C
YAR007C YMR201C
YAR007C YMR072W
YAR007C YMR201C
YAR007C YMR201C
YAR007C YMR106C
YAR007C YMR190C
YAR007C YNL001W
YAR007C YNL102W
YAR007C YMR201C
YAR007C YMR234W
YAR007C YNL088W
YAR007C YNL030W
YAR007C YNL031C
YAR007C YNL124W
YAR007C YNL261W
YAR007C YNL312W
YAR007C YNL248C
YAR007C YNL312W
YAR007C YNL312W
YAR007C YNL312W
YAR007C YNL312W
YAR007C YNR051C
YAR007C YOL090W
YAR007C YOL012C
YAR007C YPL022W
YAR007C YPR056W
YAR007C YOR341W
YAR007C YOR210W
YAR007C YOR061W
YAR007C YOR340C
YAR007C YOR224C
YAR007C YOR217W
YAR007C YOR304W
YAR007C YPL022W
YAR007C YPL022W
YAR007C YPL122C
YAR007C YPR052C
YAR007C YPR025C
YAR007C YPL122C
YAR007C YPL022W
YAR007C YPL022W
YAR007C YPR025C
YAR007C YPL122C
YAR007C YPL122C
YAR007C YPL122C
YAR007C YPR025C
YAR007C YPR010C
YAR007C YPL129W
YAR007C YPR025C
YAR007C YPR019W
YAR007C YPR025C
YAR007C YPR056W
YAR007C YPR056W
YAR007C YPR056W
YAR007C YPR065W
YAR007C YPR056W
YAR007C YPR161C
YAR007C YPR110C
YAR007C YPR187W
YAR007C YPR162C
YAR007C YPR175W
YAR008W YLR105C
YAR008W YBL051C
YAR008W YPL083C
YAR008W YOR250C
YAR008W YMR059W
YAR009C YOL133W
YAR009C YBL032W
YAR009C YNL118C
YAR009C YLL039C
YAR009C YHL002W
YAR010C YDR510W
YAR010C YDR044W
YAR010C YDL095W
YAR010C YBR264C
YAR010C YBL032W
YAR010C YPR164W
YAR010C YOL082W
YAR010C YPR161C
YAR010C YGL035C
YAR010C YNR051C
YAR010C YLR022C
YAR010C YML131W
YAR010C YIL148W
YAR010C YIL043C
YAR010C YGL167C
YAR010C YLR113W
YAR010C YLL039C
YAR010C YJR010C-A
YAR010C YKR081C
YAR010C YJR135C
YAR010C YKL049C
YAR014C YNL333W
YAR014C YKR057W
YAR014C YJR145C
YAR014C YJR115W
YAR014C YLR098C
YAR014C YJL191W
YAR014C YAR014C
YAR014C YNL271C
YAR014C YJL190C
YAR014C YCL028W
YAR014C YBR186W
YAR014C YDR259C
YAR014C YDR195W
YAR014C YDL082W
YAR014C YDL070W
YAR014C YCL031C
YAR014C YDR122W
YAR014C YDR010C
YAR014C YDL117W
YAR014C YDL240W
YAR014C YDR107C
YAR014C YDR085C
YAR014C YDR100W
YAR014C YJL187C
YAR014C YGL153W
YAR014C YDR277C
YAR014C YER115C
YAR014C YER054C
YAR014C YDR480W
YAR014C YER032W
YAR014C YFR040W
YAR014C YER155C
YAR014C YER133W
YAR014C YER133W
YAR014C YFL059W
YAR014C YER158C
YAR014C YER167W
YAR014C YJL042W
YAR014C YGL237C
YAR014C YGR238C
YAR014C YGR225W
YAR014C YGR037C
YAR014C YGR092W
YAR014C YIL144W
YAR014C YHL048W
YAR014C YGR252W
YAR014C YGR285C
YAR014C YIL045W
YAR014C YHR064C
YAR014C YHR158C
YAR014C YLL039C
YAR014C YLR055C
YAR014C YLR096W
YAR014C YKR075C
YAR014C YNL229C
YAR014C YLR108C
YAR014C YNL209W
YAR014C YLR245C
YAR014C YNL206C
YAR014C YLR273C
YAR014C YNL044W
YAR014C YLR430W
YAR014C YMR026C
YAR014C YLR388W
YAR014C YML052W
YAR014C YMR018W
YAR014C YML131W
YAR014C YML100W
YAR014C YMR071C
YAR014C YNL025C
YAR014C YMR104C
YAR014C YMR258C
YAR014C YMR121C
YAR014C YMR116C
YAR014C YOR355W
YAR014C YPR102C
YAR014C YOR329C
YAR014C YOR284W
YAR014C YPL049C
YAR014C YOR358W
YAR014C YOL033W
YAR014C YOR229W
YAR014C YOL154W
YAR014C YOR178C
YAR014C YOR062C
YAR014C YOR047C
YAR014C YPL153C
YAR014C YPL081W
YAR014C YPL254W
YAR015W YGL122C
YAR015W YLL039C
YAR015W YIL145C
YAR015W YLR291C
YAR018C YOL083W
YAR018C YOL054W
YAR018C YML064C
YAR018C YOR167C
YAR018C YDL239C
YAR018C YOL041C
YAR018C YDL074C
YAR018C YML006C
YAR018C YCR072C
YAR018C YBL084C
YAR018C YBR229C
YAR018C YBL063W
YAR018C YBL063W
YAR018C YBL009W
YAR018C YAL024C
YAR018C YBL106C
YAR018C YBR159W
YAR018C YLR342W
YAR018C YLL008W
YAR018C YEL061C
YAR018C YNL180C
YAR018C YKR081C
YAR018C YHR064C
YAR018C YEL061C
YAR018C YDR216W
YAR018C YGR285C
YAR018C YGL027C
YAR018C YGR032W
YAR018C YKL082C
YAR018C YIL144W
YAR018C YIL061C
YAR018C YIL070C
YAR018C YKL010C
YAR018C YJL092W
YAR018C YJL098W
YAR018C YNL077W
YAR018C YMR116C
YAR018C YMR049C
YAR018C YMR010W
YAR018C YPL093W
YAR018C YOR294W
YAR018C YPL018W
YAR018C YPL055C
YAR019C YOR204W
YAR019C YOR101W
YAR019C YBL032W
YAR019C YHL007C
YAR019C YHR030C
YAR019C YNL223W
YAR019C YML064C
YAR019C YDL047W
YAR019C YDL134C
YAR019C YCR027C
YAR019C YDL126C
YAR019C YJR045C
YAR019C YGR173W
YAR019C YGR152C
YAR019C YHR169W
YAR019C YGR092W
YAR019C YDL220C
YAR019C YDR407C
YAR019C YGL122C
YAR019C YFR028C
YAR019C YNL180C
YAR019C YMR205C
YAR019C YNL098C
YAR023C YHL048W
YAR023C YDL217C
YAR027W YCL037C
YAR027W YCL073C
YAR027W YAR030C
YAR027W YAR028W
YAR027W YBR135W
YAR027W YAL023C
YAR027W YIL111W
YAR027W YHR048W
YAR027W YIL016W
YAR027W YGR284C
YAR027W YIL004C
YAR027W YGR014W
YAR027W YGL129C
YAR027W YER087C-B
YAR027W YEL041W
YAR027W YGL122C
YAR027W YDR515W
YAR027W YDR406W
YAR027W YDL198C
YAR027W YJL093C
YAR027W YMR264W
YAR027W YIR033W
YAR027W YMR149W
YAR027W YKL126W
YAR027W YML002W
YAR027W YKR105C
YAR027W YKL196C
YAR027W YLR018C
YAR027W YLL039C
YAR027W YNL125C
YAR027W YMR279C
YAR027W YPL094C
YAR027W YOR273C
YAR027W YOL156W
YAR028W YDR331W
YAR028W YBR159W
YAR028W YAR027W
YAR028W YGR055W
YAR028W YLL039C
YAR028W YPR128C
YAR028W YJL219W
YAR028W YHR026W
YAR028W YPL264C
YAR028W YML129C
YAR030C YAR027W
YAR031W YBR069C
YAR031W YCR030C
YAR031W YGL122C
YAR031W YGL053W
YAR031W YBR217W
YAR031W YDL054C
YAR031W YJR015W
YAR031W YHR110W
YAR033W YCL037C
YAR033W YGL122C
YAR033W YGL051W
YAR033W YDR515W
YAR033W YOR245C
YAR033W YKL174C
YAR033W YOR059C
YAR033W YJL134W
YAR033W YIL109C
YAR033W YOL107W
YAR033W YLR065C
YAR033W YPL076W
YAR033W YOR307C
YAR035W YDR171W
YAR035W YBR127C
YAR035W YBL032W
YAR035W YAL039C
YAR035W YGR069W
YAR035W YLR381W
YAR035W YLL039C
YAR035W YJR121W
YAR042W YJL130C
YAR042W YIL153W
YAR042W YDL055C
YAR042W YDL040C
YAR042W YGR252W
YAR042W YMR047C
YAR042W YGR246C
YAR042W YHR195W
YAR042W YGR192C
YAR042W YER120W
YAR042W YDL019C
YAR042W YML069W
YAR042W YBR143C
YAR042W YML063W
YAR042W YEL052W
YAR042W YBR081C
YAR042W YLR397C
YAR042W YLR191W
YAR042W YBR079C
YAR042W YLR119W
YAR042W YBL032W
YAR042W YLR075W
YAR042W YIL074C
YAR042W YOR133W
YAR042W YOR361C
YAR042W YOL059W
YAR042W YNL209W
YAR042W YOR096W
YAR042W YMR109W
YAR042W YPL152W
YAR042W YPR080W
YAR047C YJR063W
YAR050W YBL032W
YAR050W YGL122C
YAR064W YGL070C
YAR064W YBR109C
YAR066W YLR145W
YAR066W YBL032W
YAR066W YDR074W
YAR066W YNL255C
YAR068W YNL255C
YAR068W YMR032W
YAR068W YFR024C-A
YAR071W YCR038C
YAR071W YBR093C
YAR071W YAL062W
YAR071W YGL245W
YAR071W YFR055W
YAR071W YLR453C
YAR073W YHR216W
YAR073W YHR197W
YAR073W YLR320W
YAR073W YLR383W
YAR073W YLR432W
YAR073W YOL115W
YAR073W YML056C
YAR073W YHR013C
YAR073W YER147C
YAR073W YGL208W
YAR073W YGR159C
YAR073W YFR028C
YAR073W YDL013W
YAR073W YCR053W
YAR073W YDL074C
YAR075W YLR432W
YBL001C YML102W
YBL001C YGL122C
YBL001C YER067W
YBL001C YDR515W
YBL001C YDR510W
YBL001C YCL037C
YBL001C YPL068C
YBL001C YNL255C
YBL002W YJL074C
YBL002W YDR510W
YBL002W YDR013W
YBL002W YJL113W
YBL002W YJL072C
YBL002W YJL011C
YBL002W YIR010W
YBL002W YJL020C
YBL002W YDR515W
YBL002W YCR028C-A
YBL002W YCR043C
YBL002W YCR014C
YBL002W YCL066W
YBL002W YIR002C
YBL002W YCR086W
YBL002W YIL076W
YBL002W YER133W
YBL002W YER111C
YBL002W YER091C
YBL002W YCR004C
YBL002W YCL061C
YBL002W YER054C
YBL002W YBR062C
YBL002W YCL037C
YBL002W YBL008W
YBL002W YBL003C
YBL002W YBL052C
YBL002W YAR007C
YBL002W YBR060C
YBL002W YBL032W
YBL002W YBL046W
YBL002W YBL023C
YBL002W YBL022C
YBL002W YBR052C
YBL002W YBR010W
YBL002W YBR009C
YBL002W YBR245C
YBL002W YCL010C
YBL002W YBR089C-A
YBL002W YBR080C
YBL002W YBR163W
YBL002W YBR154C
YBL002W YER030W
YBL002W YBR114W
YBL002W YBR111W-A
YBL002W YBR202W
YBL002W YEL007W
YBL002W YBR289W
YBL002W YEL032W
YBL002W YHR165C
YBL002W YIL159W
YBL002W YIL150C
YBL002W YIL035C
YBL002W YER151C
YBL002W YER148W
YBL002W YFR028C
YBL002W YHR143W-A
YBL002W YFL024C
YBL002W YHR119W
YBL002W YER172C
YBL002W YFR010W
YBL002W YGL019W
YBL002W YGL244W
YBL002W YGL237C
YBL002W YIL126W
YBL002W YGL035C
YBL002W YGL241W
YBL002W YGL097W
YBL002W YGL058W
YBL002W YGL071W
YBL002W YGL207W
YBL002W YGL206C
YBL002W YGL122C
YBL002W YGL112C
YBL002W YGL201C
YBL002W YGL150C
YBL002W YGL194C
YBL002W YGR067C
YBL002W YHR089C
YBL002W YHR118C
YBL002W YGR054W
YBL002W YGL252C
YBL002W YGR140W
YBL002W YHR066W
YBL002W YGR275W
YBL002W YGR252W
YBL002W YGR274C
YBL002W YGR270W
YBL002W YHR108W
YBL002W YJL176C
YBL002W YOR244W
YBL002W YJL173C
YBL002W YJL127C
YBL002W YJL115W
YBL002W YDL156W
YBL002W YMR075W
YBL002W YJR134C
YBL002W YJR010C-A
YBL002W YOR201C
YBL002W YJL208C
YBL002W YKL173W
YBL002W YKR029C
YBL002W YKL029C
YBL002W YKR001C
YBL002W YKL139W
YBL002W YKL049C
YBL002W YKL058W
YBL002W YKL038W
YBL002W YKL089W
YBL002W YKR025W
YBL002W YKR008W
YBL002W YMR072W
YBL002W YKR048C
YBL002W YOR224C
YBL002W YOR116C
YBL002W YLL045C
YBL002W YLL039C
YBL002W YOR113W
YBL002W YKR081C
YBL002W YMR070W
YBL002W YOR210W
YBL002W YLR045C
YBL002W YLR133W
YBL002W YLR103C
YBL002W YMR048W
YBL002W YLR033W
YBL002W YOR061W
YBL002W YOR207C
YBL002W YLR385C
YBL002W YLR182W
YBL002W YLR274W
YBL002W YOL006C
YBL002W YMR044W
YBL002W YOR039W
YBL002W YLR141W
YBL002W YLR320W
YBL002W YOL004W
YBL002W YLR449W
YBL002W YLR442C
YBL002W YMR036C
YBL002W YML049C
YBL002W YLR436C
YBL002W YOL146W
YBL002W YLR410W
YBL002W YLR399C
YBL002W YML034W
YBL002W YLR455W
YBL002W YML027W
YBL002W YML010W
YBL002W YOL061W
YBL002W YML069W
YBL002W YNR051C
YBL002W YNL151C
YBL002W YMR091C
YBL002W YML093W
YBL002W YNL088W
YBL002W YMR229C
YBL002W YML065W
YBL002W YMR106C
YBL002W YMR146C
YBL002W YMR117C
YBL002W YMR140W
YBL002W YNL068C
YBL002W YNL021W
YBL002W YMR235C
YBL002W YMR284W
YBL002W YNL047C
YBL002W YNL030W
YBL002W YNL031C
YBL002W YNL273W
YBL002W YOL054W
YBL002W YNR003C
YBL002W YNL262W
YBL002W YNL206C
YBL002W YNL177C
YBL002W YNL201C
YBL002W YNL261W
YBL002W YNL246W
YBL002W YNL255C
YBL002W YOL012C
YBL002W YNL312W
YBL002W YPR135W
YBL002W YPR110C
YBL002W YPL055C
YBL002W YPL001W
YBL002W YOR337W
YBL002W YOR304W
YBL002W YOR330C
YBL002W YPR052C
YBL002W YPL116W
YBL002W YPR081C
YBL002W YPL082C
YBL002W YPR019W
YBL002W YPL131W
YBL002W YPR018W
YBL002W YPR010C
YBL002W YPL137C
YBL002W YPL150W
YBL002W YPR175W
YBL002W YPR161C
YBL002W YPR162C
YBL002W YPR190C
YBL002W YDL074C
YBL002W YDL084W
YBL002W YDL095W
YBL002W YDL150W
YBL002W YDL042C
YBL002W YCR093W
YBL002W YDL056W
YBL002W YDR026C
YBL002W YDR028C
YBL002W YDR369C
YBL002W YDR448W
YBL002W YDR439W
YBL002W YDR432W
YBL002W YDR044W
YBL002W YDR032C
YBL002W YDR045C
YBL002W YDR075W
YBL002W YDR093W
YBL002W YDR225W
YBL002W YDR110W
YBL002W YDR224C
YBL002W YDR096W
YBL002W YDR469W
YBL002W YDR451C
YBL002W YDR121W
YBL002W YDR207C
YBL002W YDR334W
YBL002W YDR285W
YBL002W YDR489W
YBL002W YDR496C
YBL003C YMR236W
YBL003C YMR233W
YBL003C YMR235C
YBL003C YBR202W
YBL003C YGR032W
YBL003C YBR245C
YBL003C YGL252C
YBL003C YBR154C
YBL003C YOR116C
YBL003C YBL023C
YBL003C YBR111W-A
YBL003C YBL032W
YBL003C YGL237C
YBL003C YBR163W
YBL003C YOL090W
YBL003C YGL227W
YBL003C YGL207W
YBL003C YBR196C
YBL003C YMR290C
YBL003C YOL094C
YBL003C YMR284W
YBL003C YGL241W
YBL003C YOL059W
YBL003C YMR309C
YBL003C YOL077C
YBL003C YBL008W
YBL003C YBL002W
YBL003C YAR007C
YBL003C YAL058W
YBL003C YAL007C
YBL003C YAL011W
YBL003C YBR081C
YBL003C YDR439W
YBL003C YBR009C
YBL003C YBL052C
YBL003C YBL099W
YBL003C YOR113W
YBL003C YGL205W
YBL003C YBR087W
YBL003C YER110C
YBL003C YBR089C-A
YBL003C YBR010W
YBL003C YBL025W
YBL003C YDR436W
YBL003C YBR080C
YBL003C YBR049C
YBL003C YBL097W
YBL003C YBR025C
YBL003C YBL088C
YBL003C YBL046W
YBL003C YDR385W
YBL003C YBR060C
YBL003C YDR225W
YBL003C YDR224C
YBL003C YBR072W
YBL003C YDR303C
YBL003C YDR381W
YBL003C YDR510W
YBL003C YER092W
YBL003C YDR451C
YBL003C YDR448W
YBL003C YDR496C
YBL003C YDR463W
YBL003C YDR489W
YBL003C YDR538W
YBL003C YER082C
YBL003C YDR515W
YBL003C YER036C
YBL003C YEL012W
YBL003C YER006W
YBL003C YEL032W
YBL003C YEL018W
YBL003C YOR061W
YBL003C YFL013C
YBL003C YGL097W
YBL003C YGL201C
YBL003C YER177W
YBL003C YER138C
YBL003C YER116C
YBL003C YER111C
YBL003C YER165W
YBL003C YER147C
YBL003C YER164W
YBL003C YER148W
YBL003C YER151C
YBL003C YGL071W
YBL003C YGL035C
YBL003C YFL024C
YBL003C YGL019W
YBL003C YFR013W
YBL003C YGL122C
YBL003C YGL150C
YBL003C YOR058C
YBL003C YGL195W
YBL003C YGL120C
YBL003C YGL133W
YBL003C YOR038C
YBL003C YGL173C
YBL003C YOL146W
YBL003C YOL148C
YBL003C YPL126W
YBL003C YOR206W
YBL003C YOR204W
YBL003C YPL137C
YBL003C YOR141C
YBL003C YPL085W
YBL003C YPL082C
YBL003C YOR295W
YBL003C YOR290C
YBL003C YOR207C
YBL003C YOR272W
YBL003C YOR217W
YBL003C YOR244W
YBL003C YOR341W
YBL003C YPL116W
YBL003C YOR330C
YBL003C YOR304W
YBL003C YPL093W
YBL003C YPL055C
YBL003C YPL032C
YBL003C YPL090C
YBL003C YPL009C
YBL003C YPL001W
YBL003C YPR161C
YBL003C YPL226W
YBL003C YPL127C
YBL003C YPL217C
YBL003C YPL153C
YBL003C YPL128C
YBL003C YPL129W
YBL003C YPR135W
YBL003C YPL235W
YBL003C YPR019W
YBL003C YPR018W
YBL003C YPR008W
YBL003C YPR010C
YBL003C YPR023C
YBL003C YPR110C
YBL003C YPR052C
YBL003C YPR031W
YBL003C YPR190C
YBL003C YPR178W
YBL003C YDR207C
YBL003C YCL037C
YBL003C YDR204W
YBL003C YMR146C
YBL003C YMR223W
YBL003C YDR195W
YBL003C YCL010C
YBL003C YMR186W
YBL003C YBR275C
YBL003C YCL054W
YBL003C YBR247C
YBL003C YHR146W
YBL003C YDR194C
YBL003C YMR091C
YBL003C YDR217C
YBL003C YDR190C
YBL003C YDR174W
YBL003C YMR116C
YBL003C YGR086C
YBL003C YHR127W
YBL003C YDR129C
YBL003C YDL145C
YBL003C YGR135W
YBL003C YCR086W
YBL003C YCR057C
YBL003C YCL061C
YBL003C YCL059C
YBL003C YCR052W
YBL003C YCR009C
YBL003C YCR028C-A
YBL003C YDL126C
YBL003C YDL051W
YBL003C YDL014W
YBL003C YCR087C-A
YBL003C YDL002C
YBL003C YDL042C
YBL003C YDL019C
YBL003C YDL031W
YBL003C YDL105W
YBL003C YDL070W
YBL003C YDL055C
YBL003C YDL056W
YBL003C YDL095W
YBL003C YDL074C
YBL003C YDL084W
YBL003C YHR118C
YBL003C YGR159C
YBL003C YGR140W
YBL003C YDR110W
YBL003C YDL208W
YBL003C YDR083W
YBL003C YDL188C
YBL003C YDL156W
YBL003C YDL171C
YBL003C YDR075W
YBL003C YDR060W
YBL003C YDR013W
YBL003C YDL229W
YBL003C YDR052C
YBL003C YDR045C
YBL003C YDR044W
YBL003C YHR099W
YBL003C YGR275W
YBL003C YGR250C
YBL003C YGR162W
YBL003C YGR217W
YBL003C YGR274C
YBL003C YGR252W
YBL003C YGR270W
YBL003C YHR090C
YBL003C YHR027C
YBL003C YHL024W
YBL003C YHL034C
YBL003C YHR089C
YBL003C YHR052W
YBL003C YHR066W
YBL003C YKL172W
YBL003C YHR167W
YBL003C YHR193C
YBL003C YMR075W
YBL003C YIL035C
YBL003C YIL026C
YBL003C YJL127C
YBL003C YIL043C
YBL003C YIL126W
YBL003C YIL148W
YBL003C YIL076W
YBL003C YIL056W
YBL003C YJL115W
YBL003C YIL150C
YBL003C YJL011C
YBL003C YJL006C
YBL003C YIL173W
YBL003C YIR010W
YBL003C YJL081C
YBL003C YJL047C
YBL003C YJL033W
YBL003C YJL034W
YBL003C YJL076W
YBL003C YJL072C
YBL003C YJL074C
YBL003C YJR082C
YBL003C YJL130C
YBL003C YJL173C
YBL003C YKL144C
YBL003C YJL168C
YBL003C YJL138C
YBL003C YJR077C
YBL003C YJR041C
YBL003C YJL176C
YBL003C YJR010C-A
YBL003C YJR068W
YBL003C YJR052W
YBL003C YJR062C
YBL003C YKL139W
YBL003C YJR095W
YBL003C YKL014C
YBL003C YKL009W
YBL003C YJR144W
YBL003C YJR145C
YBL003C YKL018W
YBL003C YKL112W
YBL003C YKL089W
YBL003C YKL032C
YBL003C YKL049C
YBL003C YMR072W
YBL003C YKR081C
YBL003C YKL196C
YBL003C YKR024C
YBL003C YLR186W
YBL003C YKR008W
YBL003C YKR001C
YBL003C YKR059W
YBL003C YKR029C
YBL003C YKR025W
YBL003C YKR048C
YBL003C YLR182W
YBL003C YKR092C
YBL003C YLR002C
YBL003C YLL039C
YBL003C YKR097W
YBL003C YLR175W
YBL003C YLR045C
YBL003C YLR022C
YBL003C YLR033W
YBL003C YLR129W
YBL003C YLR095C
YBL003C YLR103C
YBL003C YLR449W
YBL003C YLR196W
YBL003C YLR276C
YBL003C YMR049C
YBL003C YLR274W
YBL003C YLR197W
YBL003C YLR442C
YBL003C YLR321C
YBL003C YLR278C
YBL003C YLR305C
YBL003C YLR432W
YBL003C YLR357W
YBL003C YLR385C
YBL003C YMR048W
YBL003C YML074C
YBL003C YLR455W
YBL003C YML010W
YBL003C YML069W
YBL003C YML028W
YBL003C YML065W
YBL003C YMR044W
YBL003C YML112W
YBL003C YML093W
YBL003C YML103C
YBL003C YMR037C
YBL003C YML127W
YBL003C YMR033W
YBL003C YMR106C
YBL003C YNR003C
YBL003C YMR224C
YBL003C YNL088W
YBL003C YNL059C
YBL003C YNL055C
YBL003C YNL021W
YBL003C YNL002C
YBL003C YNL006W
YBL003C YNL037C
YBL003C YNL030W
YBL003C YNL031C
YBL003C YOL054W
YBL003C YNL178W
YBL003C YNL312W
YBL003C YNL132W
YBL003C YNL255C
YBL003C YNL250W
YBL003C YNL209W
YBL003C YNL201C
YBL003C YNL206C
YBL003C YNL248C
YBL003C YNL216W
YBL003C YNL246W
YBL003C YOL051W
YBL003C YOL004W
YBL003C YNL308C
YBL003C YNL290W
YBL003C YNR051C
YBL003C YNL273W
YBL003C YNL262W
YBL003C YOL012C
YBL003C YOL010W
YBL003C YOL006C
YBL004W YOR048C
YBL004W YDR064W
YBL004W YBR010W
YBL004W YBR009C
YBL004W YBL072C
YBL004W YBL038W
YBL004W YGL120C
YBL004W YDR060W
YBL004W YDR299W
YBL004W YOL139C
YBL004W YBR081C
YBL004W YDL213C
YBL004W YDL156W
YBL004W YBR048W
YBL004W YBR143C
YBL004W YDR280W
YBL004W YBR189W
YBL004W YDL148C
YBL004W YCL059C
YBL004W YBR251W
YBL004W YBR247C
YBL004W YCR057C
YBL004W YDL111C
YBL004W YDL014W
YBL004W YFL003C
YBL004W YDR449C
YBL004W YER100W
YBL004W YDR324C
YBL004W YER082C
YBL004W YER102W
YBL004W YLR186W
YBL004W YGL122C
YBL004W YHR148W
YBL004W YOL090W
YBL004W YHR089C
YBL004W YGR128C
YBL004W YGR090W
YBL004W YHL034C
YBL004W YGR145W
YBL004W YGR220C
YBL004W YJL109C
YBL004W YLR129W
YBL004W YJL095W
YBL004W YHR196W
YBL004W YIL019W
YBL004W YLR074C
YBL004W YJR002W
YBL004W YJL124C
YBL004W YLL039C
YBL004W YKR060W
YBL004W YLL011W
YBL004W YOL010W
YBL004W YLR409C
YBL004W YMR229C
YBL004W YLR367W
YBL004W YLR197W
YBL004W YLR222C
YBL004W YLR410W
YBL004W YMR186W
YBL004W YMR128W
YBL004W YMR093W
YBL004W YNL110C
YBL004W YNL284C
YBL004W YNL075W
YBL004W YNL030W
YBL004W YNL031C
YBL004W YNL132W
YBL004W YNL255C
YBL004W YPL012W
YBL004W YOR310C
YBL004W YOR078W
YBL004W YOR145C
YBL004W YOR096W
YBL004W YPL126W
YBL004W YPR080W
YBL004W YPL043W
YBL004W YPL266W
YBL004W YPL217C
YBL004W YPR137W
YBL004W YPR144C
YBL005W YGL122C
YBL005W YDR388W
YBL005W YDR176W
YBL005W YCR088W
YBL005W YCR081W
YBL005W YCR009C
YBL005W YBL032W
YBL005W YAL005C
YBL005W YBR149W
YBL005W YBR200W
YBL005W YPL240C
YBL005W YOR049C
YBL005W YOL051W
YBL005W-A YBL032W
YBL005W-B YER151C
YBL005W-B YDR510W
YBL005W-B YBR010W
YBL005W-B YGL194C
YBL005W-B YFR028C
YBL005W-B YNL031C
YBL006C YJL176C
YBL006C YGR056W
YBL006C YFR037C
YBL006C YLR033W
YBL006C YDR515W
YBL006C YDR510W
YBL006C YCR052W
YBL006C YCR020W-B
YBL006C YGL122C
YBL006C YFL049W
YBL006C YCL037C
YBL006C YDR489W
YBL006C YDR073W
YBL006C YBR009C
YBL006C YBR289W
YBL006C YBR010W
YBL006C YDR303C
YBL006C YIL126W
YBL006C YKR008W
YBL006C YHR056C
YBL006C YGR275W
YBL006C YHL025W
YBL006C YLR321C
YBL006C YNL255C
YBL006C YNL031C
YBL006C YNL030W
YBL006C YMR091C
YBL006C YMR033W
YBL006C YLR357W
YBL006C YML127W
YBL006C YPL129W
YBL006C YNR023W
YBL006C YPL082C
YBL006C YOR290C
YBL006C YPL016W
YBL006C YPR034W
YBL007C YIL002C
YBL007C YIL095W
YBL007C YIL076W
YBL007C YJR058C
YBL007C YIL148W
YBL007C YJR115W
YBL007C YHR016C
YBL007C YIL144W
YBL007C YHR108W
YBL007C YHR114W
YBL007C YHL016C
YBL007C YEL054C
YBL007C YDR520C
YBL007C YJR005W
YBL007C YHL002W
YBL007C YDR423C
YBL007C YJL201W
YBL007C YDR382W
YBL007C YDR388W
YBL007C YGR268C
YBL007C YGL206C
YBL007C YDR277C
YBL007C YBR009C
YBL007C YDL002C
YBL007C YGL201C
YBL007C YBL105C
YBL007C YBL032W
YBL007C YAL011W
YBL007C YBL088C
YBL007C YBL037W
YBL007C YBL047C
YBL007C YCR100C
YBL007C YBR205W
YBL007C YBR084C-A
YBL007C YBR010W
YBL007C YBR059C
YBL007C YBR150C
YBL007C YBR108W
YBL007C YBR136W
YBL007C YCR088W
YBL007C YCL031C
YBL007C YBR250W
YBL007C YCL008C
YBL007C YCR030C
YBL007C YCL034W
YBL007C YCL045C
YBL007C YGL181W
YBL007C YER027C
YBL007C YDR271C
YBL007C YDR238C
YBL007C YDL028C
YBL007C YDL156W
YBL007C YDL146W
YBL007C YDL139C
YBL007C YDL145C
YBL007C YDR172W
YBL007C YDR025W
YBL007C YDL191W
YBL007C YDL161W
YBL007C YDR153C
YBL007C YDL206W
YBL007C YDL203C
YBL007C YGL153W
YBL007C YFL010C
YBL007C YER125W
YBL007C YER110C
YBL007C YER118C
YBL007C YER177W
YBL007C YER133W
YBL007C YER151C
YBL007C YGL137W
YBL007C YFR051C
YBL007C YFR013W
YBL007C YFR024C-A
YBL007C YGL104C
YBL007C YGL035C
YBL007C YGL103W
YBL007C YJL151C
YBL007C YJL139C
YBL007C YGR240C
YBL007C YGR227W
YBL007C YJL191W
YBL007C YGR143W
YBL007C YJL004C
YBL007C YGL238W
YBL007C YIR033W
YBL007C YIL156W
YBL007C YGL215W
YBL007C YGL237C
YBL007C YIR006C
YBL007C YIL173W
YBL007C YIR003W
YBL007C YJL145W
YBL007C YJR125C
YBL007C YKL067W
YBL007C YKL054C
YBL007C YKL049C
YBL007C YLR078C
YBL007C YKR095W
YBL007C YKR022C
YBL007C YKR001C
YBL007C YKL178C
YBL007C YKL135C
YBL007C YKL074C
YBL007C YLR064W
YBL007C YKR030W
YBL007C YLR026C
YBL007C YLL001W
YBL007C YLL038C
YBL007C YLL039C
YBL007C YLL005C
YBL007C YLL018C
YBL007C YNL069C
YBL007C YLR337C
YBL007C YNL138W
YBL007C YLR206W
YBL007C YLR154W-A
YBL007C YLR150W
YBL007C YLR106C
YBL007C YLR095C
YBL007C YLR088W
YBL007C YLR315W
YBL007C YLR325C
YBL007C YLR430W
YBL007C YLR363W-A
YBL007C YNL116W
YBL007C YNL031C
YBL007C YLR340W
YBL007C YLR448W
YBL007C YNL030W
YBL007C YMR253C
YBL007C YLR435W
YBL007C YNL106C
YBL007C YLR432W
YBL007C YMR147W
YBL007C YML032C
YBL007C YMR142C
YBL007C YML016C
YBL007C YMR121C
YBL007C YML097C
YBL007C YML063W
YBL007C YML075C
YBL007C YMR109W
YBL007C YML109W
YBL007C YML116W
YBL007C YMR313C
YBL007C YNL020C
YBL007C YNL094W
YBL007C YOR388C
YBL007C YOR211C
YBL007C YNL161W
YBL007C YNL238W
YBL007C YNL229C
YBL007C YNL152W
YBL007C YNL144C
YBL007C YNL176C
YBL007C YOR329C
YBL007C YOR181W
YBL007C YOR109W
YBL007C YOL028C
YBL007C YNL285W
YBL007C YNL243W
YBL007C YOR047C
YBL007C YNL287W
YBL007C YNR041C
YBL007C YNR006W
YBL007C YOR008C
YBL007C YOL120C
YBL007C YNR015W
YBL007C YOL062C
YBL007C YOR284W
YBL007C YOR322C
YBL007C YPL022W
YBL007C YPR048W
YBL007C YPL131W
YBL007C YPL027W
YBL007C YPL012W
YBL007C YPL157W
YBL007C YPR030W
YBL007C YPL246C
YBL007C YPR102C
YBL007C YPR171W
YBL007C YPR163C
YBL007C YPR159W
YBL008W YNL030W
YBL008W YJR140C
YBL008W YMR033W
YBL008W YJL176C
YBL008W YJL115W
YBL008W YDL156W
YBL008W YMR005W
YBL008W YBR215W
YBL008W YDL143W
YBL008W YBR010W
YBL008W YBR195C
YBL008W YBR009C
YBL008W YBL002W
YBL008W YBL003C
YBL008W YBR289W
YBL008W YML102W
YBL008W YDR308C
YBL008W YJL076W
YBL008W YDR121W
YBL008W YDR188W
YBL008W YDR267C
YBL008W YDR224C
YBL008W YDR190C
YBL008W YDR212W
YBL008W YKR029C
YBL008W YFL039C
YBL008W YJL008C
YBL008W YER082C
YBL008W YER030W
YBL008W YGR180C
YBL008W YGL133W
YBL008W YFR028C
YBL008W YGR047C
YBL008W YFR037C
YBL008W YGL150C
YBL008W YNL031C
YBL008W YNL059C
YBL008W YOL012C
YBL008W YNL206C
YBL008W YOR304W
YBL008W YOR189W
YBL008W YOR290C
YBL008W YOR141C
YBL008W YOR038C
YBL008W YPR018W
YBL008W YPL235W
YBL008W YPR080W
YBL008W YPR119W
YBL009W YML100W
YBL009W YOL041C
YBL009W YHR121W
YBL009W YLR196W
YBL009W YGR090W
YBL009W YKL203C
YBL009W YDL053C
YBL009W YER155C
YBL009W YAR018C
YBL009W YOR233W
YBL009W YOR017W
YBL010C YPR046W
YBL010C YPL018W
YBL010C YKR022C
YBL010C YCL037C
YBL010C YNL255C
YBL010C YNL317W
YBL011W YPL240C
YBL011W YGL137W
YBL011W YFR051C
YBL013W YGR192C
YBL014C YJL025W
YBL014C YHL004W
YBL014C YGL122C
YBL014C YBL014C
YBL014C YER148W
YBL014C YBL025W
YBL014C YCR024C
YBL014C YCL048W
YBL014C YMR236W
YBL014C YMR270C
YBL014C YML043C
YBL014C YKL125W
YBL014C YLR141W
YBL014C YOR158W
YBL014C YOR295W
YBL015W YKR016W
YBL015W YOR023C
YBL015W YJR068W
YBL015W YLR245C
YBL015W YJR035W
YBL015W YLL039C
YBL015W YGL003C
YBL016W YDR168W
YBL016W YDR469W
YBL016W YDR103W
YBL016W YDR395W
YBL016W YDR388W
YBL016W YDR103W
YBL016W YDR388W
YBL016W YDL188C
YBL016W YAL011W
YBL016W YDL159W
YBL016W YDR323C
YBL016W YDR216W
YBL016W YDL159W
YBL016W YBR088C
YBL016W YBR083W
YBL016W YBR083W
YBL016W YBR072W
YBL016W YBL085W
YBL016W YAL058W
YBL016W YBL016W
YBL016W YDR171W
YBL016W YDL159W
YBL016W YBR182C
YBL016W YBR133C
YBL016W YDL134C
YBL016W YBR200W
YBL016W YCL032W
YBL016W YBR276C
YBL016W YCL027W
YBL016W YPR115W
YBL016W YDR477W
YBL016W YGL158W
YBL016W YHR005C
YBL016W YGL027C
YBL016W YER020W
YBL016W YHL019C
YBL016W YDR480W
YBL016W YGL057C
YBL016W YFR028C
YBL016W YER167W
YBL016W YER114C
YBL016W YER075C
YBL016W YER075C
YBL016W YJL076W
YBL016W YGR167W
YBL016W YGR097W
YBL016W YLR442C
YBL016W YPR065W
YBL016W YHR168W
YBL016W YGR040W
YBL016W YGL178W
YBL016W YJR007W
YBL016W YLR410W-B
YBL016W YJR005W
YBL016W YIL169C
YBL016W YHR084W
YBL016W YHR084W
YBL016W YJL157C
YBL016W YJL128C
YBL016W YJL157C
YBL016W YLL039C
YBL016W YLR362W
YBL016W YKR064W
YBL016W YJR058C
YBL016W YJR132W
YBL016W YLR113W
YBL016W YLR342W
YBL016W YLR310C
YBL016W YLR170C
YBL016W YLR259C
YBL016W YPL259C
YBL016W YNL027W
YBL016W YPL049C
YBL016W YMR295C
YBL016W YNL053W
YBL016W YMR232W
YBL016W YML117W
YBL016W YLR452C
YBL016W YOR231W
YBL016W YNL053W
YBL016W YNL246W
YBL016W YNL161W
YBL016W YNL053W
YBL016W YOR212W
YBL016W YOL062C
YBL016W YNL271C
YBL016W YOR119C
YBL016W YOL078W
YBL016W YOL130W
YBL016W YPL140C
YBL017C YLR310C
YBL017C YLR174W
YBL017C YLL039C
YBL017C YKL054C
YBL017C YBR139W
YBL017C YDR432W
YBL017C YBL017C
YBL017C YDR127W
YBL017C YDL229W
YBL017C YDL097C
YBL017C YKL049C
YBL017C YGL122C
YBL017C YGR214W
YBL017C YGR167W
YBL017C YHL030W
YBL017C YJR022W
YBL017C YJL154C
YBL017C YJL029C
YBL017C YPL154C
YBL017C YOR181W
YBL017C YMR197C
YBL017C YMR010W
YBL017C YNL030W
YBL017C YMR297W
YBL017C YPL049C
YBL018C YHR041C
YBL018C YBR257W
YBL018C YGR030C
YBL018C YAL033W
YBL018C YBR167C
YBL018C YDR478W
YBL018C YNL221C
YBL018C YLR145W
YBL018C YIR015W
YBL018C YHR062C
YBL018C YNL255C
YBL018C YNL282W
YBL019W YGR258C
YBL019W YCR083W
YBL019W YGR209C
YBL019W YCR020W-B
YBL019W YCR028C-A
YBL019W YCR014C
YBL019W YBR088C
YBL019W YER041W
YBL019W YKL113C
YBL019W YEL009C
YBL019W YDR263C
YBL019W YJR006W
YBL019W YDL102W
YBL019W YPR160W
YBL019W YKL114C
YBL019W YNL262W
YBL019W YNL102W
YBL019W YLR043C
YBL019W YOR033C
YBL019W YPL167C
YBL020W YGL011C
YBL020W YDR224C
YBL020W YDL140C
YBL020W YPR086W
YBL020W YLL039C
YBL021C YLR384C
YBL021C YLR256W
YBL021C YLR056W
YBL021C YKL109W
YBL021C YJL167W
YBL021C YHL006C
YBL021C YHR187W
YBL021C YGR252W
YBL021C YER103W
YBL021C YNL280C
YBL021C YGR200C
YBL021C YDR502C
YBL021C YGR175C
YBL021C YDR145W
YBL021C YDR060W
YBL021C YBL075C
YBL021C YNL255C
YBL021C YGL237C
YBL021C YER148W
YBL021C YER159C
YBL021C YGL237C
YBL021C YNL027W
YBL021C YGL045W
YBL021C YMR312W
YBL021C YLR450W
YBL021C YGL112C
YBL021C YML126C
YBL021C YML075C
YBL021C YPL086C
YBL021C YOR358W
YBL021C YOR358W
YBL021C YPL101W
YBL022C YDR224C
YBL022C YDL156W
YBL022C YCR052W
YBL022C YBR084W
YBL022C YBR010W
YBL022C YBR009C
YBL022C YBL002W
YBL022C YKL016C
YBL022C YGR231C
YBL022C YGR040W
YBL022C YGR132C
YBL022C YHR191C
YBL022C YHR027C
YBL022C YIL061C
YBL022C YML029W
YBL022C YLR180W
YBL022C YLL039C
YBL022C YMR091C
YBL022C YPR088C
YBL022C YNL031C
YBL022C YNL030W
YBL022C YOR136W
YBL022C YNR023W
YBL023C YDR224C
YBL023C YDR099W
YBL023C YDR096W
YBL023C YJL127C
YBL023C YJL115W
YBL023C YJL090C
YBL023C YIR008C
YBL023C YJL072C
YBL023C YNL262W
YBL023C YNL261W
YBL023C YNL216W
YBL023C YJL194W
YBL023C YKL049C
YBL023C YDR052C
YBL023C YJR046W
YBL023C YNL182C
YBL023C YNL102W
YBL023C YKL108W
YBL023C YKR008W
YBL023C YDR013W
YBL023C YNL031C
YBL023C YLL004W
YBL023C YKR029C
YBL023C YDL171C
YBL023C YNL030W
YBL023C YLR002C
YBL023C YLL039C
YBL023C YDL056W
YBL023C YBL002W
YBL023C YAR007C
YBL023C YLR274W
YBL023C YLR033W
YBL023C YDL017W
YBL023C YDL017W
YBL023C YMR213W
YBL023C YNL025C
YBL023C YLR103C
YBL023C YLR182W
YBL023C YCL061C
YBL023C YLR274W
YBL023C YMR127C
YBL023C YBL023C
YBL023C YBL003C
YBL023C YLR274W
YBL023C YBR060C
YBL023C YMR078C
YBL023C YBR010W
YBL023C YBR202W
YBL023C YBR009C
YBL023C YBL052C
YBL023C YML065W
YBL023C YMR048W
YBL023C YBR202W
YBL023C YBR126C
YBL023C YML069W
YBL023C YBR202W
YBL023C YBR160W
YBL023C YIL150C
YBL023C YNL273W
YBL023C YNL312W
YBL023C YHR119W
YBL023C YGR270W
YBL023C YHR118C
YBL023C YGL237C
YBL023C YOL146W
YBL023C YGL201C
YBL023C YGL207W
YBL023C YGL201C
YBL023C YGL201C
YBL023C YOL012C
YBL023C YOL006C
YBL023C YGL122C
YBL023C YGL113W
YBL023C YGL071W
YBL023C YDR489W
YBL023C YDR334W
YBL023C YDR225W
YBL023C YGL043W
YBL023C YEL032W
YBL023C YDR510W
YBL023C YEL032W
YBL023C YER148W
YBL023C YEL032W
YBL023C YER111C
YBL023C YPL001W
YBL023C YOR060C
YBL023C YOR196C
YBL023C YOR080W
YBL023C YOR244W
YBL023C YPR019W
YBL023C YPL002C
YBL023C YPR018W
YBL023C YPL008W
YBL023C YPR120C
YBL023C YPR019W
YBL023C YPR019W
YBL023C YPR162C
YBL023C YPR135W
YBL024W YIL133C
YBL024W YOL039W
YBL024W YIL070C
YBL024W YDR382W
YBL024W YGR237C
YBL024W YDR381W
YBL024W YDL014W
YBL024W YBL024W
YBL024W YBR189W
YBL024W YBR084W
YBL024W YGR159C
YBL024W YER165W
YBL024W YER151C
YBL024W YLR432W
YBL024W YML056C
YBL024W YNR051C
YBL024W YLR150W
YBL024W YLR264W
YBL024W YMR229C
YBL024W YNL178W
YBL024W YNL284C
YBL024W YOR063W
YBL024W YOL120C
YBL024W YPL131W
YBL024W YPL209C
YBL024W YPL249C-A
YBL025W YFR028C
YBL025W YER178W
YBL025W YDR247W
YBL025W YJR087W
YBL025W YNL255C
YBL025W YJL115W
YBL025W YGL122C
YBL025W YJL025W
YBL025W YHR200W
YBL025W YIL141W
YBL025W YMR270C
YBL025W YNL031C
YBL025W YML043C
YBL025W YKR064W
YBL025W YLR141W
YBL025W YNL030W
YBL025W YOR295W
YBL025W YDR225W
YBL025W YDL113C
YBL025W YCL037C
YBL025W YBR274W
YBL025W YBR010W
YBL025W YBR009C
YBL025W YBL014C
YBL025W YBL003C
YBL026W YBR172C
YBL026W YGL173C
YBL026W YDR243C
YBL026W YBR154C
YBL026W YDR378C
YBL026W YGL122C
YBL026W YGL070C
YBL026W YBR154C
YBL026W YBR154C
YBL026W YGL070C
YBL026W YDR404C
YBL026W YDR381W
YBL026W YGL070C
YBL026W YFL017W-A
YBL026W YBR118W
YBL026W YDR404C
YBL026W YFL017W-A
YBL026W YBR055C
YBL026W YBR055C
YBL026W YFL017W-A
YBL026W YER172C
YBL026W YBL066C
YBL026W YBR055C
YBL026W YER172C
YBL026W YBL026W
YBL026W YEL026W
YBL026W YER172C
YBL026W YAR003W
YBL026W YDR404C
YBL026W YDR440W
YBL026W YEL026W
YBL026W YEL026W
YBL026W YDR473C
YBL026W YEL015W
YBL026W YER029C
YBL026W YER165W
YBL026W YER025W
YBL026W YER006W
YBL026W YER029C
YBL026W YER146W
YBL026W YER112W
YBL026W YER029C
YBL026W YDL160C
YBL026W YDR166C
YBL026W YGR091W
YBL026W YDL140C
YBL026W YDL140C
YBL026W YGR077C
YBL026W YDL175C
YBL026W YDR012W
YBL026W YGR158C
YBL026W YIL132C
YBL026W YDL140C
YBL026W YDR243C
YBL026W YGL185C
YBL026W YGR075C
YBL026W YCR093W
YBL026W YDR243C
YBL026W YDL098C
YBL026W YCR077C
YBL026W YGR005C
YBL026W YGR074W
YBL026W YCR066W
YBL026W YCR020C-A
YBL026W YGR074W
YBL026W YGR005C
YBL026W YGR074W
YBL026W YGR005C
YBL026W YGR186W
YBL026W YIL066C
YBL026W YGR186W
YBL026W YGR186W
YBL026W YIL048W
YBL026W YHL009C
YBL026W YHR165C
YBL026W YHR165C
YBL026W YHR165C
YBL026W YIL021W
YBL026W YIL021W
YBL026W YIL021W
YBL026W YML049C
YBL026W YJR022W
YBL026W YJL124C
YBL026W YJL157C
YBL026W YJL140W
YBL026W YJL140W
YBL026W YLR275W
YBL026W YJL140W
YBL026W YLR126C
YBL026W YLR147C
YBL026W YLR147C
YBL026W YLR120C
YBL026W YKL173W
YBL026W YKL173W
YBL026W YKL173W
YBL026W YLR117C
YBL026W YLL036C
YBL026W YLR039C
YBL026W YLR128W
YBL026W YLR147C
YBL026W YLR275W
YBL026W YLR275W
YBL026W YLR438C-A
YBL026W YMR125W
YBL026W YMR125W
YBL026W YMR125W
YBL026W YMR066W
YBL026W YML049C
YBL026W YMR049C
YBL026W YML049C
YBL026W YOL162W
YBL026W YMR237W
YBL026W YMR240C
YBL026W YMR268C
YBL026W YMR207C
YBL026W YMR240C
YBL026W YMR240C
YBL026W YOL149W
YBL026W YNL118C
YBL026W YMR288W
YBL026W YMR288W
YBL026W YMR288W
YBL026W YNL147W
YBL026W YOL139C
YBL026W YOL102C
YBL026W YNR053C
YBL026W YNL264C
YBL026W YNL287W
YBL026W YOL005C
YBL026W YOL005C
YBL026W YOL005C
YBL026W YPR080W
YBL026W YOR224C
YBL026W YOR159C
YBL026W YOR043W
YBL026W YOL163W
YBL026W YOR017W
YBL026W YOR151C
YBL026W YOR151C
YBL026W YOR151C
YBL026W YOR210W
YBL026W YOR167C
YBL026W YOR159C
YBL026W YOR159C
YBL026W YOR210W
YBL026W YOR191W
YBL026W YOR210W
YBL026W YPR032W
YBL026W YPL042C
YBL026W YOR308C
YBL026W YOR224C
YBL026W YOR224C
YBL026W YOR319W
YBL026W YOR319W
YBL026W YOR319W
YBL026W YPL249C-A
YBL026W YPL178W
YBL026W YPL115C
YBL026W YPL119C
YBL026W YPL249C
YBL026W YPL178W
YBL026W YPL178W
YBL026W YPR182W
YBL026W YPR082C
YBL026W YPR082C
YBL026W YPR082C
YBL026W YPR182W
YBL026W YPR178W
YBL026W YPR182W
YBL026W YPR187W
YBL026W YPR184W
YBL026W YPR187W
YBL026W YPR187W
YBL027W YGL122C
YBL027W YGL123W
YBL027W YGL103W
YBL027W YGL031C
YBL027W YGL076C
YBL027W YGL030W
YBL027W YGL014W
YBL027W YDR412W
YBL027W YDR388W
YBL027W YBR048W
YBL027W YDR382W
YBL027W YBR031W
YBL027W YBL092W
YBL027W YBL087C
YBL027W YDR130C
YBL027W YDL081C
YBL027W YBR283C
YBL027W YBR181C
YBL027W YBR191W
YBL027W YDL075W
YBL027W YCL037C
YBL027W YCR031C
YBL027W YDR086C
YBL027W YDL136W
YBL027W YDL082W
YBL027W YDL083C
YBL027W YDR064W
YBL027W YDR004W
YBL027W YDR012W
YBL027W YFR032C-A
YBL027W YER151C
YBL027W YFR031C-A
YBL027W YER095W
YBL027W YDR471W
YBL027W YDR447C
YBL027W YDR418W
YBL027W YDR510W
YBL027W YER074W
YBL027W YER056C-A
YBL027W YDR515W
YBL027W YER019C-A
YBL027W YER179W
YBL027W YFL002C
YBL027W YFR004W
YBL027W YGL135W
YBL027W YGL147C
YBL027W YGR034W
YBL027W YGR085C
YBL027W YHL033C
YBL027W YHL001W
YBL027W YHR010W
YBL027W YHR114W
YBL027W YIL133C
YBL027W YHR141C
YBL027W YJL020C
YBL027W YIR010W
YBL027W YIL148W
YBL027W YOR063W
YBL027W YJL177W
YBL027W YJR123W
YBL027W YLR061W
YBL027W YJL189W
YBL027W YOL127W
YBL027W YJR094W-A
YBL027W YLR029C
YBL027W YLL045C
YBL027W YLL039C
YBL027W YKL180W
YBL027W YKR081C
YBL027W YLR441C
YBL027W YLR150W
YBL027W YLR075W
YBL027W YOL040C
YBL027W YLR185W
YBL027W YLR344W
YBL027W YLR340W
YBL027W YLR287C-A
YBL027W YLR325C
YBL027W YOL039W
YBL027W YMR242C
YBL027W YML063W
YBL027W YLR448W
YBL027W YMR194W
YBL027W YML073C
YBL027W YMR032W
YBL027W YNR051C
YBL027W YNL110C
YBL027W YNL069C
YBL027W YNL096C
YBL027W YNL301C
YBL027W YNL178W
YBL027W YNL255C
YBL027W YOR312C
YBL027W YOR096W
YBL027W YPR102C
YBL027W YPL131W
YBL027W YPL090C
YBL027W YPL249C-A
YBL027W YPL143W
YBL028C YCL037C
YBL028C YGL122C
YBL028C YDR515W
YBL028C YFL002C
YBL028C YKR081C
YBL029C-A YDL222C
YBL029W YGL122C
YBL029W YJL112W
YBL029W YKR036C
YBL030C YJL208C
YBL030C YGL195W
YBL030C YGL187C
YBL030C YJL143W
YBL030C YIL022W
YBL030C YJL104W
YBL030C YHR133C
YBL030C YGR254W
YBL030C YHR166C
YBL030C YIR010W
YBL030C YKL008C
YBL030C YJR045C
YBL030C YOR038C
YBL030C YKR016W
YBL030C YNR051C
YBL030C YKR052C
YBL030C YKR063C
YBL030C YNR017W
YBL030C YLL039C
YBL030C YLL006W
YBL030C YNL255C
YBL030C YML030W
YBL030C YLR268W
YBL030C YNL052W
YBL030C YPR152C
YBL030C YPL063W
YBL030C YPL078C
YBL030C YPR191W
YBL030C YGL167C
YBL030C YFR014C
YBL030C YER151C
YBL030C YER110C
YBL030C YDL043C
YBL030C YBR230C
YBL030C YBR194W
YBL030C YBL073W
YBL030C YBL030C
YBL030C YBL045C
YBL030C Q0250
YBL031W YML124C
YBL031W YML056C
YBL031W YML085C
YBL031W YLR293C
YBL031W YLR304C
YBL031W YBR109C
YBL031W YKL130C
YBL031W YBR081C
YBL031W YLR196W
YBL031W YAL029C
YBL031W YLR274W
YBL031W YBL032W
YBL031W YBR130C
YBL031W YBR156C
YBL031W YKL124W
YBL031W YDR457W
YBL031W YFL039C
YBL031W YDR318W
YBL031W YKL018W
YBL031W YDR101C
YBL031W YER151C
YBL031W YFL037W
YBL031W YER110C
YBL031W YER016W
YBL031W YER177W
YBL031W YHR023W
YBL031W YGL213C
YBL031W YGL195W
YBL031W YGL106W
YBL031W YGL061C
YBL031W YGL216W
YBL031W YGR218W
YBL031W YLR186W
YBL031W YKR037C
YBL031W YLR249W
YBL031W YMR075W
YBL031W YOL086C
YBL031W YMR186W
YBL031W YMR309C
YBL031W YOR035C
YBL031W YOR058C
YBL032W YER189W
YBL032W YPR102C
YBL032W YPR119W
YBL032W YER190W
YBL032W YPR106W
YBL032W YPL253C
YBL032W YPR100W
YBL032W YPL252C
YBL032W YGR150C
YBL032W YPL202C
YBL032W YPL250C
YBL032W YPL204W
YBL032W YPL249C-A
YBL032W YPL226W
YBL032W YPL213W
YBL032W YPL216W
YBL032W YPL229W
YBL032W YPL248C
YBL032W YPL230W
YBL032W YPL237W
YBL032W YPR094W
YBL032W YPR089W
YBL032W YPR022C
YBL032W YPR015C
YBL032W YPL279C
YBL032W YPL269W
YBL032W YPL259C
YBL032W YPL256C
YBL032W YPR013C
YBL032W YPR008W
YBL032W YPL283C
YBL032W YPR005C
YBL032W YPR011C
YBL032W YPR084W
YBL032W YPR032W
YBL032W YPR023C
YBL032W YPR083W
YBL032W YPR040W
YBL032W YPR082C
YBL032W YPR042C
YBL032W YPR078C
YBL032W YPR065W
YBL032W YPR063C
YBL032W YPR043W
YBL032W YPR132W
YBL032W YER179W
YBL032W YPR129W
YBL032W YER112W
YBL032W YDR310C
YBL032W YPR149W
YBL032W YER172C
YBL032W YPR141C
YBL032W YER169W
YBL032W YPR151C
YBL032W YPR144C
YBL032W YDR309C
YBL032W YDR303C
YBL032W YDR254W
YBL032W YDR259C
YBL032W YDR301W
YBL032W YDR293C
YBL032W YDR266C
YBL032W YDR364C
YBL032W YDR366C
YBL032W YDR379W
YBL032W YER111C
YBL032W YER109C
YBL032W YDR403W
YBL032W YDR383C
YBL032W YDR381W
YBL032W YDR425W
YBL032W YDR420W
YBL032W YDR409W
YBL032W YDR404C
YBL032W YDR406W
YBL032W YEL017W
YBL032W YDR460W
YBL032W YDR438W
YBL032W YDR436W
YBL032W YER087C-B
YBL032W YDR432W
YBL032W YEL009C
YBL032W YDR472W
YBL032W YDR466W
YBL032W YDR499W
YBL032W YDR492W
YBL032W YDR488C
YBL032W YDR482C
YBL032W YDR485C
YBL032W YDR501W
YBL032W YDR505C
YBL032W YDR504C
YBL032W YEL007W
YBL032W YDR542W
YBL032W YDR522C
YBL032W YDR508C
YBL032W YDR512C
YBL032W YDR534C
YBL032W YDR523C
YBL032W YDR528W
YBL032W YER086W
YBL032W YEL036C
YBL032W YEL075C
YBL032W YEL026W
YBL032W YEL046C
YBL032W YEL056W
YBL032W YEL043W
YBL032W YEL040W
YBL032W YER085C
YBL032W YEL076C
YBL032W YER040W
YBL032W YER039C
YBL032W YER018C
YBL032W YEL076C-A
YBL032W YER054C
YBL032W YER075C
YBL032W YER053C
YBL032W YER045C
YBL032W YER070W
YBL032W YER068W
YBL032W YER060W
YBL032W YER060W-A
YBL032W YER162C
YBL032W YPR154W
YBL032W YER163C
YBL032W YER167W
YBL032W YER159C
YBL032W YER160C
YBL032W YPR153W
YBL032W YER118C
YBL032W YER128W
YBL032W YER138C
YBL032W YER154W
YBL032W YER151C
YBL032W YER144C
YBL032W YER158C
YBL032W YPR163C
YBL032W YPR156C
YBL032W YPR155C
YBL032W YPR160W
YBL032W YPR161C
YBL032W YPR183W
YBL032W YPR174C
YBL032W YPR181C
YBL032W YPR171W
YBL032W YPR182W
YBL032W YPR185W
YBL032W YPR184W
YBL032W YPR204W
YBL032W YPR194C
YBL032W YPR188C
YBL032W YPR187W
YBL032W YPR203W
YBL032W YPR198W
YBL032W YPR202W
YBL032W YFL008W
YBL032W YFL017W-A
YBL032W YGR149W
YBL032W YFL024C
YBL032W YGR146C
YBL032W YFL026W
YBL032W YGR143W
YBL032W YFL025C
YBL032W YFL021W
YBL032W YFR051C
YBL032W YGR138C
YBL032W YFR008W
YBL032W YFL034C-A
YBL032W YFL067W
YBL032W YFL068W
YBL032W YFL065C
YBL032W YFL064C
YBL032W YFL034C-B
YBL032W YFR012W
YBL032W YFR017C
YBL032W YFR034C
YBL032W YFR029W
YBL032W YGL032C
YBL032W YGL178W
YBL032W YGL139W
YBL032W YGL025C
YBL032W YGL014W
YBL032W YGL013C
YBL032W YGL008C
YBL032W YGL021W
YBL032W YGL028C
YBL032W YGL044C
YBL032W YGL129C
YBL032W YGL036W
YBL032W YGL035C
YBL032W YGL066W
YBL032W YGL056C
YBL032W YGL049C
YBL032W YGL128C
YBL032W YGL068W
YBL032W YGL080W
YBL032W YGL070C
YBL032W YGL127C
YBL032W YGL071W
YBL032W YGL122C
YBL032W YGL083W
YBL032W YGL105W
YBL032W YGL090W
YBL032W YGL084C
YBL032W YGL173C
YBL032W YGL146C
YBL032W YGR130C
YBL032W YGL162W
YBL032W YGL151W
YBL032W YGL160W
YBL032W YGL179C
YBL032W YGR121C
YBL032W YGL231C
YBL032W YGR097W
YBL032W YGL209W
YBL032W YGL219C
YBL032W YGL192W
YBL032W YGL225W
YBL032W YGL215W
YBL032W YGL223C
YBL032W YGL222C
YBL032W YGL220W
YBL032W YGR089W
YBL032W YGR005C
YBL032W YGL245W
YBL032W YGL237C
YBL032W YGR040W
YBL032W YGR023W
YBL032W YGR021W
YBL032W YGR014W
YBL032W YGR052W
YBL032W YGR055W
YBL032W YGR086C
YBL032W YGR041W
YBL032W YGR057C
YBL032W YGR056W
YBL032W YGR077C
YBL032W YGR071C
YBL032W YGR072W
YBL032W YGR063C
YBL032W YGR058W
YBL032W YGR060W
YBL032W YDR184C
YBL032W YDL025C
YBL032W YBR212W
YBL032W YBR203W
YBL032W YBL113C
YBL032W YBL112C
YBL032W YBL111C
YBL032W YAR050W
YBL032W YBL103C
YBL032W YAL031C
YBL032W YAR042W
YBL032W YAL028W
YBL032W YAL021C
YBL032W YAR035W
YBL032W YAL063C
YBL032W YAL041W
YBL032W YAL034C
YBL032W YAL040C
YBL032W YAL053W
YBL032W YAL043C
YBL032W YAL051W
YBL032W YAR019C
YBL032W YAL065C
YBL032W YAL064C-A
YBL032W YAL064W-B
YBL032W YAR010C
YBL032W YAL068C
YBL032W YAR009C
YBL032W YAR066W
YBL032W YBL054W
YBL032W YBL101C
YBL032W YBL051C
YBL032W YBL005W
YBL032W YBL003C
YBL032W YBL002W
YBL032W YBL005W-A
YBL032W YBL047C
YBL032W YBL043W
YBL032W YBL007C
YBL032W YBL031W
YBL032W YBL097W
YBL032W YBL085W
YBL032W YBL072C
YBL032W YBL081W
YBL032W YBL079W
YBL032W YBR010W
YBL032W YBR007C
YBL032W YBR004C
YBL032W YBR009C
YBL032W YBR012W-A
YBL032W YBR016W
YBL032W YBR173C
YBL032W YBR172C
YBL032W YBR162W-A
YBL032W YBR019C
YBL032W YBR029C
YBL032W YBR162C
YBL032W YBR043C
YBL032W YBR033W
YBL032W YBR071W
YBL032W YBR055C
YBL032W YBR157C
YBL032W YBR078W
YBL032W YBR154C
YBL032W YBR081C
YBL032W YBR135W
YBL032W YBR082C
YBL032W YBR084W
YBL032W YBR083W
YBL032W YBR119W
YBL032W YBR107C
YBL032W YBR086C
YBL032W YBR105C
YBL032W YBR117C
YBL032W YBR108W
YBL032W YBR112C
YBL032W YBR214W
YBL032W YCL008C
YBL032W YGR156W
YBL032W YIL135C
YBL032W YPL196W
YBL032W YDL020C
YBL032W YCL004W
YBL032W YBR229C
YBL032W YBR225W
YBL032W YBR215W
YBL032W YBR233W
YBL032W YBR230C
YBL032W YBR299W
YBL032W YBR235W
YBL032W YBR293W
YBL032W YBR239C
YBL032W YBR289W
YBL032W YBR283C
YBL032W YBR238C
YBL032W YCL027W
YBL032W YCL020W
YBL032W YGR161C
YBL032W YDR243C
YBL032W YCL028W
YBL032W YCL019W
YBL032W YCR073C
YBL032W YDL013W
YBL032W YCR067C
YBL032W YCL031C
YBL032W YCR066W
YBL032W YCL037C
YBL032W YCR065W
YBL032W YCL042W
YBL032W YCL044C
YBL032W YCR063W
YBL032W YCR008W
YBL032W YCL068C
YBL032W YCR031C
YBL032W YCR030C
YBL032W YCR061W
YBL032W YCR038C
YBL032W YCR033W
YBL032W YDL012C
YBL032W YCR089W
YBL032W YCR079W
YBL032W YCR091W
YBL032W YDL005C
YBL032W YDL006W
YBL032W YCR105W
YBL032W YDL039C
YBL032W YGR227W
YBL032W YDL037C
YBL032W YDL035C
YBL032W YDL247W
YBL032W YDL046W
YBL032W YDL030W
YBL032W YDR043C
YBL032W YGR162W
YBL032W YGR221C
YBL032W YDR172W
YBL032W YDL027C
YBL032W YGR189C
YBL032W YGR186W
YBL032W YGR166W
YBL032W YGR170W
YBL032W YDL043C
YBL032W YDL245C
YBL032W YDL235C
YBL032W YDL233W
YBL032W YDL056W
YBL032W YDL054C
YBL032W YDL048C
YBL032W YDL076C
YBL032W YDL079C
YBL032W YDL232W
YBL032W YDL072C
YBL032W YIL130W
YBL032W YDL231C
YBL032W YDL088C
YBL032W YDL156W
YBL032W YDL106C
YBL032W YDL140C
YBL032W YDL123W
YBL032W YDL127W
YBL032W YDL138W
YBL032W YDL223C
YBL032W YDL160C
YBL032W YDL159W
YBL032W YDL224C
YBL032W YDL211C
YBL032W YDL197C
YBL032W YDL189W
YBL032W YDL195W
YBL032W YDL210W
YBL032W YDL199C
YBL032W YDL206W
YBL032W YDR006C
YBL032W YDR039C
YBL032W YDR038C
YBL032W YDR025W
YBL032W YDR033W
YBL032W YDR169C
YBL032W YDR055W
YBL032W YDR052C
YBL032W YIL123W
YBL032W YIL122W
YBL032W YGR250C
YBL032W YDR171W
YBL032W YGR237C
YBL032W YGR249W
YBL032W YGR241C
YBL032W YDR068W
YBL032W YDR159W
YBL032W YGR279C
YBL032W YGR268C
YBL032W YIL119C
YBL032W YDR158W
YBL032W YDR088C
YBL032W YDR072C
YBL032W YIL117C
YBL032W YDR156W
YBL032W YHL004W
YBL032W YGR296W
YBL032W YDR069C
YBL032W YGR283C
YBL032W YIL105C
YBL032W YDR076W
YBL032W YDR073W
YBL032W YDR081C
YBL032W YDR080W
YBL032W YDR077W
YBL032W YDR078C
YBL032W YHL023C
YBL032W YDR151C
YBL032W YDR145W
YBL032W YIL104C
YBL032W YHR143W
YBL032W YHL007C
YBL032W YDR155C
YBL032W YHL028W
YBL032W YHL015W
YBL032W YHL012W
YBL032W YHL027W
YBL032W YDR143C
YBL032W YDR126W
YBL032W YDR093W
YBL032W YDR091C
YBL032W YDR103W
YBL032W YDR096W
YBL032W YDR099W
YBL032W YHR142W
YBL032W YHR054C
YBL032W YHL049C
YBL032W YHL046C
YBL032W YHL029C
YBL032W YHL044W
YBL032W YHR042W
YBL032W YHR008C
YBL032W YHL050C
YBL032W YHR036W
YBL032W YHR011W
YBL032W YHR030C
YBL032W YHR139C
YBL032W YHR082C
YBL032W YHR079C
YBL032W YHR056C
YBL032W YHR078W
YBL032W YHR135C
YBL032W YHR096C
YBL032W YHR134W
YBL032W YHR115C
YBL032W YHR131C
YBL032W YIL101C
YBL032W YHR152W
YBL032W YHR219W
YBL032W YHR182W
YBL032W YHR156C
YBL032W YHR177W
YBL032W YHR165C
YBL032W YHR161C
YBL032W YHR218W
YBL032W YHR208W
YBL032W YHR188C
YBL032W YHR186C
YBL032W YHR206W
YBL032W YHR198C
YBL032W YHR205W
YBL032W YHR216W
YBL032W YHR213W
YBL032W YHR211W
YBL032W YHR212W-A
YBL032W YHR214W
YBL032W YHR213W-A
YBL032W YHR214C-B
YBL032W YIL092W
YBL032W YIL011W
YBL032W YIL034C
YBL032W YIL006W
YBL032W YIL031W
YBL032W YIL013C
YBL032W YIL023C
YBL032W YIL014C-A
YBL032W YIL021W
YBL032W YIL049W
YBL032W YIL082W-A
YBL032W YIL061C
YBL032W YIL056W
YBL032W YIL051C
YBL032W YIL055C
YBL032W YIL115C
YBL032W YJL162C
YBL032W YLR080W
YBL032W YDR233C
YBL032W YIL151C
YBL032W YIL137C
YBL032W YIL140W
YBL032W YPL193W
YBL032W YKL088W
YBL032W YLR079W
YBL032W YNL277W
YBL032W YLR086W
YBL032W YMR317W
YBL032W YPL190C
YBL032W YIR019C
YBL032W YJL084C
YBL032W YJR127C
YBL032W YJL159W
YBL032W YJL158C
YBL032W YIR010W
YBL032W YKL074C
YBL032W YIL156W
YBL032W YIL152W
YBL032W YIR006C
YBL032W YIL177C
YBL032W YIR001C
YBL032W YIL173W
YBL032W YIL169C
YBL032W YIR035C
YBL032W YIR041W
YBL032W YIR034C
YBL032W YIR033W
YBL032W YJL083W
YBL032W YJL020C
YBL032W YJL016W
YBL032W YJL019W
YBL032W YJL080C
YBL032W YJL027C
YBL032W YJL079C
YBL032W YJL028W
YBL032W YJL078C
YBL032W YJL029C
YBL032W YJL073W
YBL032W YJL056C
YBL032W YJL041W
YBL032W YJL042W
YBL032W YJL091C
YBL032W YJL141C
YBL032W YJL090C
YBL032W YJL157C
YBL032W YJL144W
YBL032W YJL097W
YBL032W YJL092W
YBL032W YJL213W
YBL032W YJL094C
YBL032W YJL095W
YBL032W YJR126C
YBL032W YJL212C
YBL032W YJL140W
YBL032W YJL209W
YBL032W YJL172W
YBL032W YJL139C
YBL032W YJL106W
YBL032W YJL128C
YBL032W YJL118W
YBL032W YJL110C
YBL032W YJL116C
YBL032W YJL203W
YBL032W YJL190C
YBL032W YJL177W
YBL032W YJL187C
YBL032W YJL201W
YBL032W YJL193W
YBL032W YJL196C
YBL032W YJL225C
YBL032W YJR116W
YBL032W YJR074W
YBL032W YJR021C
YBL032W YJR027W
YBL032W YJR004C
YBL032W YJR117W
YBL032W YJR029W
YBL032W YJR066W
YBL032W YJR041C
YBL032W YJR063W
YBL032W YJR053W
YBL032W YJR043C
YBL032W YJR044C
YBL032W YJR111C
YBL032W YJR086W
YBL032W YJR110W
YBL032W YJR090C
YBL032W YJR091C
YBL032W YJR108W
YBL032W YJR094W-A
YBL032W YJR093C
YBL032W YJR094C
YBL032W YJR107W
YBL032W YJR095W
YBL032W YJR106W
YBL032W YJR158W
YBL032W YJR151C
YBL032W YJR147W
YBL032W YKL002W
YBL032W YJR159W
YBL032W YJR153W
YBL032W YKL068W
YBL032W YKL020C
YBL032W YKL062W
YBL032W YKL054C
YBL032W YKL032C
YBL032W YKL014C
YBL032W YKL008C
YBL032W YKL028W
YBL032W YKL025C
YBL032W YKL037W
YBL032W YKL051W
YBL032W YKL041W
YBL032W YKL043W
YBL032W YKL050C
YBL032W YLR089C
YBL032W YKL093W
YBL032W YLR461W
YBL032W YLR064W
YBL032W YLR091W
YBL032W YLR095C
YBL032W YLR020C
YBL032W YKL160W
YBL032W YKL112W
YBL032W YKL090W
YBL032W YLR073C
YBL032W YKL109W
YBL032W YKL110C
YBL032W YKL101W
YBL032W YMR312W
YBL032W YNL275W
YBL032W YKL146W
YBL032W YKL151C
YBL032W YKL129C
YBL032W YKL161C
YBL032W YKL163W
YBL032W YLR019W
YBL032W YKL164C
YBL032W YLR018C
YBL032W YKL203C
YBL032W YKR075C
YBL032W YKL173W
YBL032W YKL201C
YBL032W YKL171W
YBL032W YKL198C
YBL032W YKL185W
YBL032W YKL182W
YBL032W YKL196C
YBL032W YKL190W
YBL032W YKL192C
YBL032W YKR072C
YBL032W YKL215C
YBL032W YKR051W
YBL032W YKL204W
YBL032W YKR045C
YBL032W YKR015C
YBL032W YKR010C
YBL032W YKR013W
YBL032W YKR044W
YBL032W YKR021W
YBL032W YKR042W
YBL032W YKR052C
YBL032W YKR067W
YBL032W YKR063C
YBL032W YKR091W
YBL032W YKR086W
YBL032W YLR006C
YBL032W YKR077W
YBL032W YKR092C
YBL032W YLL067C
YBL032W YKR098C
YBL032W YKR096W
YBL032W YLL066C
YBL032W YLL019C
YBL032W YLL013C
YBL032W YLL009C
YBL032W YLL010C
YBL032W YLL051C
YBL032W YLL039C
YBL032W YLL027W
YBL032W YLL031C
YBL032W YLL049W
YBL032W YLL043W
YBL032W YLL048C
YBL032W YLR052W
YBL032W YLR127C
YBL032W YLR115W
YBL032W YLR459W
YBL032W YLR040C
YBL032W YLR036C
YBL032W YLR206W
YBL032W YLR055C
YBL032W YLR096W
YBL032W YLR026C
YBL032W YLR056W
YBL032W YLR116W
YBL032W YLR121C
YBL032W YLR117C
YBL032W YLR050C
YBL032W YLR048W
YBL032W YLR120C
YBL032W YLR151C
YBL032W YLR186W
YBL032W YLR147C
YBL032W YLR144C
YBL032W YLR139C
YBL032W YLR194C
YBL032W YLR150W
YBL032W YLR180W
YBL032W YLR175W
YBL032W YLR176C
YBL032W YLR187W
YBL032W YLR188W
YBL032W YLR212C
YBL032W YLR455W
YBL032W YLR295C
YBL032W YLR277C
YBL032W YLR237W
YBL032W YLR228C
YBL032W YLR239C
YBL032W YLR246W
YBL032W YLR268W
YBL032W YLR256W
YBL032W YLR265C
YBL032W YLR275W
YBL032W YLR278C
YBL032W YLR286C
YBL032W YLR452C
YBL032W YLR393W
YBL032W YLR350W
YBL032W YLR318W
YBL032W YLR332W
YBL032W YLR310C
YBL032W YLR327C
YBL032W YLR328W
YBL032W YLR371W
YBL032W YLR390W-A
YBL032W YLR363W-A
YBL032W YLR378C
YBL032W YLR390W
YBL032W YLR373C
YBL032W YLR380W
YBL032W YLR389C
YBL032W YLR384C
YBL032W YLR446W
YBL032W YLR432W
YBL032W YLR403W
YBL032W YLR394W
YBL032W YLR414C
YBL032W YLR413W
YBL032W YLR425W
YBL032W YLR419W
YBL032W YLR421C
YBL032W YLR437C
YBL032W YLR441C
YBL032W YLR436C
YBL032W YLR439W
YBL032W YML015C
YBL032W YNL269W
YBL032W YLR466W
YBL032W YMR061W
YBL032W YMR310C
YBL032W YLR464W
YBL032W YLR462W
YBL032W YLR467W
YBL032W YML006C
YBL032W YML091C
YBL032W YML025C
YBL032W YML027W
YBL032W YML092C
YBL032W YML016C
YBL032W YML066C
YBL032W YML045W
YBL032W YML088W
YBL032W YML040W
YBL032W YML039W
YBL032W YML049C
YBL032W YML054C
YBL032W YML059C
YBL032W YML053C
YBL032W YML051W
YBL032W YML058W
YBL032W YML083C
YBL032W YML075C
YBL032W YML076C
YBL032W YML081W
YBL032W YML104C
YBL032W YML103C
YBL032W YML095C
YBL032W YMR058W
YBL032W YMR050C
YBL032W YML105C
YBL032W YML106W
YBL032W YML108W
YBL032W YML107C
YBL032W YMR047C
YBL032W YML115C
YBL032W YMR045C
YBL032W YML112W
YBL032W YML109W
YBL032W YML113W
YBL032W YMR044W
YBL032W YMR006C
YBL032W YML117W
YBL032W YML116W
YBL032W YMR002W
YBL032W YML121W
YBL032W YML133C
YBL032W YMR041C
YBL032W YMR019W
YBL032W YMR011W
YBL032W YMR015C
YBL032W YMR040W
YBL032W YMR038C
YBL032W YMR039C
YBL032W YMR305C
YBL032W YMR081C
YBL032W YMR288W
YBL032W YMR075W
YBL032W YMR074C
YBL032W YMR064W
YBL032W YNL251C
YBL032W YMR306W
YBL032W YMR073C
YBL032W YNL154C
YBL032W YMR070W
YBL032W YMR069W
YBL032W YMR287C
YBL032W YMR096W
YBL032W YMR138W
YBL032W YMR090W
YBL032W YMR086W
YBL032W YMR201C
YBL032W YMR136W
YBL032W YMR124W
YBL032W YMR109W
YBL032W YMR135C
YBL032W YMR125W
YBL032W YMR134W
YBL032W YMR200W
YBL032W YMR166C
YBL032W YMR148W
YBL032W YMR142C
YBL032W YMR147W
YBL032W YMR164C
YBL032W YMR154C
YBL032W YMR155W
YBL032W YMR195W
YBL032W YMR180C
YBL032W YMR174C
YBL032W YMR179W
YBL032W YMR192W
YBL032W YMR181C
YBL032W YMR182C
YBL032W YMR255W
YBL032W YMR206W
YBL032W YMR203W
YBL032W YMR276W
YBL032W YMR242C
YBL032W YMR229C
YBL032W YMR215W
YBL032W YMR240C
YBL032W YMR273C
YBL032W YMR275C
YBL032W YMR274C
YBL032W YMR304W
YBL032W YNL027W
YBL032W YNL152W
YBL032W YMR296C
YBL032W YNL122C
YBL032W YMR291W
YBL032W YNL025C
YBL032W YMR319C
YBL032W YNL008C
YBL032W YNL005C
YBL032W YMR325W
YBL032W YNL003C
YBL032W YNL024C
YBL032W YNL016W
YBL032W YNL009W
YBL032W YNL012W
YBL032W YNL023C
YBL032W YNL019C
YBL032W YNL020C
YBL032W YNL116W
YBL032W YNL058C
YBL032W YNL030W
YBL032W YNL036W
YBL032W YNL033W
YBL032W YNL031C
YBL032W YNL032W
YBL032W YNL056W
YBL032W YNL047C
YBL032W YNL042W
YBL032W YNL046W
YBL032W YNL055C
YBL032W YNL053W
YBL032W YNL054W
YBL032W YNL112W
YBL032W YNL066W
YBL032W YNL068C
YBL032W YNL103W
YBL032W YNL081C
YBL032W YNL074C
YBL032W YNL078W
YBL032W YNL101W
YBL032W YNL091W
YBL032W YNL093W
YBL032W YNL148C
YBL032W YNL146W
YBL032W YNL145W
YBL032W YNL124W
YBL032W YNL158W
YBL032W YNL167C
YBL032W YNL160W
YBL032W YNL250W
YBL032W YNL176C
YBL032W YNL186W
YBL032W YNL161W
YBL032W YNL183C
YBL032W YNL241C
YBL032W YNL190W
YBL032W YNL188W
YBL032W YNL197C
YBL032W YNL234W
YBL032W YNL194C
YBL032W YNL192W
YBL032W YNL230C
YBL032W YNL238W
YBL032W YNL314W
YBL032W YNL311C
YBL032W YPL184C
YBL032W YNL284C
YBL032W YNL283C
YBL032W YNL278W
YBL032W YPL179W
YBL032W YOR349W
YBL032W YNR031C
YBL032W YNL309W
YBL032W YNL306W
YBL032W YNL288W
YBL032W YNL305C
YBL032W YNL294C
YBL032W YNL300W
YBL032W YNL299W
YBL032W YNL298W
YBL032W YNR030W
YBL032W YNR006W
YBL032W YNL328C
YBL032W YNL327W
YBL032W YNL325C
YBL032W YNL322C
YBL032W YNL321W
YBL032W YNL316C
YBL032W YNR002C
YBL032W YNL329C
YBL032W YNL339C
YBL032W YNR004W
YBL032W YNR014W
YBL032W YNR009W
YBL032W YNR013C
YBL032W YNR010W
YBL032W YOR344C
YBL032W YOR227W
YBL032W YNR038W
YBL032W YNR066C
YBL032W YNR036C
YBL032W YNR035C
YBL032W YNR039C
YBL032W YNR067C
YBL032W YNR065C
YBL032W YOR070C
YBL032W YNR044W
YBL032W YNR055C
YBL032W YNR052C
YBL032W YNR046W
YBL032W YNR047W
YBL032W YOL004W
YBL032W YOL105C
YBL032W YOR066W
YBL032W YNR070W
YBL032W YOL001W
YBL032W YNR072W
YBL032W YOL101C
YBL032W YOL036W
YBL032W YOL007C
YBL032W YOL030W
YBL032W YOL019W
YBL032W YOL020W
YBL032W YOL100W
YBL032W YOL051W
YBL032W YOL043C
YBL032W YOL045W
YBL032W YOL070C
YBL032W YOL059W
YBL032W YOL060C
YBL032W YOR064C
YBL032W YOL136C
YBL032W YOR008C
YBL032W YOL135C
YBL032W YOL119C
YBL032W YOL127W
YBL032W YOR006C
YBL032W YOL161C
YBL032W YOL139C
YBL032W YOL155C
YBL032W YOR003W
YBL032W YOL165C
YBL032W YOR002W
YBL032W YOR060C
YBL032W YOR019W
YBL032W YOR011W
YBL032W YOR009W
YBL032W YOR018W
YBL032W YOR012W
YBL032W YOR014W
YBL032W YOR054C
YBL032W YOR028C
YBL032W YOR022C
YBL032W YOR023C
YBL032W YOR052C
YBL032W YOR030W
YBL032W YOR040W
YBL032W YOR076C
YBL032W YOR073W
YBL032W YOR224C
YBL032W YOR190W
YBL032W YOR081C
YBL032W YOR098C
YBL032W YOR078W
YBL032W YOR096W
YBL032W YOR104W
YBL032W YOR092W
YBL032W YOR085W
YBL032W YOR090C
YBL032W YOR188W
YBL032W YOR140W
YBL032W YOR106W
YBL032W YOR107W
YBL032W YOR137C
YBL032W YOR134W
YBL032W YOR113W
YBL032W YOR181W
YBL032W YOR147W
YBL032W YOR160W
YBL032W YOR151C
YBL032W YOR149C
YBL032W YOR172W
YBL032W YOR179C
YBL032W YOR178C
YBL032W YOR221C
YBL032W YOR192C
YBL032W YOR198C
YBL032W YOR219C
YBL032W YOR210W
YBL032W YOR208W
YBL032W YOR250C
YBL032W YOR342C
YBL032W YOR245C
YBL032W YOR322C
YBL032W YOR231W
YBL032W YOR247W
YBL032W YOR260W
YBL032W YOR301W
YBL032W YOR319W
YBL032W YOR296W
YBL032W YOR267C
YBL032W YOR273C
YBL032W YOR291W
YBL032W YOR290C
YBL032W YOR302W
YBL032W YOR315W
YBL032W YOR303W
YBL032W YOR329C
YBL032W YOR328W
YBL032W YPL067C
YBL032W YOR370C
YBL032W YPL178W
YBL032W YPL165C
YBL032W YOR355W
YBL032W YOR359W
YBL032W YOR373W
YBL032W YOR372C
YBL032W YPL066W
YBL032W YPL065W
YBL032W YPL014W
YBL032W YOR383C
YBL032W YOR382W
YBL032W YOR384W
YBL032W YPL013C
YBL032W YOR388C
YBL032W YPL011C
YBL032W YPL004C
YBL032W YOR390W
YBL032W YPL002C
YBL032W YPL064C
YBL032W YPL032C
YBL032W YPL016W
YBL032W YPL026C
YBL032W YPL063W
YBL032W YPL049C
YBL032W YPL036W
YBL032W YPL058C
YBL032W YPL054W
YBL032W YPL051W
YBL032W YPL057C
YBL032W YPL055C
YBL032W YPL056C
YBL032W YPL076W
YBL032W YPL068C
YBL032W YPL090C
YBL032W YPL163C
YBL032W YPL075W
YBL032W YPL072W
YBL032W YPL085W
YBL032W YPL089C
YBL032W YPL082C
YBL032W YPL156C
YBL032W YPL158C
YBL032W YPL162C
YBL032W YPL126W
YBL032W YPL141C
YBL032W YPL115C
YBL032W YPL108W
YBL032W YPL113C
YBL032W YPL140C
YBL032W YPL131W
YBL032W YPL128C
YBL032W YPL137C
YBL032W YPL135W
YBL032W YDR232W
YBL032W YDR186C
YBL032W YDR228C
YBL032W YDR200C
YBL032W YDR213W
YBL032W YDR225W
YBL032W YDR224C
YBL032W YDR208W
YBL032W YDR207C
YBL032W YDR227W
YBL032W YDR223W
YBL032W YDR221W
YBL033C YPL198W
YBL033C YPR172W
YBL033C YNL255C
YBL033C YNL105W
YBL033C YLL024C
YBL033C YBR127C
YBL034C YDL116W
YBL034C YBR198C
YBL034C YDR099W
YBL034C YAL016W
YBL034C YBR160W
YBL034C YBL097W
YBL034C YDR330W
YBL034C YER133W
YBL034C YER177W
YBL034C YER016W
YBL034C YDR356W
YBL034C YDR488C
YBL034C YGL116W
YBL034C YGL086W
YBL034C YFL037W
YBL034C YGL003C
YBL034C YGR218W
YBL034C YGR188C
YBL034C YGL216W
YBL034C YGL122C
YBL034C YHR172W
YBL034C YGR252W
YBL034C YIL033C
YBL034C YOR026W
YBL034C YLR045C
YBL034C YJR042W
YBL034C YIL144W
YBL034C YJR035W
YBL034C YKR079C
YBL034C YKL089W
YBL034C YKL144C
YBL034C YOL069W
YBL034C YMR235C
YBL034C YLR208W
YBL034C YMR001C
YBL034C YNR003C
YBL034C YNL118C
YBL034C YNL258C
YBL034C YPL174C
YBL034C YOR269W
YBL034C YPL155C
YBL034C YPL242C
YBL034C YPL204W
YBL034C YPL209C
YBL035C YNL262W
YBL035C YNL262W
YBL035C YNL102W
YBL035C YDL058W
YBL035C YBR088C
YBL035C YAL005C
YBL035C YBR088C
YBL035C YBR088C
YBL035C YBR084W
YBL035C YBL035C
YBL035C YBR060C
YBL035C YBR087W
YBL035C YBR087W
YBL035C YBR087W
YBL035C YDR013W
YBL035C YDL102W
YBL035C YNL102W
YBL035C YIR008C
YBL035C YIR008C
YBL035C YER173W
YBL035C YDR082W
YBL035C YDR054C
YBL035C YER107C
YBL035C YDR489W
YBL035C YDR510W
YBL035C YIR008C
YBL035C YHL015W
YBL035C YER176W
YBL035C YGL122C
YBL035C YIL150C
YBL035C YHR164C
YBL035C YHR216W
YBL035C YIR008C
YBL035C YNL102W
YBL035C YIR008C
YBL035C YKL045W
YBL035C YKL017C
YBL035C YJR006W
YBL035C YJL187C
YBL035C YJR068W
YBL035C YJR068W
YBL035C YJR068W
YBL035C YNL102W
YBL035C YLR442C
YBL035C YKL210W
YBL035C YLR432W
YBL035C YLR430W
YBL035C YNL102W
YBL035C YML065W
YBL035C YML063W
YBL035C YMR142C
YBL035C YMR078C
YBL035C YMR080C
YBL035C YNL290W
YBL035C YOR217W
YBL035C YNL262W
YBL035C YNL262W
YBL035C YOR217W
YBL035C YNL290W
YBL035C YNR052C
YBL035C YNR051C
YBL035C YNL290W
YBL035C YOR144C
YBL035C YOL094C
YBL035C YOL094C
YBL035C YOL094C
YBL035C YPR019W
YBL035C YPL090C
YBL035C YOR217W
YBL035C YPL167C
YBL035C YPR135W
YBL035C YPR175W
YBL035C YPR175W
YBL035C YPR175W
YBL035C YPR175W
YBL036C YGL216W
YBL036C YDR380W
YBL036C YDR343C
YBL036C YDR342C
YBL036C YDR226W
YBL036C YDR091C
YBL036C YDR023W
YBL036C YBL039C
YBL036C YGR185C
YBL036C YLR150W
YBL036C YNL255C
YBL036C YGR087C
YBL036C YLL039C
YBL036C YHR096C
YBL036C YOL078W
YBL036C YPL106C
YBL037W YLR113W
YBL037W YKR019C
YBL037W YBR028C
YBL037W YLR113W
YBL037W YLR170C
YBL037W YBR028C
YBL037W YBR010W
YBL037W YBL105C
YBL037W YBL047C
YBL037W YBL007C
YBL037W YBR059C
YBL037W YBR028C
YBL037W YKL180W
YBL037W YKL135C
YBL037W YGL206C
YBL037W YKL176C
YBL037W YBR028C
YBL037W YDL195W
YBL037W YDL191W
YBL037W YGL206C
YBL037W YDL156W
YBL037W YDL161W
YBL037W YDL145C
YBL037W YBR288C
YBL037W YFR051C
YBL037W YDR238C
YBL037W YDR160W
YBL037W YDR153C
YBL037W YGL206C
YBL037W YDR358W
YBL037W YER122C
YBL037W YER009W
YBL037W YGL137W
YBL037W YGL122C
YBL037W YGL030W
YBL037W YJR125C
YBL037W YGR261C
YBL037W YGR167W
YBL037W YJR058C
YBL037W YGR057C
YBL037W YGR167W
YBL037W YGR241C
YBL037W YGR167W
YBL037W YHR098C
YBL037W YJR058C
YBL037W YHL015W
YBL037W YHR035W
YBL037W YHL019C
YBL037W YJR058C
YBL037W YHR108W
YBL037W YJR005W
YBL037W YJL084C
YBL037W YJL083W
YBL037W YJL024C
YBL037W YIL095W
YBL037W YHR161C
YBL037W YIL076W
YBL037W YIR006C
YBL037W YIL109C
YBL037W YIL133C
YBL037W YLR113W
YBL037W YKR026C
YBL037W YJR005W
YBL037W YJR005W
YBL037W YLL045C
YBL037W YLL038C
YBL037W YLL039C
YBL037W YLR113W
YBL037W YLR206W
YBL037W YNL265C
YBL037W YNL287W
YBL037W YLR208W
YBL037W YLR441C
YBL037W YNL178W
YBL037W YNL031C
YBL037W YNL118C
YBL037W YNL020C
YBL037W YML024W
YBL037W YNL084C
YBL037W YNL049C
YBL037W YOL062C
YBL037W YPR181C
YBL037W YPL259C
YBL037W YPR029C
YBL037W YPL220W
YBL037W YOL062C
YBL037W YPL115C
YBL037W YPL010W
YBL037W YOL062C
YBL037W YPL195W
YBL037W YPL131W
YBL037W YPL218W
YBL037W YPL198W
YBL038W YCR071C
YBL038W YNL163C
YBL038W YOR290C
YBL038W YOR204W
YBL038W YNL122C
YBL038W YEL050C
YBL038W YDR385W
YBL038W YDR462W
YBL038W YDR322W
YBL038W YDR296W
YBL038W YDR237W
YBL038W YDR164C
YBL038W YCR046C
YBL038W YCR003W
YBL038W YDR116C
YBL038W YDR004W
YBL038W YDR115W
YBL038W YER179W
YBL038W YNL005C
YBL038W YNL177C
YBL038W YOR150W
YBL038W YLR069C
YBL038W YMR193W
YBL038W YLR039C
YBL038W YER155C
YBL038W YER095W
YBL038W YFL002C
YBL038W YML100W
YBL038W YMR024W
YBL038W YLR399C
YBL038W YLR312W-A
YBL038W YLR189C
YBL038W YML025C
YBL038W YLR439W
YBL038W YML009C
YBL038W YNL252C
YBL038W YNL255C
YBL038W YNL185C
YBL038W YOR133W
YBL038W YOL027C
YBL038W YNL284C
YBL038W YPR100W
YBL038W YPR088C
YBL038W YPL183W-A
YBL038W YCL037C
YBL038W YKR085C
YBL038W YCL014W
YBL038W YBR122C
YBL038W YKL173W
YBL038W YKR006C
YBL038W YKL167C
YBL038W YBL004W
YBL038W YGL122C
YBL038W YJL200C
YBL038W YJR138W
YBL038W YGL068W
YBL038W YGR033C
YBL038W YJL005W
YBL038W YJL176C
YBL038W YJL063C
YBL038W YJL102W
YBL038W YHR038W
YBL038W YGR220C
YBL038W YGR093W
YBL039C YDL031W
YBL039C YDL082W
YBL039C YGR124W
YBL039C YJR103W
YBL039C YCR031C
YBL039C YBR084C-A
YBL039C YBR081C
YBL039C YBL036C
YBL039C YBL105C
YBL039C YGL048C
YBL039C YER151C
YBL039C YGL022W
YBL039C YDL191W
YBL039C YJL177W
YBL039C YDR388W
YBL039C YDR510W
YBL039C YDR394W
YBL039C YFR004W
YBL039C YFR031C-A
YBL039C YFL002C
YBL039C YJL138C
YBL039C YGR252W
YBL039C YHR027C
YBL039C YHL015W
YBL039C YHR200W
YBL039C YIL094C
YBL039C YIL075C
YBL039C YPL090C
YBL039C YLR055C
YBL039C YMR024W
YBL039C YLL039C
YBL039C YMR012W
YBL039C YKR059W
YBL039C YJR109C
YBL039C YKL196C
YBL039C YKL145W
YBL039C YKL029C
YBL039C YPL070W
YBL039C YMR121C
YBL039C YNL037C
YBL039C YML073C
YBL039C YLR180W
YBL039C YMR223W
YBL039C YMR236W
YBL039C YNL209W
YBL039C YOR388C
YBL039C YNL069C
YBL039C YOR038C
YBL039C YOR261C
YBL039C YOR151C
YBL039C YOR117W
YBL039C YPL165C
YBL039W-B YPL186C
YBL039W-B YGL122C
YBL040C YDR524C
YBL040C YDR141C
YBL040C YDR515W
YBL040C YDL084W
YBL040C YDR335W
YBL040C YDL055C
YBL040C YBR265W
YBL040C YDR502C
YBL040C YDR331W
YBL040C YDR238C
YBL040C Q0250
YBL040C YBR017C
YBL040C YEL063C
YBL040C YEL022W
YBL040C YFL038C
YBL040C YER172C
YBL040C YML019W
YBL040C YGR183C
YBL040C YGR060W
YBL040C YGL195W
YBL040C YGR284C
YBL040C YGR240C
YBL040C YGR192C
YBL040C YGR214W
YBL040C YJR077C
YBL040C YML001W
YBL040C YHR020W
YBL040C YLR262C
YBL040C YLR259C
YBL040C YKL010C
YBL040C YKL182W
YBL040C YJR132W
YBL040C YMR308C
YBL040C YMR012W
YBL040C YNL030W
YBL040C YMR296C
YBL040C YMR061W
YBL040C YMR215W
YBL040C YOL020W
YBL040C YNL271C
YBL040C YOR085W
YBL040C YOR160W
YBL041W YNL298W
YBL041W YMR314W
YBL041W YMR308C
YBL041W YMR036C
YBL041W YDL097C
YBL041W YDL147W
YBL041W YDL007W
YBL041W YCR076C
YBL041W YCL009C
YBL041W YBL079W
YBL041W YAL040C
YBL041W YBR173C
YBL041W YBR082C
YBL041W YDR059C
YBL041W YER012W
YBL041W YDR394W
YBL041W YIL075C
YBL041W YHR027C
YBL041W YDL188C
YBL041W YDR363W-A
YBL041W YEL037C
YBL041W YML092C
YBL041W YDR427W
YBL041W YDR177W
YBL041W YDR069C
YBL041W YIL007C
YBL041W YHL030W
YBL041W YGL004C
YBL041W YER094C
YBL041W YER021W
YBL041W YFR052W
YBL041W YFR004W
YBL041W YFL007W
YBL041W YFR050C
YBL041W YFR010W
YBL041W YHR200W
YBL041W YHL007C
YBL041W YGL141W
YBL041W YGL122C
YBL041W YGL125W
YBL041W YGL048C
YBL041W YGL011C
YBL041W YHR052W
YBL041W YGR253C
YBL041W YGL232W
YBL041W YGR135W
YBL041W YHR033W
YBL041W YGR232W
YBL041W YGR158C
YBL041W YLR447C
YBL041W YOR117W
YBL041W YML065W
YBL041W YJL194W
YBL041W YJL001W
YBL041W YOL113W
YBL041W YLR421C
YBL041W YKR026C
YBL041W YKL206C
YBL041W YKL145W
YBL041W YOL038W
YBL041W YLR291C
YBL041W YLR148W
YBL041W YLL039C
YBL041W YNR031C
YBL041W YLR199C
YBL041W YLR167W
YBL041W YPL023C
YBL041W YPR108W
YBL041W YOR362C
YBL041W YOR261C
YBL041W YOR157C
YBL041W YOR259C
YBL041W YPR103W
YBL042C YNL121C
YBL042C YLL039C
YBL042C YGR130C
YBL042C YER021W
YBL043W YPL018W
YBL043W YMR117C
YBL043W YBL100W-A
YBL043W YKR083C
YBL043W YBL032W
YBL043W YKL089W
YBL043W YJR135C
YBL043W YJR112W
YBL043W YHR214C-C
YBL043W YDR320C-A
YBL043W YGL240W
YBL043W YDR118W
YBL043W YDR099W
YBL043W YGL075C
YBL044W YMR224C
YBL044W YMR304W
YBL044W YJL159W
YBL045C YEL024W
YBL045C YDR339C
YBL045C YDR316W
YBL045C YEL039C
YBL045C YDR298C
YBL045C YOR205C
YBL045C YDL067C
YBL045C Q0105
YBL045C YPL063W
YBL045C Q0115
YBL045C YPL118W
YBL045C YBR255C-A
YBL045C Q0045
YBL045C YPL098C
YBL045C Q0110
YBL045C YBR230C
YBL045C Q0120
YBL045C YPL132W
YBL045C Q0250
YBL045C YPL215W
YBL045C YBL073W
YBL045C YBL030C
YBL045C YBL045C
YBL045C YDL179W
YBL045C YDR194C
YBL045C YDR192C
YBL045C YDL127W
YBL045C YDL120W
YBL045C YDL083C
YBL045C YDL074C
YBL045C YDR079W
YBL045C YDL189W
YBL045C YDR119W-A
YBL045C YDR116C
YBL045C YDR115W
YBL045C YDR529C
YBL045C YDR462W
YBL045C YDR377W
YBL045C YOR196C
YBL045C YEL050C
YBL045C YML030W
YBL045C YOR125C
YBL045C YLR439W
YBL045C YLR395C
YBL045C YFR033C
YBL045C YFL016C
YBL045C YER141W
YBL045C YER004W
YBL045C YLR151C
YBL045C YGL122C
YBL045C YJL166W
YBL045C YJR048W
YBL045C YJL143W
YBL045C YKL150W
YBL045C YJR144W
YBL045C YKL133C
YBL045C YLR132C
YBL045C YLR038C
YBL045C YLR090W
YBL045C YLR008C
YBL045C YKL195W
YBL045C YKR016W
YBL045C YLL039C
YBL045C YLR077W
YBL045C YOR065W
YBL045C YOL053W
YBL045C YNR036C
YBL045C YOL027C
YBL045C YMR157C
YBL045C YMR047C
YBL045C YMR036C
YBL045C YNR017W
YBL045C YMR241W
YBL045C YML129C
YBL045C YNR018W
YBL045C YMR256C
YBL045C YNL052W
YBL045C YNL255C
YBL045C YNL118C
YBL045C YNL005C
YBL045C YNL122C
YBL045C YNL177C
YBL045C YJL104W
YBL045C YPR054W
YBL045C YPR125W
YBL045C YJL096W
YBL045C YPR010C-A
YBL045C YPR191W
YBL045C YPR134W
YBL045C YJL062W-A
YBL045C YIL077C
YBL045C YIL087C
YBL045C YIL070C
YBL045C YHR162W
YBL045C YHR051W
YBL045C YIL111W
YBL045C YHR001W-A
YBL045C YGR222W
YBL045C YGL187C
YBL045C YGR183C
YBL045C YGR033C
YBL045C YGL191W
YBL045C YGR174C
YBL045C YGR084C
YBL045C YGR112W
YBL045C YJL003W
YBL046W YDL112W
YBL046W YDR224C
YBL046W YDR075W
YBL046W YBL003C
YBL046W YBL002W
YBL046W YIL153W
YBL046W YGR063C
YBL046W YDR293C
YBL046W YDR225W
YBL046W YLL024C
YBL046W YML010W
YBL046W YNL201C
YBL046W YPR040W
YBL046W YNL255C
YBL047C YJR005W
YBL047C YJL148W
YBL047C YJL034W
YBL047C YAL005C
YBL047C YDL161W
YBL047C YBL047C
YBL047C YCR038C
YBL047C YBL037W
YBL047C YBL007C
YBL047C YBL032W
YBL047C YBL105C
YBL047C YCR030C
YBL047C YBR160W
YBL047C YBR059C
YBL047C YIL148W
YBL047C YDR153C
YBL047C YDR447C
YBL047C YDR192C
YBL047C YDR348C
YBL047C YDR247W
YBL047C YIL002C
YBL047C YEL024W
YBL047C YGL122C
YBL047C YFR031C-A
YBL047C YGR241C
YBL047C YHL030W
YBL047C YHL019C
YBL047C YHL002W
YBL047C YLL038C
YBL047C YMR276W
YBL047C YKL135C
YBL047C YJR058C
YBL047C YLL039C
YBL047C YOL062C
YBL047C YKL067W
YBL047C YJR134C
YBL047C YJR125C
YBL047C YLR310C
YBL047C YLR075W
YBL047C YLR206W
YBL047C YNL106C
YBL047C YOL054W
YBL047C YOL016C
YBL047C YNL124W
YBL047C YNL243W
YBL047C YNR006W
YBL047C YOR257W
YBL047C YOR109W
YBL047C YOR181W
YBL047C YPL259C
YBL047C YPL204W
YBL047C YPL147W
YBL047C YPL026C
YBL047C YPL106C
YBL047C YPR154W
YBL048W YMR304W
YBL049W YDR255C
YBL049W YCL039W
YBL049W YER066C-A
YBL049W YGL122C
YBL049W YGL227W
YBL049W YGR172C
YBL049W YHL010C
YBL049W YMR135C
YBL049W YIL097W
YBL049W YIL017C
YBL049W YIL034C
YBL050W YER133W
YBL050W YDR468C
YBL050W YDR498C
YBL050W YDR189W
YBL050W YCL037C
YBL050W YBR080C
YBL050W YBL078C
YBL050W YBL050W
YBL050W YAL030W
YBL050W YOL018C
YBL050W YLR026C
YBL050W YLL039C
YBL050W YNR049C
YBL050W YGR009C
YBL050W YIL004C
YBL050W YGL122C
YBL050W YGL095C
YBL050W YHR189W
YBL050W YGL212W
YBL050W YGL098W
YBL050W YHL031C
YBL050W YKL006C-A
YBL050W YJR063W
YBL050W YKL196C
YBL050W YJL006C
YBL050W YLR093C
YBL050W YNL255C
YBL050W YLR078C
YBL050W YMR197C
YBL050W YMR017W
YBL050W YLR268W
YBL050W YNR051C
YBL050W YOR106W
YBL050W YOR075W
YBL050W YOR327C
YBL050W YOR036W
YBL050W YPL232W
YBL051C YNL224C
YBL051C YMR125W
YBL051C YMR061W
YBL051C YNL178W
YBL051C YNL031C
YBL051C YNL023C
YBL051C YMR240C
YBL051C YMR142C
YBL051C YMR288W
YBL051C YPL131W
YBL051C YOL120C
YBL051C YNL288W
YBL051C YOR319W
YBL051C YOR250C
YBL051C YOR224C
YBL051C YOR210W
YBL051C YOR179C
YBL051C YOR151C
YBL051C YOR063W
YBL051C YOL127W
YBL051C YPR178W
YBL051C YPL204W
YBL051C YPL178W
YBL051C YPL153C
YBL051C YPR182W
YBL051C YPL220W
YBL051C YPL213W
YBL051C YPL235W
YBL051C YPR082C
YBL051C YPR094W
YBL051C YPR187W
YBL051C YML063W
YBL051C YML049C
YBL051C YGL070C
YBL051C YFL017W-A
YBL051C YER172C
YBL051C YFL008W
YBL051C YDR404C
YBL051C YEL026W
YBL051C YDR447C
YBL051C YDR381W
YBL051C YDR432W
YBL051C YDR301W
YBL051C YBR010W
YBL051C YAR008W
YBL051C YBL032W
YBL051C YDR364C
YBL051C YDL030W
YBL051C YDR243C
YBL051C YBR154C
YBL051C YBR055C
YBL051C YBR233W
YBL051C YDL156W
YBL051C YDL043C
YBL051C YDR228C
YBL051C YDL031W
YBL051C YDL140C
YBL051C YJL177W
YBL051C YJL140W
YBL051C YJL191W
YBL051C YJL138C
YBL051C YKL173W
YBL051C YKL074C
YBL051C YIR009W
YBL051C YJR123W
YBL051C YIR001C
YBL051C YJL203W
YBL051C YIL151C
YBL051C YIL133C
YBL051C YLR277C
YBL051C YGR072W
YBL051C YIL021W
YBL051C YGR005C
YBL051C YKR059W
YBL051C YGR186W
YBL051C YHR165C
YBL051C YKL180W
YBL051C YHR156C
YBL051C YHL001W
YBL051C YLR275W
YBL051C YLR147C
YBL051C YLR113W
YBL051C YLR115W
YBL051C YLR075W
YBL051C YKR096W
YBL051C YKR086W
YBL052C YKR029C
YBL052C YDR121W
YBL052C YMR223W
YBL052C YCR082W
YBL052C YKR008W
YBL052C YKL084W
YBL052C YBR274W
YBL052C YFL039C
YBL052C YCL010C
YBL052C YBR010W
YBL052C YFL024C
YBL052C YER164W
YBL052C YBL088C
YBL052C YDR224C
YBL052C YBL058W
YBL052C YEL056W
YBL052C YBL023C
YBL052C YBL002W
YBL052C YBL003C
YBL052C YDR167W
YBL052C YDR190C
YBL052C YDR145W
YBL052C YDR176W
YBL052C YDR181C
YBL052C YDR448W
YBL052C YEL018W
YBL052C YDR392W
YBL052C YDR359C
YBL052C YEL012W
YBL052C YJR082C
YBL052C YIL126W
YBL052C YGL112C
YBL052C YGL066W
YBL052C YKL049C
YBL052C YFR037C
YBL052C YGL207W
YBL052C YGL122C
YBL052C YHR099W
YBL052C YHR090C
YBL052C YGL252C
YBL052C YGR002C
YBL052C YHR066W
YBL052C YGR274C
YBL052C YGR270W
YBL052C YGR252W
YBL052C YJL081C
YBL052C YKR099W
YBL052C YMR043W
YBL052C YNL255C
YBL052C YMR127C
YBL052C YMR074C
YBL052C YMR091C
YBL052C YLR319C
YBL052C YMR042W
YBL052C YLR055C
YBL052C YML069W
YBL052C YLL022C
YBL052C YNL136W
YBL052C YLR033W
YBL052C YNL031C
YBL052C YNL031C
YBL052C YMR236W
YBL052C YLR455W
YBL052C YLR325C
YBL052C YNL030W
YBL052C YNL010W
YBL052C YNL107W
YBL052C YOR244W
YBL052C YPR031W
YBL052C YNL258C
YBL052C YOR064C
YBL052C YOR213C
YBL052C YOR023C
YBL052C YPR034W
YBL052C YOL148C
YBL052C YOL012C
YBL052C YPL001W
YBL052C YPL047W
YBL052C YPR023C
YBL052C YPL129W
YBL052C YPL254W
YBL052C YPL235W
YBL052C YBR245C
YBL052C YBR202W
YBL052C YBR198C
YBL052C YBR111W-A
YBL052C YBR081C
YBL053W YEL069C
YBL053W YPR165W
YBL054W YBR039W
YBL054W YBL032W
YBL054W YAL013W
YBL054W YBL056W
YBL054W YBR095C
YBL054W YBR103W
YBL054W YBR097W
YBL054W YBR247C
YBL054W YDR295C
YBL054W YDR363W-A
YBL054W YDR207C
YBL054W YDR510W
YBL054W YCR033W
YBL054W YCR009C
YBL054W YPR179C
YBL054W YDR155C
YBL054W YDR071C
YBL054W YDR130C
YBL054W YPR068C
YBL054W YFR010W
YBL054W YDL147W
YBL054W YDL076C
YBL054W YDL060W
YBL054W YER177W
YBL054W YER088C
YBL054W YPR023C
YBL054W YMR176W
YBL054W YGL131C
YBL054W YIL112W
YBL054W YIL084C
YBL054W YGL194C
YBL054W YGR240C
YBL054W YMR075W
YBL054W YKR029C
YBL054W YIR010W
YBL054W YKL185W
YBL054W YMR053C
YBL054W YLL039C
YBL054W YLR183C
YBL054W YPL204W
YBL054W YNL250W
YBL054W YMR287C
YBL054W YMR246W
YBL054W YMR263W
YBL054W YNL118C
YBL054W YNL021W
YBL054W YNL097C
YBL054W YPL181W
YBL054W YOL004W
YBL054W YNL309W
YBL054W YNL330C
YBL054W YPL139C
YBL054W YOL068C
YBL054W YOR279C
YBL055C YOR052C
YBL055C YKL117W
YBL055C YDR280W
YBL056W R0020C
YBL056W YAL009W
YBL056W YAL016W
YBL056W YBL054W
YBL056W YBR039W
YBL056W YCR009C
YBL056W YHR004C
YBL056W YHR079C
YBL056W YBR125C
YBL056W YBR050C
YBL056W YBR045C
YBL056W YBR097W
YBL056W YBR247C
YBL056W YDL134C
YBL056W YGL190C
YBL056W YDL006W
YBL056W YHL030W
YBL056W YDL059C
YBL056W YDL060W
YBL056W YDR071C
YBL056W YDR028C
YBL056W YGL122C
YBL056W YDR076W
YBL056W YFL002C
YBL056W YER054C
YBL056W YER133W
YBL056W YER089C
YBL056W YGR205W
YBL056W YGR240C
YBL056W YGR214W
YBL056W YHR079C
YBL056W YMR246W
YBL056W YML021C
YBL056W YLR433C
YBL056W YLL039C
YBL056W YLR273C
YBL056W YKL193C
YBL056W YKL190W
YBL056W YLR240W
YBL056W YML057W
YBL056W YOR014W
YBL056W YOR020C
YBL056W YNL250W
YBL056W YNL178W
YBL056W YNL128W
YBL056W YOR133W
YBL056W YOR086C
YBL056W YOR096W
YBL056W YOR090C
YBL056W YOR178C
YBL056W YPL152W
YBL056W YPL204W
YBL057C YMR276W
YBL057C YEL037C
YBL057C YML008C
YBL057C YDR394W
YBL057C YER021W
YBL057C YLL039C
YBL057C YKR046C
YBL057C YGL159W
YBL058W YNL255C
YBL058W YNL209W
YBL058W YNL155W
YBL058W YPL133C
YBL058W YPL096W
YBL058W YOR342C
YBL058W YPR168W
YBL058W YML064C
YBL058W YML013W
YBL058W YLR377C
YBL058W YLR026C
YBL058W YLL039C
YBL058W YKL213C
YBL058W YBL052C
YBL058W YBR114W
YBL058W YKL117W
YBL058W YDR295C
YBL058W YBL078C
YBL058W YDL126C
YBL058W YBR223C
YBL058W YDL190C
YBL058W YHR064C
YBL058W YDR381W
YBL058W YGL122C
YBL058W YGR261C
YBL058W YDR388W
YBL058W YFL044C
YBL058W YDR411C
YBL058W YJR098C
YBL059C-A YNL255C
YBL059C-A YGL122C
YBL059C-A YKL137W
YBL059W YCR099C
YBL059W YCL037C
YBL059W YDR515W
YBL059W YGL070C
YBL060W YER177W
YBL060W YBR159W
YBL060W YJL047C
YBL060W YMR214W
YBL061C YNL233W
YBL061C YOL120C
YBL061C YNL031C
YBL061C YER177W
YBL061C YNL030W
YBL061C YEL015W
YBL061C YDR247W
YBL061C YBR009C
YBL061C YDL156W
YBL061C YDL044C
YBL061C YBR010W
YBL061C YBR023C
YBL061C YMR116C
YBL061C YMR242C
YBL061C YGR214W
YBL061C YLL039C
YBL061C YGR185C
YBL061C YGL073W
YBL061C YKL073W
YBL061C YHR204W
YBL061C YHR010W
YBL061C YJL034W
YBL061C YIL007C
YBL061C YJL020C
YBL063W YCL029C
YBL063W YBR156C
YBL063W YBL063W
YBL063W YAR018C
YBL063W YPL253C
YBL063W YAR018C
YBL063W YAL020C
YBL063W YPL209C
YBL063W YPL209C
YBL063W YPL174C
YBL063W YMR016C
YBL063W YDR218C
YBL063W YDR201W
YBL063W YDR130C
YBL063W YDR106W
YBL063W YDL013W
YBL063W YGR252W
YBL063W YEL061C
YBL063W YGL216W
YBL063W YML124C
YBL063W YDR488C
YBL063W YDR527W
YBL063W YDR424C
YBL063W YDR356W
YBL063W YFL037W
YBL063W YGL097W
YBL063W YGL061C
YBL063W YGR113W
YBL063W YML085C
YBL063W YJR076C
YBL063W YIL061C
YBL063W YHR199C-A
YBL063W YHR129C
YBL063W YLR077W
YBL063W YKR037C
YBL063W YJR089W
YBL063W YLR045C
YBL063W YKR054C
YBL063W YLL049W
YBL063W YOL069W
YBL063W YPL155C
YBL063W YMR299C
YBL063W YMR198W
YBL063W YMR294W
YBL063W YPR080W
YBL063W YCR033W
YBL063W YCR002C
YBL064C YNL005C
YBL064C YNR031C
YBL064C YLR439W
YBL064C YDR069C
YBL064C YDL229W
YBL064C YBR122C
YBL064C YCR083W
YBL064C YLR310C
YBL064C YGL122C
YBL064C YDR405W
YBL064C YDR488C
YBL064C YKR016W
YBL064C YKL086W
YBL064C YKL167C
YBL064C YPL106C
YBL064C YPL190C
YBL064C YPL173W
YBL065W YER022W
YBL066C YPL026C
YBL066C YBL026W
YBL066C YGR117C
YBL066C YDR247W
YBL066C YBR081C
YBL066C YDR099W
YBL066C YGL122C
YBL066C YGR074W
YBL066C YGL112C
YBL066C YEL015W
YBL066C YER177W
YBL067C YOL087C
YBL067C YML105C
YBL067C YNL255C
YBL067C YJL203W
YBL067C YHL002W
YBL067C YGL122C
YBL067C YER030W
YBL068W YDL188C
YBL068W YCL037C
YBL068W YER099C
YBL068W YLL039C
YBL068W YER094C
YBL068W YDR515W
YBL068W YKL181W
YBL068W YFR050C
YBL068W YGR046W
YBL068W YGL122C
YBL068W YGL011C
YBL068W YHL011C
YBL068W YIL009C-A
YBL068W YHR200W
YBL068W YHL030W
YBL068W YHR030C
YBL068W YOR090C
YBL068W YML092C
YBL068W YLR430W
YBL068W YOL061W
YBL068W YMR314W
YBL068W YMR139W
YBL068W YMR308C
YBL068W YOL038W
YBL068W YNL124W
YBL068W YNL189W
YBL069W YGL008C
YBL069W YCL037C
YBL071C YNL261W
YBL071C YGL167C
YBL071C YCL027W
YBL071C YFL002C
YBL071W-A YPL086C
YBL071W-A YOR096W
YBL071W-A YHR187W
YBL071W-A YNL255C
YBL071W-A YLR429W
YBL071W-A YGR200C
YBL071W-A YLR384C
YBL071W-A YEL037C
YBL071W-A YKL191W
YBL071W-A YDR388W
YBL071W-A YBL071W-A
YBL071W-A YAL020C
YBL071W-A YIL103W
YBL071W-A YDR385W
YBL071W-A YCR009C
YBL071W-A YOL121C
YBL072C YLL011W
YBL072C YBR146W
YBL072C YLL045C
YBL072C YBR143C
YBL072C YOL127W
YBL072C YOR056C
YBL072C YBR079C
YBL072C YKL180W
YBL072C YLL039C
YBL072C YBR189W
YBL072C YBR181C
YBL072C YKR081C
YBL072C YKR094C
YBL072C YKR057W
YBL072C YBR194W
YBL072C YKL170W
YBL072C YJR113C
YBL072C YKL154W
YBL072C YKL156W
YBL072C YJR123W
YBL072C YHL030W
YBL072C YCL059C
YBL072C YDL083C
YBL072C YCL037C
YBL072C YCL011C
YBL072C YHL015W
YBL072C YDL082W
YBL072C YBR247C
YBL072C YDL081C
YBL072C YDL014W
YBL072C YCR031C
YBL072C YCR057C
YBL072C YDL075W
YBL072C YDL060W
YBL072C YDL061C
YBL072C YHL001W
YBL072C YGR081C
YBL072C YGR054W
YBL072C YGR027C
YBL072C YGR085C
YBL072C YGR220C
YBL072C YGR090W
YBL072C YGR214W
YBL072C YGR162W
YBL072C YGR118W
YBL072C YGR145W
YBL072C YIL018W
YBL072C YJL191W
YBL072C YKL067W
YBL072C YJR094W-A
YBL072C YHR010W
YBL072C YHR203C
YBL072C YHL034C
YBL072C YHL033C
YBL072C YHR147C
YBL072C YHR196W
YBL072C YHR169W
YBL072C YHR148W
YBL072C YJL190C
YBL072C YIR010W
YBL072C YIL069C
YBL072C YIL052C
YBL072C YIL161W
YBL072C YIL148W
YBL072C YJL177W
YBL072C YJL136C
YBL072C YJL124C
YBL072C YJL002C
YBL072C YJR145C
YBL072C YJR007W
YBL072C YKL009W
YBL072C YJR002W
YBL072C YOL123W
YBL072C YOL139C
YBL072C YLR061W
YBL072C YLR029C
YBL072C YLR075W
YBL072C YLR129W
YBL072C YLR167W
YBL072C YLR185W
YBL072C YOL121C
YBL072C YLR197W
YBL072C YOL120C
YBL072C YLR192C
YBL072C YNR036C
YBL072C YNL308C
YBL072C YLR186W
YBL072C YOL040C
YBL072C YLR325C
YBL072C YLR264W
YBL072C YLR287C-A
YBL072C YOL039W
YBL072C YLR340W
YBL072C YNL306W
YBL072C YLR388W
YBL072C YNL302C
YBL072C YLR367W
YBL072C YLR441C
YBL072C YLR448W
YBL072C YLR406C
YBL072C YOL023W
YBL072C YNL301C
YBL072C YML063W
YBL072C YMR158W
YBL072C YML056C
YBL072C YML025C
YBL072C YML024W
YBL072C YOL010W
YBL072C YNL284C
YBL072C YML105C
YBL072C YML073C
YBL072C YMR149W
YBL072C YMR121C
YBL072C YMR146C
YBL072C YMR116C
YBL072C YMR093W
YBL072C YMR128W
YBL072C YMR143W
YBL072C YNL055C
YBL072C YNR051C
YBL072C YNL255C
YBL072C YMR194W
YBL072C YMR242C
YBL072C YMR229C
YBL072C YMR309C
YBL072C YMR290C
YBL072C YMR230W
YBL072C YNL132W
YBL072C YNR037C
YBL072C YNL067W
YBL072C YNL244C
YBL072C YNL096C
YBL072C YNL110C
YBL072C YNL207W
YBL072C YNL137C
YBL072C YNL178W
YBL072C YNL185C
YBL072C YPL037C
YBL072C YOR369C
YBL072C YOR312C
YBL072C YOR310C
YBL072C YOR063W
YBL072C YOR096W
YBL072C YOR182C
YBL072C YOR293W
YBL072C YOR078W
YBL072C YOR234C
YBL072C YOR167C
YBL072C YPL012W
YBL072C YOR361C
YBL072C YPL081W
YBL072C YPL204W
YBL072C YPR163C
YBL072C YPL143W
YBL072C YPL198W
YBL072C YPL090C
YBL072C YPL126W
YBL072C YPR152C
YBL072C YPL131W
YBL072C YPR132W
YBL072C YPR041W
YBL072C YPL249C-A
YBL072C YPL237W
YBL072C YPL210C
YBL072C YPR144C
YBL072C YPL243W
YBL072C YPR102C
YBL072C YPR088C
YBL072C YPR043W
YBL072C YPR166C
YBL072C YBL087C
YBL072C YFR032C-A
YBL072C YGL147C
YBL072C YGL120C
YBL072C YBL004W
YBL072C YBL032W
YBL072C YAL035W
YBL072C YER117W
YBL072C YFR031C-A
YBL072C YER110C
YBL072C YDL148C
YBL072C YBR009C
YBL072C YER102W
YBL072C YDR324C
YBL072C YBR031W
YBL072C YDL136W
YBL072C YDL130W
YBL072C YBR048W
YBL072C YDL092W
YBL072C YDR292C
YBL072C YDL191W
YBL072C YDR025W
YBL072C YDR012W
YBL072C YDL202W
YBL072C YDL213C
YBL072C YDR237W
YBL072C YDR064W
YBL072C YDR041W
YBL072C YDR172W
YBL072C YDR086C
YBL072C YDR091C
YBL072C YER087C-B
YBL072C YDR418W
YBL072C YDR515W
YBL072C YDR382W
YBL072C YDR337W
YBL072C YDR510W
YBL072C YDR449C
YBL072C YDR429C
YBL072C YDR447C
YBL072C YDR500C
YBL072C YDR450W
YBL072C YDR471W
YBL072C YEL054C
YBL072C YER074W
YBL072C YEL050C
YBL072C YEL002C
YBL072C YER007C-A
YBL072C YER056C-A
YBL072C YER019C-A
YBL072C YFL002C
YBL072C YER151C
YBL072C YFL034C-A
YBL072C YGL030W
YBL072C YGL031C
YBL072C YGL103W
YBL072C YGL049C
YBL072C YGL076C
YBL072C YGL135W
YBL072C YGL123W
YBL072C YGL122C
YBL072C YGL189C
YBL072C YGL246C
YBL073W YGL187C
YBL073W YJR077C
YBL073W YER125W
YBL073W YBL045C
YBL073W YBL030C
YBL073W YBL075C
YBL073W Q0250
YBL073W YPL240C
YBL073W YNL055C
YBL073W YNR058W
YBL073W YJR121W
YBL073W YPR191W
YBL074C YBR055C
YBL074C YDR283C
YBL074C YDL208W
YBL074C YBR119W
YBL074C YER172C
YBL074C YBL074C
YBL074C YKL173W
YBL074C YER029C
YBL074C YJL072C
YBL074C YGR074W
YBL074C YHR165C
YBL074C YPR182W
YBL074C YPR178W
YBL074C YPL178W
YBL074C YLR347C
YBL074C YOR308C
YBL074C YLR275W
YBL075C YKR072C
YBL075C YLL039C
YBL075C YLL006W
YBL075C YKL088W
YBL075C YJR080C
YBL075C YIL004C
YBL075C YHR186C
YBL075C YHR056C
YBL075C YHR174W
YBL075C YJR045C
YBL075C YIL040W
YBL075C YIL142W
YBL075C YNL047C
YBL075C YNL007C
YBL075C YNL025C
YBL075C YMR223W
YBL075C YMR123W
YBL075C YLL060C
YBL075C YLR026C
YBL075C YNL064C
YBL075C YOR151C
YBL075C YNL077W
YBL075C YOR060C
YBL075C YNL255C
YBL075C YNL250W
YBL075C YNL124W
YBL075C YNL293W
YBL075C YOR035C
YBL075C YOR027W
YBL075C YOL148C
YBL075C YPR119W
YBL075C YOR232W
YBL075C YPR010C
YBL075C YOR250C
YBL075C YPL254W
YBL075C YPL042C
YBL075C YPL106C
YBL075C YMR091C
YBL075C YGR252W
YBL075C YMR012W
YBL075C YGR104C
YBL075C YAL005C
YBL075C YGL219C
YBL075C YLR459W
YBL075C YLR429W
YBL075C YGL190C
YBL075C YGL130W
YBL075C YLR362W
YBL075C YGL128C
YBL075C YLR357W
YBL075C YLR345W
YBL075C YGL122C
YBL075C YGL073W
YBL075C YFR037C
YBL075C YLR259C
YBL075C YLR325C
YBL075C YLR055C
YBL075C YER177W
YBL075C YBR081C
YBL075C YER093C
YBL075C YBL021C
YBL075C YER022W
YBL075C YBR044C
YBL075C YBL073W
YBL075C YEL037C
YBL075C YCR043C
YBL075C YCR002C
YBL075C YBR111W-A
YBL075C YCL010C
YBL075C YBR247C
YBL075C YBR169C
YBL075C YBR198C
YBL075C YEL030W
YBL075C YDR128W
YBL075C YDL095W
YBL075C YDR044W
YBL075C YDR449C
YBL075C YDR145W
YBL075C YDR448W
YBL075C YLR310C
YBL075C YLR320W
YBL076C YFR052W
YBL076C YHR020W
YBL076C YER087W
YBL076C YDR510W
YBL076C YHL030W
YBL076C YHR019C
YBL076C YGR264C
YBL076C YDR341C
YBL076C YGR171C
YBL076C YDR238C
YBL076C YBR058C
YBL076C YAL043C
YBL076C YGL245W
YBL076C YDR037W
YBL076C YCL050C
YBL076C YBR123C
YBL076C YGL105W
YBL076C YDL100C
YBL076C YCR024C
YBL076C YLL039C
YBL076C YLL018C
YBL076C YKL029C
YBL076C YHR091C
YBL076C YOR168W
YBL076C YLR060W
YBL076C YLR016C
YBL076C YOR051C
YBL076C YLR382C
YBL076C YOL033W
YBL076C YNL073W
YBL076C YNL255C
YBL076C YPL160W
YBL076C YPL040C
YBL076C YOR187W
YBL076C YOR257W
YBL076C YPL235W
YBL078C YDL126C
YBL078C YOL082W
YBL078C YBR080C
YBL078C YBL078C
YBL078C YBL058W
YBL078C YBL050W
YBL078C YIL146C
YBL078C YHR171W
YBL078C YNR007C
YBL078C YGL180W
YBL078C YGL122C
YBL078C YHR189W
YBL078C YIL004C
YBL078C YNL223W
YBL078C YLR295C
YBL078C YJL185C
YBL078C YLR093C
YBL078C YKL103C
YBL078C YLR450W
YBL078C YOL083W
YBL078C YOR100C
YBL078C YOR106W
YBL079W YGL172W
YBL079W YJL030W
YBL079W YGL122C
YBL079W YIL149C
YBL079W YGL106W
YBL079W YGL100W
YBL079W YDL207W
YBL079W YDR155C
YBL079W YIL115C
YBL079W YHR135C
YBL079W YBL079W
YBL079W YDL088C
YBL079W YBL041W
YBL079W YBL032W
YBL079W YDL116W
YBL079W YEL015W
YBL079W YER105C
YBL079W YGR218W
YBL079W YGL092W
YBL079W YDR458C
YBL079W YDR412W
YBL079W YDR159W
YBL079W YDR381W
YBL079W YDR192C
YBL079W YDR335W
YBL079W YGR128C
YBL079W YFR050C
YBL079W YFR028C
YBL079W YER107C
YBL079W YFR002W
YBL079W YGR119C
YBL079W YGR052W
YBL079W YGR037C
YBL079W YKR082W
YBL079W YJL041W
YBL079W YJL061W
YBL079W YJL039C
YBL079W YLR429W
YBL079W YOR185C
YBL079W YKL068W
YBL079W YJR017C
YBL079W YJR042W
YBL079W YKL057C
YBL079W YLR347C
YBL079W YLL039C
YBL079W YLR293C
YBL079W YKR095W
YBL079W YLR018C
YBL079W YLR335W
YBL079W YML103C
YBL079W YOR098C
YBL079W YMR117C
YBL079W YML034W
YBL079W YML031W
YBL079W YMR047C
YBL079W YMR129W
YBL079W YMR153W
YBL079W YPL169C
YBL079W YPR080W
YBL080C YMR293C
YBL080C YHR019C
YBL080C YGR102C
YBL080C YCR106W
YBL080C YCR024C
YBL080C YLL018C
YBL080C YMR104C
YBL080C YKL126W
YBL081W YPR173C
YBL081W YBL032W
YBL081W YDL167C
YBL082C YKL210W
YBL082C YGL070C
YBL082C YBR193C
YBL084C YAR018C
YBL084C YAL040C
YBL084C YAL032C
YBL084C YBL084C
YBL084C YBR054W
YBL084C YBR114W
YBL084C YBR082C
YBL084C YIR023W
YBL084C YDL030W
YBL084C YBR140C
YBL084C YDL008W
YBL084C YBR135W
YBL084C YBR160W
YBL084C YBR286W
YBL084C YBR160W
YBL084C YBR280C
YBL084C YDR059C
YBL084C YDL132W
YBL084C YDL155W
YBL084C YDR054C
YBL084C YIL143C
YBL084C YDR050C
YBL084C YDR311W
YBL084C YDR092W
YBL084C YDR306C
YBL084C YDR260C
YBL084C YDR170C
YBL084C YDR118W
YBL084C YDR131C
YBL084C YDR259C
YBL084C YDR181C
YBL084C YDR219C
YBL084C YIL069C
YBL084C YGL016W
YBL084C YDR328C
YBL084C YDR523C
YBL084C YDR460W
YBL084C YDR415C
YBL084C YDR450W
YBL084C YGL003C
YBL084C YER171W
YBL084C YEL013W
YBL084C YER102W
YBL084C YFR036W
YBL084C YFL009W
YBL084C YFL029C
YBL084C YIL046W
YBL084C YGR109C
YBL084C YGL207W
YBL084C YGL073W
YBL084C YGL116W
YBL084C YGR108W
YBL084C YGL240W
YBL084C YGR003W
YBL084C YIL035C
YBL084C YGR225W
YBL084C YGR133W
YBL084C YGR188C
YBL084C YIL035C
YBL084C YHR154W
YBL084C YHR166C
YBL084C YLR102C
YBL084C YLR224W
YBL084C YJL110C
YBL084C YJL047C
YBL084C YIR025W
YBL084C YJL013C
YBL084C YPL255W
YBL084C YJL030W
YBL084C YPL122C
YBL084C YLR210W
YBL084C YLR097C
YBL084C YJR123W
YBL084C YJL176C
YBL084C YJL149W
YBL084C YJR090C
YBL084C YJR017C
YBL084C YJR052W
YBL084C YLR135W
YBL084C YLR005W
YBL084C YKL022C
YBL084C YJR126C
YBL084C YLR127C
YBL084C YLL039C
YBL084C YKL028W
YBL084C YPL176C
YBL084C YPL106C
YBL084C YNL311C
YBL084C YNL262W
YBL084C YLR275W
YBL084C YLR424W
YBL084C YLR368W
YBL084C YLR320W
YBL084C YLR352W
YBL084C YNL230C
YBL084C YNL135C
YBL084C YML099C
YBL084C YML088W
YBL084C YNL172W
YBL084C YMR199W
YBL084C YMR142C
YBL084C YPL174C
YBL084C YPL046C
YBL084C YOR061W
YBL084C YOL133W
YBL084C YOL081W
YBL084C YOR061W
YBL084C YOL139C
YBL084C YOR026W
YBL084C YPL031C
YBL084C YOR256C
YBL084C YOR242C
YBL084C YOR080W
YBL084C YOR339C
YBL084C YOR249C
YBL084C YOR261C
YBL084C YPR056W
YBL084C YPR164W
YBL084C YPR119W
YBL084C YPR025C
YBL084C YPR120C
YBL084C YPR018W
YBL084C YPL256C
YBL085W YNL025C
YBL085W YNL031C
YBL085W YMR139W
YBL085W YMR244W
YBL085W YER081W
YBL085W YMR131C
YBL085W YMR124W
YBL085W YGR052W
YBL085W YER032W
YBL085W YOL019W
YBL085W YGL201C
YBL085W YNL234W
YBL085W YNR016C
YBL085W YNL206C
YBL085W YNL078W
YBL085W YPL038W
YBL085W YOL070C
YBL085W YOR047C
YBL085W YOL156W
YBL085W YOL135C
YBL085W YPL055C
YBL085W YPR171W
YBL085W YPL049C
YBL085W YPL158C
YBL085W YGL190C
YBL085W YER008C
YBL085W YGL122C
YBL085W YDR480W
YBL085W YGL097W
YBL085W YBR010W
YBL085W YDR372C
YBL085W YBL032W
YBL085W YBR003W
YBL085W YBL016W
YBL085W YAL041W
YBL085W YGL035C
YBL085W YDL150W
YBL085W YDR329C
YBL085W YBR102C
YBL085W YCL031C
YBL085W YBR195C
YBL085W YBR108W
YBL085W YCL024W
YBL085W YBR200W
YBL085W YBR238C
YBL085W YFR034C
YBL085W YDR277C
YBL085W YDR239C
YBL085W YDL155W
YBL085W YDR085C
YBL085W YDL156W
YBL085W YDR036C
YBL085W YFR028C
YBL085W YER158C
YBL085W YER124C
YBL085W YER155C
YBL085W YER177W
YBL085W YER164W
YBL085W YER165W
YBL085W YLR314C
YBL085W YIL144W
YBL085W YMR032W
YBL085W YML100W
YBL085W YML109W
YBL085W YHL007C
YBL085W YLR144C
YBL085W YJL155C
YBL085W YLR229C
YBL085W YJL085W
YBL085W YIR029W
YBL085W YLR096W
YBL085W YJR061W
YBL085W YJR056C
YBL085W YLR086W
YBL085W YKL218C
YBL085W YJR113C
YBL085W YJR138W
YBL085W YLL040C
YBL085W YKR064W
YBL085W YLL039C
YBL085W YLR169W
YBL086C YLR045C
YBL086C YLR322W
YBL086C YJR040W
YBL086C YDL182W
YBL087C YDL208W
YBL087C YBR031W
YBL087C YBL092W
YBL087C YDL202W
YBL087C YBR017C
YBL087C YDL191W
YBL087C YBL087C
YBL087C YBL072C
YBL087C YBL027W
YBL087C YDL171C
YBL087C YDL136W
YBL087C YDL130W
YBL087C YDL092W
YBL087C YBR118W
YBL087C YAL035W
YBL087C YDL081C
YBL087C YDL082W
YBL087C YDL083C
YBL087C YCL059C
YBL087C YDL075W
YBL087C YBR189W
YBL087C YCL037C
YBL087C YBR191W
YBL087C YCR003W
YBL087C YDL061C
YBL087C YCR046C
YBL087C YCR031C
YBL087C YDR086C
YBL087C YDR064W
YBL087C YDR091C
YBL087C YDR041W
YBL087C YDR012W
YBL087C YDR115W
YBL087C YGL103W
YBL087C YDR515W
YBL087C YKL180W
YBL087C YDR130C
YBL087C YDR496C
YBL087C YDR500C
YBL087C YDR447C
YBL087C YDR471W
YBL087C YDR418W
YBL087C YDR172W
YBL087C YDR337W
YBL087C YDR292C
YBL087C YDR188W
YBL087C YDR237W
YBL087C YDR361C
YBL087C YDR382W
YBL087C YEL026W
YBL087C YEL002C
YBL087C YKL154W
YBL087C YGL076C
YBL087C YER110C
YBL087C YEL050C
YBL087C YER103W
YBL087C YEL054C
YBL087C YER102W
YBL087C YER087C-B
YBL087C YER074W
YBL087C YER019C-A
YBL087C YER056C-A
YBL087C YGL147C
YBL087C YGL031C
YBL087C YFR001W
YBL087C YGL135W
YBL087C YER151C
YBL087C YGL068W
YBL087C YER148W
YBL087C YGL030W
YBL087C YKL117W
YBL087C YER126C
YBL087C YER117W
YBL087C YFL034C-A
YBL087C YGL111W
YBL087C YFR032C-A
YBL087C YFR031C-A
YBL087C YGL122C
YBL087C YGL227W
YBL087C YKL104C
YBL087C YJL189W
YBL087C YKL006W
YBL087C YJR010C-A
YBL087C YKL009W
YBL087C YJL191W
YBL087C YJL190C
YBL087C YJR113C
YBL087C YJR094W-A
YBL087C YJR123W
YBL087C YMR193W
YBL087C YLL039C
YBL087C YKR084C
YBL087C YLL045C
YBL087C YMR194W
YBL087C YKR081C
YBL087C YKR057W
YBL087C YKR094C
YBL087C YLR029C
YBL087C YLR325C
YBL087C YLR264W
YBL087C YMR167W
YBL087C YMR158W
YBL087C YLR448W
YBL087C YLR406C
YBL087C YLR061W
YBL087C YLR287C-A
YBL087C YLR185W
YBL087C YLR075W
YBL087C YLR344W
YBL087C YLR388W
YBL087C YMR149W
YBL087C YLR340W
YBL087C YML024W
YBL087C YLR367W
YBL087C YML009C
YBL087C YMR143W
YBL087C YMR121C
YBL087C YML025C
YBL087C YML073C
YBL087C YML105C
YBL087C YOR182C
YBL087C YNL096C
YBL087C YMR242C
YBL087C YMR290C
YBL087C YNL067W
YBL087C YOR293W
YBL087C YNL001W
YBL087C YNL005C
YBL087C YMR230W
YBL087C YNR046W
YBL087C YNR037C
YBL087C YOR167C
YBL087C YNL122C
YBL087C YNL178W
YBL087C YOR234C
YBL087C YNL137C
YBL087C YNL110C
YBL087C YNL185C
YBL087C YNL255C
YBL087C YNL284C
YBL087C YNR036C
YBL087C YNL306W
YBL087C YNL301C
YBL087C YNL302C
YBL087C YOR206W
YBL087C YOR133W
YBL087C YOL039W
YBL087C YNR051C
YBL087C YOL023W
YBL087C YOR096W
YBL087C YOL077C
YBL087C YOL098C
YBL087C YOL040C
YBL087C YOL121C
YBL087C YOR076C
YBL087C YOL120C
YBL087C YOR063W
YBL087C YOL127W
YBL087C YPL081W
YBL087C YOR312C
YBL087C YOR369C
YBL087C YPL093W
YBL087C YPL090C
YBL087C YPR088C
YBL087C YPR080W
YBL087C YPL211W
YBL087C YPL131W
YBL087C YPL208W
YBL087C YPL210C
YBL087C YPL183W-A
YBL087C YPL143W
YBL087C YPR166C
YBL087C YPR043W
YBL087C YPL249C-A
YBL087C YPL243W
YBL087C YPR132W
YBL087C YPR016C
YBL087C YPR102C
YBL087C YJL136C
YBL087C YBR181C
YBL087C YBR146W
YBL087C YJL063C
YBL087C YBR143C
YBL087C YJL014W
YBL087C YHL033C
YBL087C YJL002C
YBL087C YGR118W
YBL087C YGR103W
YBL087C YHL001W
YBL087C YHL015W
YBL087C YGR085C
YBL087C YBR142W
YBL087C YGR220C
YBL087C YHR052W
YBL087C YIR010W
YBL087C YHR010W
YBL087C YIL018W
YBL087C YHR038W
YBL087C YHR141C
YBL087C YHR084W
YBL087C YHR147C
YBL087C YHR148W
YBL087C YIL148W
YBL087C YIL133C
YBL087C YIL069C
YBL087C YIL052C
YBL088C YFL008W
YBL088C YDR369C
YBL088C YDR369C
YBL088C YER173W
YBL088C YDR347W
YBL088C YER173W
YBL088C YEL032W
YBL088C YDR263C
YBL088C YDR263C
YBL088C YER173W
YBL088C YDR457W
YBL088C YDR225W
YBL088C YDR217C
YBL088C YDR217C
YBL088C YBR223C
YBL088C YBL007C
YBL088C YBR274W
YBL088C YBL052C
YBL088C YDR217C
YBL088C YDR217C
YBL088C YBL003C
YBL088C YAL019W
YBL088C YBR223C
YBL088C YDL220C
YBL088C YDR200C
YBL088C YBR160W
YBL088C YDL214C
YBL088C YBR088C
YBL088C YBR289W
YBL088C YBR274W
YBL088C YBR009C
YBL088C YBR088C
YBL088C YDL126C
YBL088C YCR027C
YBL088C YCR008W
YBL088C YDL101C
YBL088C YDL025C
YBL088C YDL074C
YBL088C YHR008C
YBL088C YGR188C
YBL088C YFL029C
YBL088C YGR099W
YBL088C YGR188C
YBL088C YHR008C
YBL088C YGR261C
YBL088C YHR115C
YBL088C YJL013C
YBL088C YHR164C
YBL088C YHR154W
YBL088C YHR154W
YBL088C YJL074C
YBL088C YJL074C
YBL088C YJL115W
YBL088C YKL033W
YBL088C YJL106W
YBL088C YJL090C
YBL088C YNL250W
YBL088C YJL074C
YBL088C YJL194W
YBL088C YJR101W
YBL088C YJL165C
YBL088C YJR005W
YBL088C YJR066W
YBL088C YNL183C
YBL088C YNL116W
YBL088C YLR453C
YBL088C YKL203C
YBL088C YKL168C
YBL088C YLR238W
YBL088C YLL036C
YBL088C YLL019C
YBL088C YLR025W
YBL088C YLL039C
YBL088C YNL030W
YBL088C YMR156C
YBL088C YMR036C
YBL088C YMR127C
YBL088C YMR224C
YBL088C YMR224C
YBL088C YMR167W
YBL088C YMR224C
YBL088C YMR224C
YBL088C YMR224C
YBL088C YNL250W
YBL088C YNL250W
YBL088C YPL268W
YBL088C YNL250W
YBL088C YOR033C
YBL088C YOR033C
YBL088C YNL250W
YBL088C YOL012C
YBL088C YNL265C
YBL088C YNL330C
YBL088C YNL312W
YBL088C YOR267C
YBL088C YPL209C
YBL088C YPL153C
YBL088C YOR244W
YBL088C YPL153C
YBL088C YPL110C
YBL088C YPL031C
YBL089W YOR082C
YBL089W YLR325C
YBL089W YBR068C
YBL090W YDR347W
YBL090W YGL122C
YBL090W YDR337W
YBL090W YDR175C
YBL090W YGR165W
YBL090W YGL129C
YBL090W YGR084C
YBL090W YHL004W
YBL090W YGR215W
YBL090W YIL070C
YBL090W YDR036C
YBL090W YDR041W
YBL090W YDL045W-A
YBL090W YBR251W
YBL090W YPL013C
YBL090W YIL093C
YBL090W YBR146W
YBL090W Q0140
YBL090W YJL063C
YBL090W YOR158W
YBL090W YNR037C
YBL090W YJR101W
YBL090W YJR113C
YBL090W YNR036C
YBL090W YNL306W
YBL090W YKL155C
YBL090W YNL255C
YBL090W YNL137C
YBL090W YMR188C
YBL090W YMR158W
YBL090W YPR125W
YBL090W YPL118W
YBL091C YCL037C
YBL091C YLL039C
YBL091C YBL091C
YBL091C YOR386W
YBL091C YNL290W
YBL091C YNL255C
YBL091C YLR244C
YBL091C YML010W
YBL091C-A YGL122C
YBL091C-A YBR109C
YBL091C-A YDR515W
YBL091C-A YLR026C
YBL092W YDL130W
YBL092W YDL083C
YBL092W YML105C
YBL092W YNL096C
YBL092W YDR172W
YBL092W YDR172W
YBL092W YDR064W
YBL092W YDL081C
YBL092W YDL082W
YBL092W YDL081C
YBL092W YDR064W
YBL092W YDR021W
YBL092W YDL081C
YBL092W YDR064W
YBL092W YBR143C
YBL092W YDR021W
YBL092W YDL081C
YBL092W YDL081C
YBL092W YBR031W
YBL092W YDR021W
YBL092W YDL136W
YBL092W YDL075W
YBL092W YBR191W
YBL092W YBR143C
YBL092W YBR143C
YBL092W YDL130W
YBL092W YBR181C
YBL092W YBR143C
YBL092W YBR143C
YBL092W YDL130W
YBL092W YDL130W
YBL092W YDL130W
YBL092W YDR012W
YBL092W YDL170W
YBL092W YDR021W
YBL092W YDR021W
YBL092W YDR026C
YBL092W YDR064W
YBL092W YDR087C
YBL092W YDR064W
YBL092W YDR172W
YBL092W YDR172W
YBL092W YDR382W
YBL092W YDR172W
YBL092W YDR292C
YBL092W YDR382W
YBL092W YLR167W
YBL092W YDR382W
YBL092W YFL034C-A
YBL092W YML063W
YBL092W YML073C
YBL092W YDR382W
YBL092W YER074W
YBL092W YFL034C-A
YBL092W YER151C
YBL092W YFL034C-A
YBL092W YER056C-A
YBL092W YNL096C
YBL092W YDR510W
YBL092W YDR382W
YBL092W YDR447C
YBL092W YDR398W
YBL092W YDR418W
YBL092W YDR471W
YBL092W YDR447C
YBL092W YDR447C
YBL092W YDR447C
YBL092W YDR447C
YBL092W YNL096C
YBL092W YLR287C-A
YBL092W YFR032C-A
YBL092W YFR032C-A
YBL092W YFR031C-A
YBL092W YFL034C-A
YBL092W YFL034C-A
YBL092W YLR167W
YBL092W YGL030W
YBL092W YGL014W
YBL092W YGL030W
YBL092W YFR032C-A
YBL092W YFR032C-A
YBL092W YFR032C-A
YBL092W YLR185W
YBL092W YLR029C
YBL092W YGL103W
YBL092W YGL031C
YBL092W YGL030W
YBL092W YGL030W
YBL092W YLR167W
YBL092W YLR075W
YBL092W YLR061W
YBL092W YGL030W
YBL092W YGL076C
YBL092W YGL103W
YBL092W YGL099W
YBL092W YGL122C
YBL092W YLR061W
YBL092W YLL039C
YBL092W YGL123W
YBL092W YGL123W
YBL092W YGL103W
YBL092W YGL123W
YBL092W YHR077C
YBL092W YGL103W
YBL092W YGL103W
YBL092W YGL123W
YBL092W YGL123W
YBL092W YHR066W
YBL092W YGL135W
YBL092W YGR034W
YBL092W YGL147C
YBL092W YGR085C
YBL092W YHL015W
YBL092W YHR052W
YBL092W YHL001W
YBL092W YGR118W
YBL092W YHR029C
YBL092W YHL015W
YBL092W YHL015W
YBL092W YHL015W
YBL092W YHR010W
YBL092W YHL015W
YBL092W YHL033C
YBL092W YKL154W
YBL092W YJL189W
YBL092W YHR141C
YBL092W YHR077C
YBL092W YHR077C
YBL092W YHR077C
YBL092W YKR081C
YBL092W YHR077C
YBL092W YJR094W-A
YBL092W YJL189W
YBL092W YHR197W
YBL092W YJL177W
YBL092W YJL189W
YBL092W YIL133C
YBL092W YIR010W
YBL092W YJL189W
YBL092W YIL148W
YBL092W YJL189W
YBL092W YJR123W
YBL092W YJR123W
YBL092W YKL180W
YBL092W YKL014C
YBL092W YJR123W
YBL092W YJR123W
YBL092W YJR123W
YBL092W YLR061W
YBL092W YLR075W
YBL092W YLR167W
YBL092W YLR167W
YBL092W YLR075W
YBL092W YLR075W
YBL092W YLR061W
YBL092W YLR075W
YBL092W YLR061W
YBL092W YMR080C
YBL092W YML024W
YBL092W YML024W
YBL092W YNL069C
YBL092W YMR260C
YBL092W YML024W
YBL092W YLR325C
YBL092W YML024W
YBL092W YMR080C
YBL092W YLR325C
YBL092W YLR344W
YBL092W YLR325C
YBL092W YLR340W
YBL092W YLR441C
YBL092W YLR325C
YBL092W YLR325C
YBL092W YLR340W
YBL092W YLR340W
YBL092W YLR340W
YBL092W YLR340W
YBL092W YLR448W
YBL092W YMR080C
YBL092W YML024W
YBL092W YMR080C
YBL092W YMR260C
YBL092W YMR080C
YBL092W YMR242C
YBL092W YMR194W
YBL092W YMR116C
YBL092W YMR125W
YBL092W YMR125W
YBL092W YMR125W
YBL092W YMR125W
YBL092W YMR125W
YBL092W YNL178W
YBL092W YNL096C
YBL092W YNL096C
YBL092W YNL178W
YBL092W YNL178W
YBL092W YNL178W
YBL092W YNL124W
YBL092W YOL039W
YBL092W YOR096W
YBL092W YOL039W
YBL092W YOL039W
YBL092W YNR051C
YBL092W YNL301C
YBL092W YNL255C
YBL092W YNL178W
YBL092W YOL039W
YBL092W YOL039W
YBL092W YOL040C
YBL092W YOR096W
YBL092W YOR096W
YBL092W YOR063W
YBL092W YOL040C
YBL092W YOL040C
YBL092W YOR063W
YBL092W YOR063W
YBL092W YOL127W
YBL092W YOR063W
YBL092W YOL127W
YBL092W YOR063W
YBL092W YOL040C
YBL092W YOL040C
YBL092W YOL127W
YBL092W YOL127W
YBL092W YOL127W
YBL092W YBL087C
YBL092W YBL027W
YBL092W YOR369C
YBL092W YOR096W
YBL092W YOR369C
YBL092W YOR096W
YBL092W YAL035W
YBL092W YAL035W
YBL092W YPL210C
YBL092W YPR102C
YBL092W YAL035W
YBL092W YPL178W
YBL092W YPL178W
YBL092W YPL178W
YBL092W YPR088C
YBL092W YPL143W
YBL092W YOR369C
YBL092W YPL131W
YBL092W YPL131W
YBL092W YPL131W
YBL092W YPL131W
YBL092W YOR369C
YBL092W YOR369C
YBL092W YPL131W
YBL092W YPL178W
YBL092W YPR080W
YBL092W YPR080W
YBL092W YPL178W
YBL092W YPL243W
YBL092W YPR080W
YBL092W YPR080W
YBL093C YBR193C
YBL093C YBR253W
YBL093C YCR048W
YBL093C YCL028W
YBL093C YCR081W
YBL093C YML007W
YBL093C YHR121W
YBL093C YLR150W
YBL093C YHR058C
YBL093C YHR041C
YBL093C YDL005C
YBL093C YDR308C
YBL093C YDR381W
YBL093C YDL191W
YBL093C YDL140C
YBL093C YGL025C
YBL093C YGL122C
YBL093C YER022W
YBL093C YLR071C
YBL093C YDR447C
YBL093C YDR443C
YBL093C YKL180W
YBL093C YHL001W
YBL093C YGR104C
YBL093C YGL151W
YBL093C YGL127C
YBL093C YKL129C
YBL093C YGR198W
YBL093C YIL133C
YBL093C YHR147C
YBL093C YML073C
YBL093C YMR042W
YBL093C YOR140W
YBL093C YMR109W
YBL093C YOL051W
YBL093C YOL135C
YBL093C YNR010W
YBL093C YMR142C
YBL093C YMR112C
YBL093C YNL236W
YBL093C YNL025C
YBL093C YNL069C
YBL093C YPL143W
YBL093C YPR070W
YBL093C YPL129W
YBL093C YOR174W
YBL093C YPL042C
YBL093C YPR168W
YBL095W YKR016W
YBL095W YGL122C
YBL095W YCL057C-A
YBL095W YBR162C
YBL095W YCL037C
YBL097W YPR018W
YBL097W YOL012C
YBL097W YOL034W
YBL097W YDR388W
YBL097W YAL024C
YBL097W YDR325W
YBL097W YDR225W
YBL097W YBL034C
YBL097W YBL032W
YBL097W YBL003C
YBL097W YGR135W
YBL097W YNL088W
YBL097W YER164W
YBL097W YLR383W
YBL097W YFR031C
YBL097W YDR510W
YBL097W YDR439W
YBL097W YFL008W
YBL097W YLR373C
YBL097W YLL021W
YBL097W YJL074C
YBL097W YHL002W
YBL097W YKL049C
YBL097W YJR017C
YBL097W YJR089W
YBL097W YLR086W
YBL097W YLR272C
YBL098W YLL024C
YBL098W YDL226C
YBL098W YCL037C
YBL099W Q0130
YBL099W YBL003C
YBL099W Q0130
YBL099W YBR039W
YBL099W YBR230C
YBL099W YBR127C
YBL099W YLR304C
YBL099W YLR304C
YBL099W YOL077W-A
YBL099W YML081C-A
YBL099W YLR447C
YBL099W YML054C
YBL099W YML054C
YBL099W YNR001C
YBL099W YMR203W
YBL099W YMR056C
YBL099W YMR054W
YBL099W YMR203W
YBL099W YMR056C
YBL099W YMR203W
YBL099W YNR001C
YBL099W YNL070W
YBL099W YNL037C
YBL099W YNL037C
YBL099W YNL315C
YBL099W YNL121C
YBL099W YNL131W
YBL099W YOR270C
YBL099W YOR065W
YBL099W YOR045W
YBL099W YOR065W
YBL099W YPR133W-A
YBL099W YPL234C
YBL099W YOR332W
YBL099W YPL078C
YBL099W YPR036W
YBL099W YPL271W
YBL099W YPR020W
YBL099W Q0130
YBL099W Q0085
YBL099W YHR026W
YBL099W YLR295C
YBL099W YGR281W
YBL099W Q0080
YBL099W YGR253C
YBL099W YGR082W
YBL099W YGR020C
YBL099W YFL002C
YBL099W YER151C
YBL099W YEL051W
YBL099W YDL181W
YBL099W YEL027W
YBL099W YDL130W-A
YBL099W YBR262C
YBL099W YDL004W
YBL099W YCR063W
YBL099W YCL005W-A
YBL099W YCL057C-A
YBL099W YDR377W
YBL099W YDR375C
YBL099W YDR375C
YBL099W YDL217C
YBL099W YDL185W
YBL099W YDR322C-A
YBL099W YDL217C
YBL099W YDR298C
YBL099W YLR259C
YBL099W YIR010W
YBL099W YHR039C-A
YBL099W YLR259C
YBL099W YJL002C
YBL099W YLR052W
YBL099W YJL054W
YBL099W YJL054W
YBL099W YLL039C
YBL099W YKR016W
YBL099W YKL215C
YBL099W YJL180C
YBL099W YJR121W
YBL099W YJR121W
YBL099W YKL080W
YBL099W YKL016C
YBL099W YJR121W
YBL100C YJL070C
YBL100W-A YLL039C
YBL100W-A YBL043W
YBL100W-A YKL126W
YBL100W-A YGR161W-B
YBL100W-A YJL162C
YBL100W-A YNL307C
YBL100W-A YNL229C
YBL101C YDL229W
YBL101C YCL008C
YBL101C YBR010W
YBL101C YBR009C
YBL101C YBL032W
YBL101C YAL043C
YBL101C YNR015W
YBL101C YER125W
YBL101C YNL031C
YBL101C YJL203W
YBL101C YER177W
YBL101C YNL030W
YBL101C YLL024C
YBL101C YLL039C
YBL102W YLR338W
YBL102W YFL058W
YBL102W YDR414C
YBL102W YLR083C
YBL102W YGR068C
YBL102W YLL039C
YBL102W YOR036W
YBL103C YJL176C
YBL103C YIR023W
YBL103C YIL126W
YBL103C YHR186C
YBL103C YHR099W
YBL103C YKL203C
YBL103C YJR066W
YBL103C YNL076W
YBL103C YJR066W
YBL103C YNL073W
YBL103C YLL039C
YBL103C YGR252W
YBL103C YFR021W
YBL103C YNL031C
YBL103C YNL030W
YBL103C YER177W
YBL103C YDR448W
YBL103C YDR212W
YBL103C YBR010W
YBL103C YNL006W
YBL103C YBR009C
YBL103C YDR190C
YBL103C YDR037W
YBL103C YBL032W
YBL103C YBL105C
YBL103C YCR005C
YBL103C YBL103C
YBL103C YBR112C
YBL103C YMR227C
YBL103C YLR423C
YBL103C YDR381W
YBL103C YMR033W
YBL103C YML091C
YBL103C YPL204W
YBL103C YOR290C
YBL103C YOL067C
YBL103C YOL108C
YBL103C YNR023W
YBL103C YPL235W
YBL104C YKL126W
YBL104C YKL049C
YBL104C YGL190C
YBL104C YJR138W
YBL104C YDR128W
YBL104C YGL122C
YBL104C YDR519W
YBL104C YDR130C
YBL104C YDR316W
YBL104C YER029C
YBL104C YER172C
YBL104C YGL100W
YBL104C YEL062W
YBL104C YER107C
YBL104C YGR252W
YBL104C YHL023C
YBL104C YIR010W
YBL104C YNL307C
YBL104C YNL054W
YBL104C YOR080W
YBL104C YMR186W
YBL104C YLR055C
YBL104C YLR208W
YBL104C YLR096W
YBL104C YOL138C
YBL104C YPL055C
YBL104C YPL204W
YBL105C YDR490C
YBL105C YDR490C
YBL105C YBR059C
YBL105C YCR030C
YBL105C YBL103C
YBL105C YBL047C
YBL105C YBL039C
YBL105C YBL037W
YBL105C YBL007C
YBL105C YAL032C
YBL105C YBR023C
YBL105C YBL105C
YBL105C YBR045C
YBL105C YCL027W
YBL105C YBR166C
YBL105C YBR109C
YBL105C YEL002C
YBL105C YGL122C
YBL105C YOR231W
YBL105C YJL002C
YBL105C YGL022W
YBL105C YGL008C
YBL105C YER118C
YBL105C YFR024C-A
YBL105C YER151C
YBL105C YER165W
YBL105C YIL143C
YBL105C YGR136W
YBL105C YGL190C
YBL105C YHR070W
YBL105C YGR221C
YBL105C YHR068W
YBL105C YGR254W
YBL105C YHR030C
YBL105C YHL020C
YBL105C YOR107W
YBL105C YOL006C
YBL105C YKL021C
YBL105C YJL020C
YBL105C YJL005W
YBL105C YJL095W
YBL105C YNL232W
YBL105C YKL209C
YBL105C YKL161C
YBL105C YNL180C
YBL105C YLR234W
YBL105C YLR133W
YBL105C YLL039C
YBL105C YNL088W
YBL105C YMR116C
YBL105C YML109W
YBL105C YMR113W
YBL105C YNL088W
YBL105C YMR149W
YBL105C YMR219W
YBL105C YOL100W
YBL105C YOL100W
YBL105C YOL083W
YBL105C YPR165W
YBL105C YPL281C
YBL105C YPL151C
YBL105C YPL140C
YBL105C YPL127C
YBL105C YPR159W
YBL105C YPR154W
YBL105C YPR165W
YBL106C YPL174C
YBL106C YGL122C
YBL106C YFL013C
YBL106C YAR018C
YBL106C YBR102C
YBL106C YOR197W
YBL106C YNL094W
YBL106C YHR161C
YBL106C YHR023W
YBL106C YGR172C
YBL106C YLR423C
YBL106C YIL033C
YBL106C YLR206W
YBL106C YKL117W
YBL106C YKL130C
YBL107C YML116W
YBL107C YNL255C
YBL107C YGL122C
YBL107C YDR515W
YBL109W YHR114W
YBL111C YBL032W
YBL111C YKL049C
YBL111C YDL229W
YBL111C YIL069C
YBL111C YDR190C
YBL111C YER177W
YBL111C YMR012W
YBL111C YLL039C
YBL111C YLR342W
YBL111C YPL235W
YBL111C YNL088W
YBL111C YNL255C
YBL112C YNL255C
YBL112C YBL032W
YBL113C YGR192C
YBL113C YBL032W
YBL113C YHR002W
YBL113C YNL255C
YBR001C YNL129W
YBR001C YDR001C
YBR001C YBR127C
YBR001C YBR109C
YBR001C YLL039C
YBR001C YER177W
YBR001C YDR171W
YBR001C YDR099W
YBR001C YHR102W
YBR001C YGL106W
YBR002C YML085C
YBR002C YDR012W
YBR002C YCL037C
YBR002C YLR441C
YBR002C YFL037W
YBR002C YLL024C
YBR002C YKR059W
YBR002C YNL209W
YBR002C YNL255C
YBR003W YOR166C
YBR003W YML126C
YBR003W YLR310C
YBR003W YBL085W
YBR003W YJR045C
YBR003W YAL005C
YBR003W YJR022W
YBR003W YER022W
YBR003W YBR127C
YBR003W YGR255C
YBR003W YGL122C
YBR003W YGR202C
YBR004C YIL027C
YBR004C YGL122C
YBR004C YJL183W
YBR004C YEL036C
YBR004C YDR245W
YBR004C YJR075W
YBR004C YDL095W
YBR004C YBL032W
YBR004C YAL023C
YBR004C YNL158W
YBR004C YML115C
YBR004C YLR082C
YBR004C YPL050C
YBR005W YER125W
YBR005W YLL039C
YBR005W YNL255C
YBR005W YGL122C
YBR005W YNR015W
YBR006W YGL122C
YBR006W YDR382W
YBR006W YKL023W
YBR006W YOL039W
YBR007C YCL024W
YBR007C YBL032W
YBR007C YDL229W
YBR007C YKL101W
YBR007C YDR190C
YBR007C YER177W
YBR007C YDR507C
YBR007C YER165W
YBR007C YMR127C
YBR008C YMR047C
YBR009C YMR270C
YBR009C YMR246W
YBR009C YMR273C
YBR009C YMR284W
YBR009C YMR308C
YBR009C YMR306W
YBR009C YPR190C
YBR009C YMR176W
YBR009C YHR165C
YBR009C YGR245C
YBR009C YGR170W
YBR009C YGR240C
YBR009C YGR162W
YBR009C YGR179C
YBR009C YCL040W
YBR009C YBL103C
YBR009C YAL035W
YBR009C YBL101C
YBR009C YAL029C
YBR009C YAL007C
YBR009C YAL001C
YBR009C Q0050
YBR009C YBL088C
YBR009C YBL022C
YBR009C YAR007C
YBR009C YAR002C-A
YBR009C YBL008W
YBR009C YBL003C
YBR009C YBL002W
YBR009C YBL007C
YBR009C YBL004W
YBR009C YBL006C
YBR009C YBL072C
YBR009C YBL023C
YBR009C YBL061C
YBR009C YBL025W
YBR009C YBL032W
YBR009C YBR084W
YBR009C YBR009C
YBR009C YCR052W
YBR009C YBR009C
YBR009C YBR009C
YBR009C YBR010W
YBR009C YBR081C
YBR009C YBR060C
YBR009C YBR034C
YBR009C YBR049C
YBR009C YBR059C
YBR009C YBR095C
YBR009C YCR028C-A
YBR009C YBR221C
YBR009C YBR093C
YBR009C YBR093C
YBR009C YBR087W
YBR009C YBR089C-A
YBR009C YBR215W
YBR009C YBR157C
YBR009C YBR122C
YBR009C YBR103W
YBR009C YBR154C
YBR009C YBR135W
YBR009C YBR139W
YBR009C YBR211C
YBR009C YBR193C
YBR009C YBR160W
YBR009C YBR163W
YBR009C YBR202W
YBR009C YBR194W
YBR009C YBR195C
YBR009C YBR289W
YBR009C YBR288C
YBR009C YBR275C
YBR009C YBR223C
YBR009C YBR272C
YBR009C YBR245C
YBR009C YBR261C
YBR009C YCL037C
YBR009C YBR295W
YBR009C YGR145W
YBR009C YCR043C
YBR009C YCR009C
YBR009C YCR020W-B
YBR009C YCL061C
YBR009C YCL059C
YBR009C YGR130C
YBR009C YEL032W
YBR009C YFR037C
YBR009C YER159C
YBR009C YFR006W
YBR009C YDR267C
YBR009C YDR237W
YBR009C YDR217C
YBR009C YCR057C
YBR009C YDR227W
YBR009C YDR224C
YBR009C YDR225W
YBR009C YDR285W
YBR009C YDR515W
YBR009C YDR348C
YBR009C YDR346C
YBR009C YDR300C
YBR009C YDR293C
YBR009C YDR322W
YBR009C YDR303C
YBR009C YDR310C
YBR009C YDR397C
YBR009C YDR510W
YBR009C YDR362C
YBR009C YDR356W
YBR009C YDR361C
YBR009C YDR489W
YBR009C YDR432W
YBR009C YDR425W
YBR009C YDR429C
YBR009C YDR452W
YBR009C YDR439W
YBR009C YDR440W
YBR009C YFL049W
YBR009C YER110C
YBR009C YEL046C
YBR009C YER155C
YBR009C YER114C
YBR009C YEL037C
YBR009C YER093C
YBR009C YER008C
YBR009C YER065C
YBR009C YEL061C
YBR009C YER025W
YBR009C YEL056W
YBR009C YFL024C
YBR009C YER151C
YBR009C YER125W
YBR009C YER116C
YBR009C YFL013C
YBR009C YER148W
YBR009C YFL002C
YBR009C YER162C
YBR009C YER172C
YBR009C YER164W
YBR009C YGR104C
YBR009C YGL201C
YBR009C YGL039W
YBR009C YGL013C
YBR009C YFR019W
YBR009C YFR013W
YBR009C YFR009W
YBR009C YFR038W
YBR009C YGL021W
YBR009C YGL019W
YBR009C YGL197W
YBR009C YGL150C
YBR009C YGL122C
YBR009C YGL097W
YBR009C YGL133W
YBR009C YGL130W
YBR009C YGL190C
YBR009C YGL173C
YBR009C YGR090W
YBR009C YGL206C
YBR009C YGR056W
YBR009C YGL207W
YBR009C YGL252C
YBR009C YMR309C
YBR009C YHR161C
YBR009C YPR187W
YBR009C YHR066W
YBR009C YIL013C
YBR009C YMR242C
YBR009C YHR089C
YBR009C YHR108W
YBR009C YHL034C
YBR009C YHR041C
YBR009C YHL025W
YBR009C YGR261C
YBR009C YGR246C
YBR009C YGR252W
YBR009C YGR275W
YBR009C YGR270W
YBR009C YGR274C
YBR009C YHR118C
YBR009C YHR056C
YBR009C YHR027C
YBR009C YHR143W-A
YBR009C YKR001C
YBR009C YNL005C
YBR009C YIL035C
YBR009C YNL030W
YBR009C YPL009C
YBR009C YNL027W
YBR009C YMR233W
YBR009C YML017W
YBR009C YJL115W
YBR009C YMR140W
YBR009C YIL070C
YBR009C YMR146C
YBR009C YPL217C
YBR009C YPR169W
YBR009C YPR115W
YBR009C YJL113W
YBR009C YKL209C
YBR009C YIL076W
YBR009C YIL094C
YBR009C YIL130W
YBR009C YIL129C
YBR009C YIL126W
YBR009C YKL173W
YBR009C YJL011C
YBR009C YJL081C
YBR009C YIL142W
YBR009C YJL005W
YBR009C YIR002C
YBR009C YIL150C
YBR009C YIR010W
YBR009C YIL159W
YBR009C YIR006C
YBR009C YKL067W
YBR009C YJL222W
YBR009C YJL076W
YBR009C YJL072C
YBR009C YJL014W
YBR009C YJL047C
YBR009C YJL074C
YBR009C YKL144C
YBR009C YJL168C
YBR009C YJL208C
YBR009C YJL123C
YBR009C YJL127C
YBR009C YJL173C
YBR009C YJL176C
YBR009C YKL058W
YBR009C YJR007W
YBR009C YJR064W
YBR009C YKL049C
YBR009C YJR066W
YBR009C YJR068W
YBR009C YKL038W
YBR009C YJR109C
YBR009C YJR132W
YBR009C YJR134C
YBR009C YKL029C
YBR009C YJR138W
YBR009C YKL114C
YBR009C YKL112W
YBR009C YPR110C
YBR009C YPL129W
YBR009C YLR455W
YBR009C YNL039W
YBR009C YNL030W
YBR009C YML012W
YBR009C YPL016W
YBR009C YPL195W
YBR009C YPL001W
YBR009C YNL157W
YBR009C YPL007C
YBR009C YNL088W
YBR009C YNL030W
YBR009C YML007W
YBR009C YLR071C
YBR009C YLL022C
YBR009C YNR010W
YBR009C YNL031C
YBR009C YMR127C
YBR009C YMR114C
YBR009C YMR106C
YBR009C YLR033W
YBR009C YLL013C
YBR009C YKR008W
YBR009C YKR006C
YBR009C YKR010C
YBR009C YKR025W
YBR009C YKR081C
YBR009C YLL004W
YBR009C YLL040C
YBR009C YKR054C
YBR009C YKR048C
YBR009C YLL039C
YBR009C YKR092C
YBR009C YLL001W
YBR009C YLL002W
YBR009C YLR106C
YBR009C YNL151C
YBR009C YLR103C
YBR009C YMR104C
YBR009C YLR449W
YBR009C YNL123W
YBR009C YLR442C
YBR009C YNR003C
YBR009C YLR095C
YBR009C YLR418C
YBR009C YLR320W
YBR009C YLR141W
YBR009C YLR175W
YBR009C YLR410W
YBR009C YLR399C
YBR009C YLR180W
YBR009C YLR176C
YBR009C YLR278C
YBR009C YLR384C
YBR009C YLR189C
YBR009C YLR274W
YBR009C YLR247C
YBR009C YLR357W
YBR009C YLR325C
YBR009C YLR239C
YBR009C YLR321C
YBR009C YNL330C
YBR009C YML065W
YBR009C YMR091C
YBR009C YNL255C
YBR009C YNL206C
YBR009C YMR080C
YBR009C YNL132W
YBR009C YML056C
YBR009C YNL175C
YBR009C YNL167C
YBR009C YML049C
YBR009C YML046W
YBR009C YML032C
YBR009C YMR072W
YBR009C YMR048W
YBR009C YML102W
YBR009C YNL252C
YBR009C YML069W
YBR009C YNL206C
YBR009C YMR044W
YBR009C YMR021C
YBR009C YML127W
YBR009C YMR019W
YBR009C YMR043W
YBR009C YMR031C
YBR009C YMR033W
YBR009C YNL212W
YBR009C YMR070W
YBR009C YMR061W
YBR009C YMR050C
YBR009C YNL248C
YBR009C YNL216W
YBR009C YNL246W
YBR009C YNL242W
YBR009C YNL273W
YBR009C YNL312W
YBR009C YNL308C
YBR009C YNL261W
YBR009C YNL298W
YBR009C YNL284C
YBR009C YNL290W
YBR009C YNL295W
YBR009C YOR362C
YBR009C YOR304W
YBR009C YOR038C
YBR009C YOL146W
YBR009C YOL004W
YBR009C YOR340C
YBR009C YOR257W
YBR009C YOR244W
YBR009C YPL127C
YBR009C YPL020C
YBR009C YNR051C
YBR009C YNR023W
YBR009C YNR016C
YBR009C YOL139C
YBR009C YOL012C
YBR009C YOL135C
YBR009C YOR251C
YBR009C YOR224C
YBR009C YOL006C
YBR009C YOL010W
YBR009C YOL094C
YBR009C YOL123W
YBR009C YOL054W
YBR009C YOL115W
YBR009C YOL095C
YBR009C YOR217W
YBR009C YOR039W
YBR009C YOR058C
YBR009C YOR244W
YBR009C YOR051C
YBR009C YOR116C
YBR009C YOR064C
YBR009C YOR061W
YBR009C YOR113W
YBR009C YOR210W
YBR009C YOR207C
YBR009C YOR141C
YBR009C YOR123C
YBR009C YOR202W
YBR009C YOR142W-B
YBR009C YOR188W
YBR009C YOR295W
YBR009C YOR293W
YBR009C YOR330C
YBR009C YOR303W
YBR009C YOR290C
YBR009C YOR276W
YBR009C YOR341W
YBR009C YPL124W
YBR009C YPL049C
YBR009C YPL050C
YBR009C YPL055C
YBR009C YPL116W
YBR009C YPL082C
YBR009C YPL110C
YBR009C YPR104C
YBR009C YPR031W
YBR009C YPL153C
YBR009C YPL139C
YBR009C YPL150W
YBR009C YPR019W
YBR009C YPR010C
YBR009C YPL235W
YBR009C YPR018W
YBR009C YPR034W
YBR009C YPR046W
YBR009C YPR052C
YBR009C YPR077C
YBR009C YPR070W
YBR009C YPR135W
YBR009C YPR152C
YBR009C YPR162C
YBR009C YDR213W
YBR009C YDR211W
YBR009C YCR093W
YBR009C YCR084C
YBR009C YDR207C
YBR009C YDR195W
YBR009C YDL029W
YBR009C YDL002C
YBR009C YDL070W
YBR009C YDR174W
YBR009C YDL042C
YBR009C YDL058W
YBR009C YDL042C
YBR009C YDR190C
YBR009C YDR164C
YBR009C YDL084W
YBR009C YDL095W
YBR009C YDR146C
YBR009C YDL139C
YBR009C YDL132W
YBR009C YDL140C
YBR009C YDR155C
YBR009C YDL150W
YBR009C YDR127W
YBR009C YDR122W
YBR009C YDR025W
YBR009C YDR006C
YBR009C YDL156W
YBR009C YDR013W
YBR009C YDR071C
YBR009C YDR028C
YBR009C YDR026C
YBR009C YDR060W
YBR009C YDR044W
YBR009C YDR045C
YBR009C YDR110W
YBR009C YDR073W
YBR009C YDR097C
YBR010W YOL094C
YBR010W YDL084W
YBR010W YOL098C
YBR010W YAL019W
YBR010W YOL090W
YBR010W YOL081W
YBR010W YDL102W
YBR010W YDL132W
YBR010W YDL140C
YBR010W YOL139C
YBR010W YOL102C
YBR010W YDL106C
YBR010W YDL059C
YBR010W YDL046W
YBR010W YOR001W
YBR010W YOL146W
YBR010W YDL022W
YBR010W YCR093W
YBR010W YCR087C-A
YBR010W YOR048C
YBR010W YOR136W
YBR010W YOR038C
YBR010W YOR018W
YBR010W YAR002W
YBR010W YBL103C
YBR010W YAL029C
YBR010W YOR017W
YBR010W YDL042C
YBR010W YAL036C
YBR010W YDL029W
YBR010W YBL085W
YBR010W YAR003W
YBR010W YBL004W
YBR010W YBL101C
YBR010W YBL005W-B
YBR010W YBL003C
YBR010W YBL002W
YBR010W YAR007C
YBR010W YBL006C
YBR010W YBL007C
YBR010W YBL061C
YBR010W YBL025W
YBR010W YBL052C
YBR010W YBL008W
YBR010W YBL022C
YBR010W YBL023C
YBR010W YBL051C
YBR010W YBL037W
YBR010W YBL032W
YBR010W YBR060C
YBR010W YOR184W
YBR010W YBR009C
YBR010W YCR052W
YBR010W YCR042C
YBR010W YOR201C
YBR010W YCR028C-A
YBR010W YBR034C
YBR010W YCR084C
YBR010W YOR153W
YBR010W YOR142W
YBR010W YOR142W-B
YBR010W YOR141C
YBR010W YOR145C
YBR010W YOR188W
YBR010W YBR017C
YBR010W YBR059C
YBR010W YOR202W
YBR010W YCR020W-B
YBR010W YCL064C
YBR010W YCR009C
YBR010W YBR080C
YBR010W YBR087W
YBR010W YBR081C
YBR010W YCL061C
YBR010W YOR207C
YBR010W YOR206W
YBR010W YBR288C
YBR010W YBR275C
YBR010W YCL059C
YBR010W YBR140C
YBR010W YCL019W
YBR010W YOR210W
YBR010W YBR122C
YBR010W YBR111W-A
YBR010W YBR089C-A
YBR010W YBR103W
YBR010W YBR095C
YBR010W YBR102C
YBR010W YCL010C
YBR010W YBR261C
YBR010W YBR175W
YBR010W YBR142W
YBR010W YBR159W
YBR010W YBR163W
YBR010W YBR157C
YBR010W YBR143C
YBR010W YBR289W
YBR010W YBR245C
YBR010W YBR195C
YBR010W YBR193C
YBR010W YBR221C
YBR010W YBR211C
YBR010W YBR202W
YBR010W YOR362C
YBR010W YOR359W
YBR010W YCL020W
YBR010W YOR290C
YBR010W YOR260W
YBR010W YCL037C
YBR010W YOR217W
YBR010W YOR341W
YBR010W YOR317W
YBR010W YOR295W
YBR010W YOR304W
YBR010W YOR340C
YBR010W YOR326W
YBR010W YOR329C
YBR010W YPL001W
YBR010W YPL014W
YBR010W YPL012W
YBR010W YPL004C
YBR010W YOL061W
YBR010W YDL148C
YBR010W YDL150W
YBR010W YOR119C
YBR010W YOL077C
YBR010W YDL156W
YBR010W YOL054W
YBR010W YDR212W
YBR010W YDR073W
YBR010W YOR123C
YBR010W YOR116C
YBR010W YDR224C
YBR010W YDR083W
YBR010W YDL160C-A
YBR010W YDL159W
YBR010W YDR052C
YBR010W YDR060W
YBR010W YDR034C
YBR010W YDL224C
YBR010W YDR028C
YBR010W YDR013W
YBR010W YDL171C
YBR010W YDR097C
YBR010W YDR211W
YBR010W YDR216W
YBR010W YDR099W
YBR010W YDR213W
YBR010W YDR194C
YBR010W YDR182W
YBR010W YDR103W
YBR010W YDR190C
YBR010W YDR174W
YBR010W YDR150W
YBR010W YDR143C
YBR010W YDR122W
YBR010W YDR176W
YBR010W YDR146C
YBR010W YDR172W
YBR010W YDR171W
YBR010W YDR164C
YBR010W YDR309C
YBR010W YDR303C
YBR010W YDR261W-B
YBR010W YER105C
YBR010W YDR429C
YBR010W YEL051W
YBR010W YDR225W
YBR010W YDR293C
YBR010W YDR237W
YBR010W YPR190C
YBR010W YGL014W
YBR010W YPL016W
YBR010W YOR113W
YBR010W YOL038W
YBR010W YDR251W
YBR010W YDR227W
YBR010W YEL032W
YBR010W YDR425W
YBR010W YDR325W
YBR010W YDR310C
YBR010W YDR322W
YBR010W YDR389W
YBR010W YDR341C
YBR010W YDR394W
YBR010W YDR342C
YBR010W YDR359C
YBR010W YDR440W
YBR010W YER090W
YBR010W YEL015W
YBR010W YDR436W
YBR010W YDR448W
YBR010W YEL007W
YBR010W YDR469W
YBR010W YEL013W
YBR010W YDR463W
YBR010W YEL056W
YBR010W YER082C
YBR010W YDR457W
YBR010W YDR515W
YBR010W YDR489W
YBR010W YEL052W
YBR010W YDR486C
YBR010W YDR505C
YBR010W YDR510W
YBR010W YDR507C
YBR010W YER068W
YBR010W YER014W
YBR010W YEL061C
YBR010W YER008C
YBR010W YER025W
YBR010W YER054C
YBR010W YER051W
YBR010W YER155C
YBR010W YGL013C
YBR010W YER164W
YBR010W YER147C
YBR010W YFL047W
YBR010W YER114C
YBR010W YER110C
YBR010W YER125W
YBR010W YFL024C
YBR010W YFL049W
YBR010W YFR037C
YBR010W YFR009W
YBR010W YFR034C
YBR010W YFR019W
YBR010W YFR031C
YBR010W YFR028C
YBR010W YIL159W
YBR010W YOR086C
YBR010W YOL012C
YBR010W YPR144C
YBR010W YPL019C
YBR010W YGL023C
YBR010W YLR071C
YBR010W YGL150C
YBR010W YGL021W
YBR010W YGL122C
YBR010W YGL112C
YBR010W YGL110C
YBR010W YGL039W
YBR010W YGL105W
YBR010W YGL035C
YBR010W YGL026C
YBR010W YGL131C
YBR010W YGL097W
YBR010W YGL066W
YBR010W YGL060W
YBR010W YGL064C
YBR010W YGL173C
YBR010W YGL172W
YBR010W YGL201C
YBR010W YIL150C
YBR010W YGL194C
YBR010W YGL180W
YBR010W YGL163C
YBR010W YLR033W
YBR010W YIL142W
YBR010W YGR032W
YBR010W YGR002C
YBR010W YGR135W
YBR010W YGR081C
YBR010W YLR009W
YBR010W YGL207W
YBR010W YGL206C
YBR010W YGR130C
YBR010W YGR080W
YBR010W YGR104C
YBR010W YGR072W
YBR010W YGR056W
YBR010W YGR103W
YBR010W YGR099W
YBR010W YGR097W
YBR010W YGR090W
YBR010W YGR092W
YBR010W YLL040C
YBR010W YJL115W
YBR010W YIL129C
YBR010W YHR056C
YBR010W YGR202C
YBR010W YGR136W
YBR010W YIL126W
YBR010W YHR066W
YBR010W YGR145W
YBR010W YGR186W
YBR010W YGR179C
YBR010W YGR162W
YBR010W YGR173W
YBR010W YHR027C
YBR010W YGR270W
YBR010W YGR245C
YBR010W YGR233C
YBR010W YGR241C
YBR010W YGR253C
YBR010W YGR246C
YBR010W YGR252W
YBR010W YHL035C
YBR010W YGR275W
YBR010W YGR271W
YBR010W YGR274C
YBR010W YHL030W
YBR010W YHL011C
YBR010W YHL025W
YBR010W YJL109C
YBR010W YIL076W
YBR010W YIL013C
YBR010W YHR161C
YBR010W YHR108W
YBR010W YHR099W
YBR010W YHR143W-A
YBR010W YHR090C
YBR010W YHR082C
YBR010W YIL009W
YBR010W YHR187W
YBR010W YHR169W
YBR010W YHR170W
YBR010W YHR207C
YBR010W YHR197W
YBR010W YHR206W
YBR010W YJL095W
YBR010W YJL011C
YBR010W YIL070C
YBR010W YIL035C
YBR010W YIL041W
YBR010W YJL005W
YBR010W YIR006C
YBR010W YIR010W
YBR010W YJL085W
YBR010W YJL047C
YBR010W YJL012C
YBR010W YJL014W
YBR010W YJL081C
YBR010W YJL072C
YBR010W YJL074C
YBR010W YLL034C
YBR010W YJR066W
YBR010W YJL173C
YBR010W YJL168C
YBR010W YJL123C
YBR010W YKL103C
YBR010W YJR064W
YBR010W YJL204C
YBR010W YJL176C
YBR010W YJR046W
YBR010W YJR007W
YBR010W YJR029W
YBR010W YKL101W
YBR010W YKL011C
YBR010W YJR077C
YBR010W YJR068W
YBR010W YKL005C
YBR010W YJR091C
YBR010W YJR093C
YBR010W YKL078W
YBR010W YKL038W
YBR010W YKL014C
YBR010W YKL029C
YBR010W YKL062W
YBR010W YKL049C
YBR010W YKL058W
YBR010W YLL022C
YBR010W YKR024C
YBR010W YKL145W
YBR010W YKL126W
YBR010W YKL104C
YBR010W YKR018C
YBR010W YKL181W
YBR010W YKL172W
YBR010W YKL173W
YBR010W YKR008W
YBR010W YKL196C
YBR010W YKR001C
YBR010W YLL021W
YBR010W YKR081C
YBR010W YKR025W
YBR010W YKR048C
YBR010W YKR029C
YBR010W YKR031C
YBR010W YLL013C
YBR010W YLL001W
YBR010W YKR089C
YBR010W YKR092C
YBR010W YLL008W
YBR010W YLL002W
YBR010W YLL004W
YBR010W YPL020C
YBR010W YMR246W
YBR010W YLR188W
YBR010W YPR135W
YBR010W YMR070W
YBR010W YLR137W
YBR010W YMR050C
YBR010W YOR064C
YBR010W YOL010W
YBR010W YMR264W
YBR010W YLR103C
YBR010W YLR113W
YBR010W YLR089C
YBR010W YLR182W
YBR010W YLR141W
YBR010W YLR175W
YBR010W YLR166C
YBR010W YLR153C
YBR010W YMR048W
YBR010W YMR033W
YBR010W YML046W
YBR010W YLR189C
YBR010W YML017W
YBR010W YLR249W
YBR010W YLR234W
YBR010W YLR199C
YBR010W YLR227W-B
YBR010W YML007W
YBR010W YLR274W
YBR010W YLR321C
YBR010W YLR260W
YBR010W YLR320W
YBR010W YLR314C
YBR010W YLR276C
YBR010W YLR455W
YBR010W YLR336C
YBR010W YLR384C
YBR010W YLR357W
YBR010W YLR342W
YBR010W YLR449W
YBR010W YLR427W
YBR010W YLR399C
YBR010W YLR410W
YBR010W YLR447C
YBR010W YLR436C
YBR010W YLR442C
YBR010W YMR031C
YBR010W YML072C
YBR010W YML061C
YBR010W YMR044W
YBR010W YML069W
YBR010W YML065W
YBR010W YML049C
YBR010W YML117W
YBR010W YMR019W
YBR010W YML102W
YBR010W YML127W
YBR010W YMR012W
YBR010W YMR005W
YBR010W YMR072W
YBR010W YMR075W
YBR010W YMR203W
YBR010W YMR078C
YBR010W YMR236W
YBR010W YMR176W
YBR010W YMR235C
YBR010W YMR229C
YBR010W YMR146C
YBR010W YMR131C
YBR010W YMR212C
YBR010W YMR106C
YBR010W YMR091C
YBR010W YPL049C
YBR010W YOR061W
YBR010W YNL182C
YBR010W YNL037C
YBR010W YPR110C
YBR010W YPL070W
YBR010W YOL006C
YBR010W YNL212W
YBR010W YMR308C
YBR010W YMR312W
YBR010W YMR290C
YBR010W YMR302C
YBR010W YMR269W
YBR010W YNL031C
YBR010W YMR284W
YBR010W YMR270C
YBR010W YMR288W
YBR010W YNL030W
YBR010W YMR315W
YBR010W YNL016W
YBR010W YMR314W
YBR010W YNL005C
YBR010W YNL022C
YBR010W YNL177C
YBR010W YNL041C
YBR010W YNL167C
YBR010W YNL197C
YBR010W YNL206C
YBR010W YNL112W
YBR010W YNL054W
YBR010W YNL107W
YBR010W YNL049C
YBR010W YNL088W
YBR010W YNL084C
YBR010W YNL097C
YBR010W YNL161W
YBR010W YNL189W
YBR010W YNL132W
YBR010W YNL151C
YBR010W YPL082C
YBR010W YOL004W
YBR010W YNL255C
YBR010W YNL251C
YBR010W YPR105C
YBR010W YOR058C
YBR010W YNL248C
YBR010W YNL252C
YBR010W YPL074W
YBR010W YNL246W
YBR010W YNL242W
YBR010W YNL243W
YBR010W YNL236W
YBR010W YNL231C
YBR010W YPL086C
YBR010W YPL084W
YBR010W YPR104C
YBR010W YNR053C
YBR010W YPL115C
YBR010W YNL295W
YBR010W YNR023W
YBR010W YNL261W
YBR010W YNL290W
YBR010W YNL298W
YBR010W YNL273W
YBR010W YNL267W
YBR010W YNL271C
YBR010W YNL312W
YBR010W YPL085W
YBR010W YNL308C
YBR010W YPL101W
YBR010W YPL093W
YBR010W YNL330C
YBR010W YNR016C
YBR010W YPR042C
YBR010W YPR016C
YBR010W YPL119C
YBR010W YPL266W
YBR010W YPL116W
YBR010W YPL126W
YBR010W YPL124W
YBR010W YPR089W
YBR010W YPR010C
YBR010W YPL138C
YBR010W YPL226W
YBR010W YPL129W
YBR010W YPL127C
YBR010W YPL217C
YBR010W YPL139C
YBR010W YPL150W
YBR010W YPL206C
YBR010W YPL153C
YBR010W YPL181W
YBR010W YPR018W
YBR010W YPR019W
YBR010W YPR081C
YBR010W YPR034W
YBR010W YPR070W
YBR010W YPR031W
YBR010W YPR029C
YBR010W YPR052C
YBR010W YPR023C
YBR011C YBR195C
YBR011C YEL056W
YBR011C YBR109C
YBR011C YDR510W
YBR011C YDR447C
YBR011C YDR129C
YBR011C YDL203C
YBR011C YDL074C
YBR011C YCL037C
YBR011C YBR245C
YBR011C YPL066W
YBR011C YLR425W
YBR011C YPL055C
YBR011C YLR371W
YBR011C YLR432W
YBR011C YLL060C
YBR011C YHR026W
YBR011C YLL039C
YBR011C YGL122C
YBR011C YFR031C-A
YBR011C YER151C
YBR011C YER177W
YBR011C YGL120C
YBR011C YFR038W
YBR011C YGL030W
YBR011C YKR043C
YBR011C YJL033W
YBR011C YIL161W
YBR011C YIL103W
YBR011C YIL133C
YBR011C YJL191W
YBR011C YJL034W
YBR011C YJL098W
YBR011C YOR304W
YBR011C YOR257W
YBR011C YOR063W
YBR011C YNL079C
YBR011C YOL120C
YBR011C YMR142C
YBR011C YMR267W
YBR011C YML056C
YBR011C YPL111W
YBR011C YNR051C
YBR011C YPL139C
YBR011C YPL131W
YBR011C YPL198W
YBR011C YPR080W
YBR012C YPL221W
YBR012W-A YKR081C
YBR012W-A YBL032W
YBR012W-B YOR142W-A
YBR012W-B YLR116W
YBR013C YOL157C
YBR013C YDR515W
YBR013C YGR292W
YBR014C YDL010W
YBR014C YBR101C
YBR014C YBR288C
YBR014C YBR295W
YBR014C YCL037C
YBR014C YGL122C
YBR014C YDR515W
YBR014C YDR270W
YBR015C YLL039C
YBR015C YHR181W
YBR015C YGR260W
YBR015C YLR268W
YBR015C YLR378C
YBR015C YML012W
YBR016W YJL065C
YBR016W YLL039C
YBR016W YDR515W
YBR016W YHR140W
YBR016W YHR032W
YBR016W YGL122C
YBR016W YDR151C
YBR016W YBL032W
YBR016W YKR016W
YBR016W YOL157C
YBR016W YPL240C
YBR016W YOR355W
YBR017C YML105C
YBR017C YLR426W
YBR017C YLR335W
YBR017C YLR293C
YBR017C YLR310C
YBR017C YLL039C
YBR017C YML120C
YBR017C YIL061C
YBR017C YJL041W
YBR017C YIR001C
YBR017C YJL139C
YBR017C YHL034C
YBR017C YBL087C
YBR017C YPR093C
YBR017C YBL040C
YBR017C YBR017C
YBR017C YDR064W
YBR017C YHL030W
YBR017C YBR010W
YBR017C YPL049C
YBR017C YJR077C
YBR017C YBR189W
YBR017C YDR062W
YBR017C YBR247C
YBR017C YDL015C
YBR017C YCL011C
YBR017C YDL014W
YBR017C YHL007C
YBR017C YDR406W
YBR017C YEL060C
YBR017C YER053C
YBR017C YDR225W
YBR017C YDR224C
YBR017C YDR192C
YBR017C YEL050C
YBR017C YDR439W
YBR017C YEL054C
YBR017C YEL024W
YBR017C YOR374W
YBR017C YEL022W
YBR017C YKL068W
YBR017C YMR012W
YBR017C YGL092W
YBR017C YGR231C
YBR017C YGR060W
YBR017C YOR160W
YBR017C YER110C
YBR017C YGL043W
YBR017C YGR026W
YBR017C YGL172W
YBR017C YGL122C
YBR017C YGR005C
YBR017C YGL195W
YBR017C YOR141C
YBR017C YMR047C
YBR017C YMR121C
YBR017C YGR119C
YBR017C YNL004W
YBR017C YNL124W
YBR017C YOR112W
YBR017C YNL055C
YBR017C YNL016W
YBR017C YNL255C
YBR017C YOR100C
YBR017C YOR098C
YBR017C YNR069C
YBR017C YOL123W
YBR018C YPR054W
YBR018C YFR021W
YBR018C YFL002C
YBR018C YDL134C
YBR018C YER123W
YBR018C YLR229C
YBR018C YDR165W
YBR018C YDR510W
YBR018C YER081W
YBR018C YGL180W
YBR019C YGL252C
YBR019C YGL206C
YBR019C YFL038C
YBR019C YFL002C
YBR019C YBL032W
YBR019C YDR188W
YBR019C YCL048W
YBR019C YBR159W
YBR019C YCL017C
YBR019C YGR083C
YBR019C YML102W
YBR019C YLR170C
YBR019C YGR244C
YBR019C YLR055C
YBR019C YKL145W
YBR019C YHL019C
YBR019C YJL080C
YBR019C YOL150C
YBR019C YOL139C
YBR019C YNL189W
YBR020W YPL240C
YBR020W YLR044C
YBR020W YPL086C
YBR020W YDR394W
YBR020W YFL002C
YBR020W YCL011C
YBR020W YDR510W
YBR020W YML051W
YBR020W YER081W
YBR020W YMR117C
YBR020W YML088W
YBR020W YNL004W
YBR020W YPL248C
YBR021W YML063W
YBR021W YLR373C
YBR021W YLR197W
YBR021W YLL039C
YBR021W YJL190C
YBR021W YJR066W
YBR021W YJL081C
YBR021W YHR042W
YBR021W YGL120C
YBR021W YPL235W
YBR021W YGL207W
YBR021W YBR289W
YBR021W YBR245C
YBR021W YPL128C
YBR021W YNL030W
YBR021W YGL049C
YBR021W YDL014W
YBR021W YMR229C
YBR021W YMR012W
YBR021W YMR128W
YBR021W YOR290C
YBR021W YOR128C
YBR021W YOL139C
YBR021W YDR155C
YBR021W YDR190C
YBR021W YER151C
YBR021W YDR447C
YBR021W YER125W
YBR021W YFL039C
YBR022W YGL122C
YBR022W YCL037C
YBR023C YHR077C
YBR023C YHR023W
YBR023C YHR123W
YBR023C YGL203C
YBR023C YER118C
YBR023C YER039C
YBR023C YDR153C
YBR023C YBR038W
YBR023C YBR023C
YBR023C YBL105C
YBR023C YBL061C
YBR023C YLR242C
YBR023C YLR170C
YBR023C YLL039C
YBR023C YJR125C
YBR023C YJL099W
YBR023C YJR117W
YBR023C YOL003C
YBR023C YLR330W
YBR023C YNL192W
YBR023C YNL255C
YBR024W YKR016W
YBR024W Q0250
YBR024W YHL042W
YBR024W YBR037C
YBR024W YBR024W
YBR024W YLL039C
YBR024W YLL009C
YBR024W YPR119W
YBR025C YNL183C
YBR025C YNR029C
YBR025C YNL281W
YBR025C YNL175C
YBR025C YNL108C
YBR025C YNL088W
YBR025C YNL207W
YBR025C YMR309C
YBR025C YNL249C
YBR025C YNL049C
YBR025C YMR262W
YBR025C YHR167W
YBR025C YLR052W
YBR025C YKL081W
YBR025C YKL032C
YBR025C YHR027C
YBR025C YGR252W
YBR025C YJR121W
YBR025C YGR229C
YBR025C YJL098W
YBR025C YGL195W
YBR025C YHR169W
YBR025C YGL122C
YBR025C YBR081C
YBR025C YDR398W
YBR025C YBL003C
YBR025C YGL039W
YBR025C YDL185W
YBR025C YBR175W
YBR025C YBR127C
YBR025C YER151C
YBR025C YDL122W
YBR025C YBR198C
YBR025C YMR237W
YBR025C YLR153C
YBR025C YLR006C
YBR025C YMR047C
YBR025C YKL157W
YBR025C YML075C
YBR025C YLL039C
YBR025C YML062C
YBR025C YLR347C
YBR025C YML031W
YBR025C YLR450W
YBR025C YLR363C
YBR025C YNL255C
YBR025C YNL272C
YBR025C YNR051C
YBR025C YOR386W
YBR025C YOL090W
YBR025C YPL002C
YBR025C YOL117W
YBR025C YOL142W
YBR025C YPR149W
YBR025C YPL165C
YBR026C YPR165W
YBR026C YLL039C
YBR026C YDR054C
YBR026C YGL205W
YBR027C YKL130C
YBR027C YLR353W
YBR027C YOR046C
YBR028C YCR016W
YBR028C YJR005W
YBR028C YJR005W
YBR028C YCR008W
YBR028C YBR084W
YBR028C YOL041C
YBR028C YBL037W
YBR028C YBL037W
YBR028C YBL037W
YBR028C YBL037W
YBR028C YLR447C
YBR028C YJR005W
YBR028C YGL206C
YBR028C YGL206C
YBR028C YJR005W
YBR028C YGL122C
YBR028C YCR027C
YBR028C YNL217W
YBR028C YDL134C
YBR028C YER093C
YBR028C YER015W
YBR028C YDL188C
YBR028C YDR490C
YBR028C YHR186C
YBR028C YLR318W
YBR028C YJL165C
YBR028C YHR082C
YBR028C YGL206C
YBR028C YHR186C
YBR028C YGR218W
YBR028C YGR167W
YBR028C YGL206C
YBR028C YGR167W
YBR028C YGR167W
YBR028C YGR167W
YBR028C YLR175W
YBR028C YIL144W
YBR028C YJR058C
YBR028C YJR058C
YBR028C YJR058C
YBR028C YJR058C
YBR028C YLR113W
YBR028C YKL117W
YBR028C YJR066W
YBR028C YJR066W
YBR028C YKL203C
YBR028C YKL168C
YBR028C YKL203C
YBR028C YNL006W
YBR028C YNL154C
YBR028C YOL062C
YBR028C YOL062C
YBR028C YOL062C
YBR028C YOL062C
YBR028C YOL100W
YBR028C YPL236C
YBR029C YDL015C
YBR029C YCR061W
YBR029C YCL001W
YBR029C YBR283C
YBR029C YBL032W
YBR029C YMR149W
YBR029C YJL153C
YBR029C YIL048W
YBR029C YLR378C
YBR029C YEL002C
YBR029C YGR284C
YBR030W YLR244C
YBR030W YBR127C
YBR030W YGL122C
YBR030W YGL106W
YBR030W YDL055C
YBR031W YHL033C
YBR031W YGR185C
YBR031W YHL030W
YBR031W YGR220C
YBR031W YGR118W
YBR031W YHL015W
YBR031W YHL001W
YBR031W YGR103W
YBR031W YGL076C
YBR031W YGR085C
YBR031W YBR101C
YBR031W YGL031C
YBR031W YGR034W
YBR031W YDR101C
YBR031W YDR025W
YBR031W YBR058C
YBR031W YBR118W
YBR031W YDR099W
YBR031W YDR091C
YBR031W YDR004W
YBR031W YDR012W
YBR031W YDL248W
YBR031W YDL208W
YBR031W YDR041W
YBR031W YDR086C
YBR031W YBR142W
YBR031W YDR064W
YBR031W YDR080W
YBR031W YGL030W
YBR031W YER177W
YBR031W YGR028W
YBR031W YDR297W
YBR031W YER154W
YBR031W YDR338C
YBR031W YDR115W
YBR031W YDR292C
YBR031W YDR237W
YBR031W YDR164C
YBR031W YDR130C
YBR031W YDR172W
YBR031W YDR337W
YBR031W YDR412W
YBR031W YDR447C
YBR031W YER151C
YBR031W YDR449C
YBR031W YDR382W
YBR031W YDR393W
YBR031W YDR418W
YBR031W YDR500C
YBR031W YDR496C
YBR031W YDR483W
YBR031W YER141W
YBR031W YDR471W
YBR031W YEL002C
YBR031W YDR510W
YBR031W YER126C
YBR031W YEL050C
YBR031W YEL026W
YBR031W YEL015W
YBR031W YEL034W
YBR031W YER117W
YBR031W YER074W
YBR031W YER012W
YBR031W YEL054C
YBR031W YER056C-A
YBR031W YER019C-A
YBR031W YER102W
YBR031W YER087C-B
YBR031W YER082C
YBR031W YER095W
YBR031W YFR032C-A
YBR031W YGL246C
YBR031W YFR031C-A
YBR031W YGL191W
YBR031W YFL034C-A
YBR031W YGL147C
YBR031W YER179W
YBR031W YGL135W
YBR031W YFL017W-A
YBR031W YGL126W
YBR031W YGL111W
YBR031W YFL002C
YBR031W YGL103W
YBR031W YBR048W
YBR031W YPL249C-A
YBR031W YKL006W
YBR031W YPL243W
YBR031W YHR010W
YBR031W YML024W
YBR031W YDL202W
YBR031W YML088W
YBR031W YBR038W
YBR031W YDL191W
YBR031W YDL148C
YBR031W YDL198C
YBR031W YBL087C
YBR031W YBL092W
YBR031W YHL034C
YBR031W YHR038W
YBR031W YIL069C
YBR031W YPR102C
YBR031W YHR141C
YBR031W YIL052C
YBR031W YHR147C
YBR031W YIL031W
YBR031W YHR197W
YBR031W YHR148W
YBR031W YHR193C
YBR031W YIL018W
YBR031W YHR203C
YBR031W YIL016W
YBR031W YJR123W
YBR031W YIL148W
YBR031W YJL191W
YBR031W YIL133C
YBR031W YJR145C
YBR031W YJR093C
YBR031W YIR010W
YBR031W YJL122W
YBR031W YJL109C
YBR031W YIR012W
YBR031W YJL002C
YBR031W YJR113C
YBR031W YJR094W-A
YBR031W YJL125C
YBR031W YJL190C
YBR031W YJL189W
YBR031W YJL177W
YBR031W YJL136C
YBR031W YBL072C
YBR031W YML073C
YBR031W YML009C
YBR031W YML063W
YBR031W YBL027W
YBR031W YLR448W
YBR031W YKL212W
YBR031W YAL043C
YBR031W YDL136W
YBR031W YAL048C
YBR031W YML059C
YBR031W YLR441C
YBR031W YKL180W
YBR031W YDL130W
YBR031W YAL035W
YBR031W YKL170W
YBR031W YDL092W
YBR031W YBR181C
YBR031W YAL019W
YBR031W YAL009W
YBR031W YBR166C
YBR031W YBR146W
YBR031W YBR143C
YBR031W YKL154W
YBR031W YDL083C
YBR031W YCR003W
YBR031W YBR222C
YBR031W YBR191W
YBR031W YBR189W
YBR031W YBR216C
YBR031W YBR200W
YBR031W YBR205W
YBR031W YCL059C
YBR031W YBR247C
YBR031W YBR236C
YBR031W YBR238C
YBR031W YCL031C
YBR031W YBR278W
YBR031W YBR291C
YBR031W YKL117W
YBR031W YDL082W
YBR031W YDL061C
YBR031W YCR057C
YBR031W YCR031C
YBR031W YDL018C
YBR031W YCR091W
YBR031W YDL005C
YBR031W YKL067W
YBR031W YDL081C
YBR031W YDL075W
YBR031W YDL066W
YBR031W YKL035W
YBR031W YDL137W
YBR031W YKL009W
YBR031W YLR424W
YBR031W YLR029C
YBR031W YLR438C-A
YBR031W YLR325C
YBR031W YML025C
YBR031W YLR426W
YBR031W YLL045C
YBR031W YLL039C
YBR031W YKR094C
YBR031W YKR084C
YBR031W YKR057W
YBR031W YKR081C
YBR031W YLR287C-A
YBR031W YLR061W
YBR031W YLR075W
YBR031W YLR185W
YBR031W YLR264W
YBR031W YLR176C
YBR031W YLR406C
YBR031W YLR340W
YBR031W YLR344W
YBR031W YLR347C
YBR031W YLR404W
YBR031W YLR388W
YBR031W YLR367W
YBR031W YML105C
YBR031W YPL210C
YBR031W YPL217C
YBR031W YPL220W
YBR031W YMR243C
YBR031W YNL112W
YBR031W YMR242C
YBR031W YMR089C
YBR031W YML121W
YBR031W YMR049C
YBR031W YMR230W
YBR031W YMR194W
YBR031W YMR143W
YBR031W YMR121C
YBR031W YMR158W
YBR031W YMR149W
YBR031W YNL110C
YBR031W YNL069C
YBR031W YMR290C
YBR031W YNL067W
YBR031W YNL023C
YBR031W YNL096C
YBR031W YNL124W
YBR031W YPL198W
YBR031W YNL255C
YBR031W YNL122C
YBR031W YNL132W
YBR031W YNL185C
YBR031W YNL178W
YBR031W YNL137C
YBR031W YOL077C
YBR031W YOL120C
YBR031W YPL037C
YBR031W YNL301C
YBR031W YNL284C
YBR031W YNL280C
YBR031W YOL040C
YBR031W YOL039W
YBR031W YNL306W
YBR031W YNL302C
YBR031W YNR024W
YBR031W YOL023W
YBR031W YNR036C
YBR031W YNR051C
YBR031W YNR037C
YBR031W YOR310C
YBR031W YOR293W
YBR031W YOR369C
YBR031W YOR234C
YBR031W YOL121C
YBR031W YOR187W
YBR031W YPL012W
YBR031W YOR182C
YBR031W YOR167C
YBR031W YOR014W
YBR031W YOL127W
YBR031W YOR096W
YBR031W YOR076C
YBR031W YOR063W
YBR031W YPR086W
YBR031W YOR312C
YBR031W YPL094C
YBR031W YPL090C
YBR031W YPL085W
YBR031W YPL081W
YBR031W YPR080W
YBR031W YPL143W
YBR031W YPL093W
YBR031W YPL131W
YBR031W YPR043W
YBR031W YPL183W-A
YBR031W YPL195W
YBR031W YPR143W
YBR031W YPR129W
YBR031W YPR137W
YBR031W YPR088C
YBR031W YPR132W
YBR031W YPR166C
YBR031W YPR144C
YBR031W YPR191W
YBR031W YPR183W
YBR031W YPR189W
YBR033W YGL122C
YBR033W YBL032W
YBR033W YNL228W
YBR034C YER017C
YBR034C YHR200W
YBR034C YGL240W
YBR034C YHL034C
YBR034C YGL123W
YBR034C YGL123W
YBR034C YGL123W
YBR034C YDR249C
YBR034C YGR181W
YBR034C YIL061C
YBR034C YJR022W
YBR034C YGR165W
YBR034C YDL188C
YBR034C YDL175C
YBR034C YLR315W
YBR034C YPR129W
YBR034C YEL016C
YBR034C YDR432W
YBR034C YMR224C
YBR034C YBR010W
YBR034C YML017W
YBR034C YDL134C
YBR034C YDL165W
YBR034C YBR009C
YBR034C YAL021C
YBR034C YNL217W
YBR034C YOL123W
YBR034C YNR052C
YBR034C YNL078W
YBR034C YNL030W
YBR034C YMR224C
YBR034C YMR224C
YBR034C YNR051C
YBR035C YGL122C
YBR035C YDL101C
YBR035C YCL037C
YBR035C YNL189W
YBR035C YLL039C
YBR035C YPR127W
YBR036C YPL227C
YBR036C YPL057C
YBR036C YCL052C
YBR036C YGL051W
YBR036C YDR062W
YBR036C YMR306W
YBR036C YGL122C
YBR036C YNL044W
YBR036C YPR198W
YBR036C YAL007C
YBR036C YBR161W
YBR036C YER026C
YBR036C YDL212W
YBR036C YDL015C
YBR036C YEL063C
YBR036C YEL027W
YBR036C YDR276C
YBR036C YDR307W
YBR036C YHR140W
YBR036C YMR215W
YBR036C YHL003C
YBR036C YHR026W
YBR036C YJL214W
YBR036C YHR110W
YBR036C YJL196C
YBR036C YJR117W
YBR036C YKL154W
YBR036C YLL039C
YBR036C YLR018C
YBR036C YPL264C
YBR037C YPR080W
YBR037C YPR079W
YBR037C YLL024C
YBR037C YBR024W
YBR037C YGL122C
YBR037C Q0250
YBR038W YPL020C
YBR038W YPR106W
YBR038W YCL022C
YBR038W YNL307C
YBR038W YNL068C
YBR038W YOL120C
YBR038W YFR028C
YBR038W YFR037C
YBR038W YFL039C
YBR038W YDR190C
YBR038W YNL030W
YBR038W YNL130C
YBR038W YML024W
YBR038W YLL039C
YBR038W YNL192W
YBR038W YHR123W
YBR038W YHR023W
YBR038W YKR022C
YBR038W YGL122C
YBR038W YKL126W
YBR038W YGL103W
YBR038W YLR342W
YBR038W YBR031W
YBR038W YBR038W
YBR038W YBR023C
YBR039W Q0080
YBR039W YGL122C
YBR039W YGR250C
YBR039W Q0250
YBR039W Q0085
YBR039W Q0130
YBR039W YER036C
YBR039W YFL038C
YBR039W YDR523C
YBR039W YBL054W
YBR039W YGR244C
YBR039W YDR298C
YBR039W YBL099W
YBR039W YBR093C
YBR039W YBR127C
YBR039W YDR168W
YBR039W YBL056W
YBR039W YBR230C
YBR039W YCL005W-A
YBR039W YDL181W
YBR039W YDL185W
YBR039W YDL004W
YBR039W YDL130W-A
YBR039W YDR377W
YBR039W YGR183C
YBR039W YDR322C-A
YBR039W YGR104C
YBR039W YGR020C
YBR039W YEL056W
YBR039W YEL051W
YBR039W YEL027W
YBR039W YHR026W
YBR039W YHR039C-A
YBR039W YIL106W
YBR039W YLR075W
YBR039W YKR016W
YBR039W YKR046C
YBR039W YKL080W
YBR039W YKL016C
YBR039W YJR121W
YBR039W YJR007W
YBR039W YJL112W
YBR039W YMR054W
YBR039W YLR398C
YBR039W YPR036W
YBR039W YMR186W
YBR039W YLR295C
YBR039W YML008C
YBR039W YLR447C
YBR039W YML081C-A
YBR039W YMR148W
YBR039W YPR020W
YBR039W YOR207C
YBR039W YOL077W-A
YBR039W YOL087C
YBR039W YNL255C
YBR039W YOR187W
YBR039W YPL271W
YBR039W YPL256C
YBR039W YPL234C
YBR039W YPL198W
YBR039W YOR270C
YBR039W YPL078C
YBR039W YOR332W
YBR039W YPR106W
YBR040W YDR516C
YBR040W YCL040W
YBR041W YDR238C
YBR041W YDL153C
YBR041W YBR159W
YBR041W YAL016W
YBR041W YGL241W
YBR041W YGL008C
YBR041W YLL024C
YBR041W YJL008C
YBR041W YOR317W
YBR041W YHR027C
YBR041W YMR246W
YBR041W YLL039C
YBR042C YHR115C
YBR042C YGL122C
YBR042C YJL092W
YBR042C YLR170C
YBR042C YKL117W
YBR043C YJL155C
YBR043C YBL032W
YBR043C YGR157W
YBR043C YGR074W
YBR043C YBR180W
YBR044C YLL024C
YBR044C YDL229W
YBR044C YKR036C
YBR044C YDL093W
YBR044C YDL043C
YBR044C YKL049C
YBR044C YKL004W
YBR044C YBR221C
YBR044C YBR169C
YBR044C YJR022W
YBR044C YBL075C
YBR044C YJR010C-A
YBR044C YER103W
YBR044C YAL005C
YBR044C YDR305C
YBR044C YDR155C
YBR044C YDR030C
YBR044C YJL112W
YBR044C YHR042W
YBR044C YIL126W
YBR044C YGL213C
YBR044C YIL069C
YBR044C YHR064C
YBR044C YNL209W
YBR044C YNL098C
YBR044C YLR435W
YBR044C YNL253W
YBR044C YOR020C
YBR044C YOR251C
YBR044C YOR101W
YBR044C YOR236W
YBR044C YPL106C
YBR045C YBL105C
YBR045C YBL056W
YBR045C YHR004C
YBR045C YAL016W
YBR045C YAL009W
YBR045C YBR125C
YBR045C YGR059W
YBR045C YBR050C
YBR045C YBR148W
YBR045C YCR002C
YBR045C YGL190C
YBR045C YDL134C
YBR045C YDL006W
YBR045C YDL225W
YBR045C YGL122C
YBR045C YDR103W
YBR045C YDR028C
YBR045C YGL057C
YBR045C YER054C
YBR045C YDR218C
YBR045C YER133W
YBR045C YER089C
YBR045C YHR107C
YBR045C YPL152W
YBR045C YLR433C
YBR045C YML016C
YBR045C YJR094C
YBR045C YKL190W
YBR045C YLR314C
YBR045C YLR273C
YBR045C YOR178C
YBR045C YKL193C
YBR045C YOR090C
YBR045C YMR001C
YBR045C YML057W
YBR045C YOR014W
YBR046C YDR499W
YBR046C YDR034C
YBR046C YCL037C
YBR046C YGL246C
YBR046C YDR515W
YBR046C YNL255C
YBR046C YNL172W
YBR046C YGR094W
YBR046C YLR398C
YBR046C YLL039C
YBR046C YJL050W
YBR047W YGL122C
YBR047W YDR238C
YBR047W YDR515W
YBR047W YJL128C
YBR048W YGR118W
YBR048W YGL143C
YBR048W YGL135W
YBR048W YGR090W
YBR048W YGR085C
YBR048W YGL123W
YBR048W YDR471W
YBR048W YDR365C
YBR048W YBR189W
YBR048W YGL122C
YBR048W YGR034W
YBR048W YBR181C
YBR048W YBL027W
YBR048W YBL004W
YBR048W YBR031W
YBR048W YBL072C
YBR048W YDL061C
YBR048W YBR247C
YBR048W YDR450W
YBR048W YDL060W
YBR048W YDR299W
YBR048W YCL011C
YBR048W YCR031C
YBR048W YCL037C
YBR048W YDL014W
YBR048W YCL059C
YBR048W YDL083C
YBR048W YDR130C
YBR048W YDR447C
YBR048W YDR064W
YBR048W YDL148C
YBR048W YDR418W
YBR048W YDR117C
YBR048W YDR025W
YBR048W YDR012W
YBR048W YDR385W
YBR048W YER025W
YBR048W YDR510W
YBR048W YGL076C
YBR048W YEL034W
YBR048W YDR515W
YBR048W YER074W
YBR048W YER050C
YBR048W YER102W
YBR048W YGL030W
YBR048W YER151C
YBR048W YFR031C-A
YBR048W YFL002C
YBR048W YGR027C
YBR048W YGL189C
YBR048W YIL018W
YBR048W YHL001W
YBR048W YOR167C
YBR048W YGR214W
YBR048W YHR038W
YBR048W YOR204W
YBR048W YHR203C
YBR048W YHL033C
YBR048W YHL015W
YBR048W YHR196W
YBR048W YIL069C
YBR048W YJL190C
YBR048W YJL177W
YBR048W YIL133C
YBR048W YIR010W
YBR048W YJR014W
YBR048W YOL127W
YBR048W YIL148W
YBR048W YOR096W
YBR048W YJR123W
YBR048W YOL121C
YBR048W YKL003C
YBR048W YJR145C
YBR048W YJR047C
YBR048W YOR063W
YBR048W YOL114C
YBR048W YNR051C
YBR048W YKL130C
YBR048W YLL045C
YBR048W YKL156W
YBR048W YLL039C
YBR048W YKL180W
YBR048W YKR057W
YBR048W YOL040C
YBR048W YKR081C
YBR048W YNL308C
YBR048W YLR281C
YBR048W YML063W
YBR048W YLR167W
YBR048W YLR029C
YBR048W YLR075W
YBR048W YML024W
YBR048W YLR367W
YBR048W YLR287C-A
YBR048W YLR340W
YBR048W YLR448W
YBR048W YLR388W
YBR048W YLR441C
YBR048W YNL255C
YBR048W YML073C
YBR048W YMR242C
YBR048W YMR229C
YBR048W YMR116C
YBR048W YMR194W
YBR048W YNL244C
YBR048W YNL096C
YBR048W YMR290C
YBR048W YNL069C
YBR048W YNL207W
YBR048W YNL132W
YBR048W YNL178W
YBR048W YNR054C
YBR048W YPL090C
YBR048W YOR312C
YBR048W YOR285W
YBR048W YPL081W
YBR048W YOR293W
YBR048W YOR369C
YBR048W YPL217C
YBR048W YPL198W
YBR048W YPL131W
YBR048W YPL012W
YBR048W YPL266W
YBR048W YPR119W
YBR049C YBR049C
YBR049C YDR188W
YBR049C YBR009C
YBR049C YBL003C
YBR049C YAR007C
YBR049C YDR145W
YBR049C YGL085W
YBR049C YBR081C
YBR049C YDR130C
YBR049C YDR110W
YBR049C YNL030W
YBR049C YDL150W
YBR049C YBR154C
YBR049C YDR510W
YBR049C YDR490C
YBR049C YCR047C
YBR049C YBR194W
YBR049C YDR447C
YBR049C YDR303C
YBR049C YDR404C
YBR049C YJR145C
YBR049C YGL234W
YBR049C YMR242C
YBR049C YGL133W
YBR049C YJR123W
YBR049C YHR056C
YBR049C YGR252W
YBR049C YGR274C
YBR049C YJL191W
YBR049C YHR099W
YBR049C YIR010W
YBR049C YKR001C
YBR049C YMR091C
YBR049C YKL180W
YBR049C YKL144C
YBR049C YLR357W
YBR049C YLL001W
YBR049C YKR025W
YBR049C YLR176C
YBR049C YLL039C
YBR049C YOL006C
YBR049C YOL004W
YBR049C YNL088W
YBR049C YNR003C
YBR049C YNL178W
YBR049C YPL082C
YBR049C YOR210W
YBR049C YOL120C
YBR049C YOR096W
YBR049C YOR341W
YBR049C YOR224C
YBR049C YOR340C
YBR049C YPR187W
YBR049C YPR052C
YBR049C YPL106C
YBR049C YPL216W
YBR049C YPR152C
YBR049C YPR110C
YBR049C YPR119W
YBR050C YPL152W
YBR050C YOR257W
YBR050C YOR178C
YBR050C YAL016W
YBR050C YAL009W
YBR050C YDR099W
YBR050C YOR090C
YBR050C YBL056W
YBR050C YDR028C
YBR050C YBR109C
YBR050C YBR045C
YBR050C YDL134C
YBR050C YBR125C
YBR050C YDL006W
YBR050C YOR014W
YBR050C YER054C
YBR050C YGL190C
YBR050C YGL122C
YBR050C YER089C
YBR050C YER133W
YBR050C YML057W
YBR050C YKL193C
YBR050C YHR004C
YBR050C YKL190W
YBR050C YML016C
YBR050C YLR273C
YBR050C YLR433C
YBR052C YNL180C
YBR052C YNL154C
YBR052C YLL024C
YBR052C YLL039C
YBR052C YOR257W
YBR052C YGL115W
YBR052C YCL032W
YBR052C YBL002W
YBR052C YJR065C
YBR052C YGL122C
YBR052C YDR369C
YBR052C YCR004C
YBR052C YDR224C
YBR052C YDR032C
YBR053C YOR281C
YBR053C YLR310C
YBR053C YDR032C
YBR053C YLL039C
YBR053C YEL046C
YBR054W YML132W
YBR054W YLR372W
YBR054W YKR039W
YBR054W YNL048W
YBR054W YNR017W
YBR054W YPR008W
YBR054W YOR040W
YBR054W YPL263C
YBR054W YOR016C
YBR054W YJR010C-A
YBR054W YLL039C
YBR054W YCL050C
YBR054W YHR072W
YBR054W YGL122C
YBR054W YCL038C
YBR054W YBL084C
YBR054W YBR159W
YBR054W YGL022W
YBR054W YDL013W
YBR054W YDR190C
YBR054W YDR381W
YBR055C YGR186W
YBR055C YPL119C
YBR055C YGR156W
YBR055C YOR319W
YBR055C YKL074C
YBR055C YGR075C
YBR055C YGR074W
YBR055C YKL173W
YBR055C YOR319W
YBR055C YOR319W
YBR055C YGR005C
YBR055C YGR074W
YBR055C YBL074C
YBR055C YBL026W
YBR055C YKL173W
YBR055C YGR074W
YBR055C YJR022W
YBR055C YGR186W
YBR055C YGR091W
YBR055C YBL026W
YBR055C YBL051C
YBR055C YBL032W
YBR055C YBL026W
YBR055C YBR154C
YBR055C YDR473C
YBR055C YBR084W
YBR055C YDR482C
YBR055C YGR005C
YBR055C YDL064W
YBR055C YDL098C
YBR055C YGR072W
YBR055C YBR154C
YBR055C YBR119W
YBR055C YBR152W
YBR055C YBR154C
YBR055C YDR432W
YBR055C YDR404C
YBR055C YDL140C
YBR055C YDL030W
YBR055C YCL011C
YBR055C YBR233W
YBR055C YDL140C
YBR055C YCR077C
YBR055C YDL140C
YBR055C YDL043C
YBR055C YDR404C
YBR055C YDR404C
YBR055C YDR243C
YBR055C YDR243C
YBR055C YDL160C
YBR055C YDR228C
YBR055C YDR385W
YBR055C YDR378C
YBR055C YDR243C
YBR055C YDR283C
YBR055C YDR381W
YBR055C YDR364C
YBR055C YDR301W
YBR055C YER029C
YBR055C YER146W
YBR055C YEL026W
YBR055C YGR013W
YBR055C YGR005C
YBR055C YER112W
YBR055C YER029C
YBR055C YER029C
YBR055C YER013W
YBR055C YEL026W
YBR055C YEL026W
YBR055C YFL008W
YBR055C YGL070C
YBR055C YER172C
YBR055C YGL070C
YBR055C YER172C
YBR055C YER172C
YBR055C YGL070C
YBR055C YGL064C
YBR055C YFL017W-A
YBR055C YFL017W-A
YBR055C YGL044C
YBR055C YFL017W-A
YBR055C YIL021W
YBR055C YJL203W
YBR055C YIL021W
YBR055C YHR156C
YBR055C YHR104W
YBR055C YGR271W
YBR055C YGR186W
YBR055C YGR250C
YBR055C YKL173W
YBR055C YHR165C
YBR055C YIL021W
YBR055C YHR165C
YBR055C YHR165C
YBR055C YIL061C
YBR055C YIR001C
YBR055C YIL022W
YBR055C YJL140W
YBR055C YIR009W
YBR055C YJL140W
YBR055C YJL124C
YBR055C YJL140W
YBR055C YOR250C
YBR055C YLR275W
YBR055C YLR419W
YBR055C YLR147C
YBR055C YLR115W
YBR055C YLL036C
YBR055C YKR086W
YBR055C YOR308C
YBR055C YLR147C
YBR055C YLR147C
YBR055C YPL178W
YBR055C YMR240C
YBR055C YLR277C
YBR055C YLR275W
YBR055C YLR275W
YBR055C YLR424W
YBR055C YMR240C
YBR055C YLR438C-A
YBR055C YML049C
YBR055C YMR240C
YBR055C YML046W
YBR055C YLR446W
YBR055C YMR125W
YBR055C YMR125W
YBR055C YMR061W
YBR055C YMR022W
YBR055C YML049C
YBR055C YML049C
YBR055C YMR125W
YBR055C YMR288W
YBR055C YOR224C
YBR055C YMR288W
YBR055C YMR268C
YBR055C YPL178W
YBR055C YMR288W
YBR055C YNL023C
YBR055C YOR210W
YBR055C YOR159C
YBR055C YNL004W
YBR055C YNR011C
YBR055C YOR224C
YBR055C YNL224C
YBR055C YNL147W
YBR055C YPL178W
YBR055C YOR151C
YBR055C YOL005C
YBR055C YOL005C
YBR055C YOL005C
YBR055C YOR210W
YBR055C YOR151C
YBR055C YOR133W
YBR055C YOR210W
YBR055C YOL126C
YBR055C YOR116C
YBR055C YOR151C
YBR055C YOR204W
YBR055C YOR179C
YBR055C YOR159C
YBR055C YOR159C
YBR055C YOR224C
YBR055C YPR082C
YBR055C YPL213W
YBR055C YPR082C
YBR055C YPR182W
YBR055C YPR082C
YBR055C YPR187W
YBR055C YPR178W
YBR055C YPR182W
YBR055C YPR094W
YBR055C YPR182W
YBR055C YPR187W
YBR055C YPR187W
YBR056W YLL039C
YBR056W YGL122C
YBR056W YFR007W
YBR057C YKR031C
YBR057C YGL036W
YBR057C YCL055W
YBR057C YDR206W
YBR057C YBR127C
YBR057C YDR012W
YBR057C YDL156W
YBR057C YKL098W
YBR057C YIL144W
YBR057C YGL192W
YBR057C YLL040C
YBR057C YNL030W
YBR058C YOL086C
YBR058C YOL064C
YBR058C YOL059W
YBR058C YDR069C
YBR058C YBR112C
YBR058C YBR031W
YBR058C YBL076C
YBR058C YCR073W-A
YBR058C YAL005C
YBR058C YDL229W
YBR058C YDL182W
YBR058C YOL006C
YBR058C YDR388W
YBR058C YNL241C
YBR058C YEL030W
YBR058C YMR309C
YBR058C YMR304W
YBR058C YER165W
YBR058C YLR377C
YBR058C YGL106W
YBR058C YLR340W
YBR058C YLL039C
YBR058C YGR048W
YBR058C YGL130W
YBR058C YGR268C
YBR058C YKR049C
YBR058C YPL131W
YBR058C YIL148W
YBR058C YHR096C
YBR058C YPL085W
YBR058C YOL132W
YBR058C YOL113W
YBR058C YOR204W
YBR058C YOL156W
YBR058C YOR123C
YBR058C-A YOL110W
YBR058C-A YMR296C
YBR058C-A YLR350W
YBR058C-A YBR058C-A
YBR058C-A YKL212W
YBR058C-A YGR038W
YBR058C-A YDR062W
YBR058C-A YGL122C
YBR058C-A YLR246W
YBR059C YDL074C
YBR059C YDL156W
YBR059C YCL032W
YBR059C YBR010W
YBR059C YBR009C
YBR059C YBL105C
YBR059C YBL047C
YBR059C YAL023C
YBR059C YBL007C
YBR059C YBL037W
YBR059C YDL229W
YBR059C YDR130C
YBR059C YFR014C
YBR059C YLR048W
YBR059C YER144C
YBR059C YDR519W
YBR059C YIR006C
YBR059C YGL122C
YBR059C YDR155C
YBR059C YLL039C
YBR059C YER177W
YBR059C YGR199W
YBR059C YGL213C
YBR059C YGL194C
YBR059C YIL148W
YBR059C YHL019C
YBR059C YIL095W
YBR059C YJR005W
YBR059C YJL130C
YBR059C YKL135C
YBR059C YJL098W
YBR059C YJL039C
YBR059C YIR010W
YBR059C YJR058C
YBR059C YMR144W
YBR059C YML014W
YBR059C YLR377C
YBR059C YOL062C
YBR059C YNL031C
YBR059C YNL020C
YBR059C YNL030W
YBR059C YNL243W
YBR059C YOR061W
YBR059C YPR033C
YBR059C YOL068C
YBR059C YPL131W
YBR059C YPL259C
YBR059C YPL115C
YBR059C YPL055C
YBR059C YPR080W
YBR060C YPR162C
YBR060C YDR052C
YBR060C YBL035C
YBR060C YDR013W
YBR060C YBL023C
YBR060C YDL229W
YBR060C YBL003C
YBR060C YAR007C
YBR060C YAL051W
YBR060C YAL040C
YBR060C YDL155W
YBR060C YBR202W
YBR060C YBL002W
YBR060C YBR010W
YBR060C YBR009C
YBR060C YBR160W
YBR060C YDL017W
YBR060C YPR120C
YBR060C YGL076C
YBR060C YDR224C
YBR060C YDR174W
YBR060C YDR099W
YBR060C YPR119W
YBR060C YDR510W
YBR060C YFR028C
YBR060C YDR489W
YBR060C YDR310C
YBR060C YEL032W
YBR060C YFL029C
YBR060C YER165W
YBR060C YOR060C
YBR060C YIL150C
YBR060C YPR019W
YBR060C YPR018W
YBR060C YIL131C
YBR060C YGL113W
YBR060C YHR118C
YBR060C YGR103W
YBR060C YGL122C
YBR060C YGR108W
YBR060C YGR024C
YBR060C YGL201C
YBR060C YHR047C
YBR060C YGR109C
YBR060C YPL256C
YBR060C YOL146W
YBR060C YNL312W
YBR060C YNL261W
YBR060C YJL072C
YBR060C YJL090C
YBR060C YNL182C
YBR060C YNL068C
YBR060C YJL194W
YBR060C YLR442C
YBR060C YJL141C
YBR060C YNL031C
YBR060C YLR274W
YBR060C YLR103C
YBR060C YJR046W
YBR060C YKR101W
YBR060C YLR002C
YBR060C YKL108W
YBR060C YLL004W
YBR060C YNL030W
YBR060C YML065W
YBR060C YLR117C
YBR060C YLR210W
YBR060C YMR213W
YBR060C YMR106C
YBR060C YMR199W
YBR060C YPL001W
YBR060C YPL138C
YBR060C YOR294W
YBR060C YPL008W
YBR060C YPL031C
YBR061C YGR218W
YBR061C YGR195W
YBR061C YGR201C
YBR061C YGR182C
YBR061C YER127W
YBR061C YER028C
YBR061C YDR461W
YBR061C YGR219W
YBR061C YGR235C
YBR061C YDR335W
YBR061C YHL011C
YBR061C YGR277C
YBR061C YBR300C
YBR061C YHR059W
YBR061C YHR058C
YBR061C YHR026W
YBR061C YHR008C
YBR061C YHR022C
YBR061C YMR259C
YBR061C YLL039C
YBR061C YJL166W
YBR061C YJL140W
YBR061C YJL097W
YBR061C YJL016W
YBR061C YPL183C
YBR061C YPR088C
YBR062C YNL255C
YBR062C YDR224C
YBR062C YBL002W
YBR062C YMR083W
YBR062C YGL122C
YBR063C YGL122C
YBR064W YOR317W
YBR064W YJL159W
YBR065C YER081W
YBR065C YER029C
YBR065C YER172C
YBR065C YER013W
YBR065C YPL213W
YBR065C YDR429C
YBR065C YGR278W
YBR065C YDR416W
YBR065C YDR088C
YBR065C YPL178W
YBR065C YPR101W
YBR065C YPR182W
YBR065C YPL240C
YBR065C YPR080W
YBR065C YCR063W
YBR065C YDL209C
YBR065C YNR011C
YBR065C YBR065C
YBR065C YAL032C
YBR065C YOR308C
YBR065C YNL250W
YBR065C YMR309C
YBR065C YPL004C
YBR065C YLR117C
YBR065C YLL036C
YBR065C YLL026W
YBR065C YKR086W
YBR065C YKR048C
YBR065C YKL081W
YBR065C YHR165C
YBR065C YMR213W
YBR065C YMR186W
YBR065C YMR146C
YBR065C YPL151C
YBR066C YCR082W
YBR066C YGL122C
YBR066C YDR477W
YBR066C YPL190C
YBR066C YKR015C
YBR067C YOL086C
YBR067C YNL258C
YBR067C YNL237W
YBR067C YLR440C
YBR067C YLR268W
YBR067C YGL098W
YBR067C YDR498C
YBR067C YER151C
YBR067C YLL039C
YBR067C YGL145W
YBR067C YJL034W
YBR067C YPR138C
YBR067C YPL106C
YBR067C YOR075W
YBR068C YDR046C
YBR068C YBL089W
YBR068C YFR024C-A
YBR068C YDR385W
YBR068C YGL122C
YBR068C YJR001W
YBR068C YKR002W
YBR069C YPL151C
YBR069C YLR372W
YBR069C YLR044C
YBR069C YKL065C
YBR069C YLL039C
YBR069C YPL233W
YBR069C YPR198W
YBR069C YOR016C
YBR069C YPR108W
YBR069C YOL109W
YBR069C YNL064C
YBR069C YML048W
YBR069C YCR034W
YBR069C YCR086W
YBR069C YCL050C
YBR069C YAR031W
YBR069C YHR114W
YBR069C YGR218W
YBR069C YDL015C
YBR069C YDR171W
YBR069C YDL199C
YBR069C YDL043C
YBR069C YDL100C
YBR069C YGL200C
YBR069C YER110C
YBR069C YDR427W
YBR069C YEL017W
YBR069C YGL122C
YBR069C YFR024C-A
YBR069C YGL051W
YBR069C YJL117W
YBR069C YHR110W
YBR069C YHR064C
YBR069C YJR010C-A
YBR069C YGR284C
YBR069C YHR020W
YBR069C YJR077C
YBR069C YNL097C
YBR070C YBR243C
YBR070C YGL122C
YBR070C YJL019W
YBR070C YGL047W
YBR070C YER110C
YBR070C YDR515W
YBR070C YDL229W
YBR070C YCL037C
YBR071W YBL032W
YBR071W YLL039C
YBR071W YHR200W
YBR072W YPL226W
YBR072W YPL169C
YBR072W YPL106C
YBR072W YGL003C
YBR072W YER070W
YBR072W YGL112C
YBR072W YGL122C
YBR072W YPL047W
YBR072W YOR159C
YBR072W YGL066W
YBR072W YDR213W
YBR072W YDR145W
YBR072W YDR172W
YBR072W YBR198C
YBR072W YCR066W
YBR072W YBR127C
YBR072W YBR072W
YBR072W YBR111W-A
YBR072W YBL016W
YBR072W YBL003C
YBR072W YDR448W
YBR072W YBR081C
YBR072W YGR192C
YBR072W YDR515W
YBR072W YDR507C
YBR072W YDR510W
YBR072W YGR252W
YBR072W YLL039C
YBR072W YKL182W
YBR072W YKL049C
YBR072W YJR043C
YBR072W YJL047C
YBR072W YIL128W
YBR072W YIL126W
YBR072W YHR027C
YBR072W YMR039C
YBR072W YOL072W
YBR072W YMR083W
YBR072W YLR055C
YBR072W YLR441C
YBR072W YLR048W
YBR072W YNL313C
YBR072W YNL255C
YBR072W YPR056W
YBR072W YPL254W
YBR072W YNL085W
YBR072W YMR236W
YBR072W YMR223W
YBR072W YOR133W
YBR072W YNL064C
YBR072W YOL148C
YBR072W YPR184W
YBR072W YPR161C
YBR073W YLL039C
YBR073W YOR261C
YBR073W YKR072C
YBR073W YKR016W
YBR073W YHR164C
YBR073W YJR145C
YBR073W YGL213C
YBR073W YER095W
YBR073W YPR080W
YBR073W YER179W
YBR073W YGL122C
YBR073W YBR073W
YBR073W YBR196C
YBR073W YDL229W
YBR073W YBR274W
YBR074W YMR083W
YBR074W YLL039C
YBR077C YGR201C
YBR077C YKR007W
YBR077C YKR039W
YBR077C YMR004W
YBR077C YML121W
YBR077C YOR045W
YBR077C YGR163W
YBR077C YGL122C
YBR077C YCL037C
YBR078W YLL039C
YBR078W YBL032W
YBR079C YAL016W
YBR079C YAL035W
YBR079C YAR042W
YBR079C YHR087W
YBR079C YDL005C
YBR079C YJL101C
YBR079C YAL041W
YBR079C YCR059C
YBR079C YBR194W
YBR079C YBR143C
YBR079C YBL072C
YBR079C YDR025W
YBR079C YDL019C
YBR079C YJL014W
YBR079C YHL004W
YBR079C YDR064W
YBR079C YER165W
YBR079C YEL034W
YBR079C YIR010W
YBR079C YDR429C
YBR079C YGR214W
YBR079C YDR099W
YBR079C YDR091C
YBR079C YER036C
YBR079C YER151C
YBR079C YER025W
YBR079C YER102W
YBR079C YGR162W
YBR079C YGL019W
YBR079C YIL106W
YBR079C YER177W
YBR079C YGL003C
YBR079C YGL106W
YBR079C YIL071C
YBR079C YGR118W
YBR079C YGR054W
YBR079C YIL035C
YBR079C YGL130W
YBR079C YGL122C
YBR079C YGL123W
YBR079C YML085C
YBR079C YLR048W
YBR079C YPL001W
YBR079C YJR045C
YBR079C YLL039C
YBR079C YJR007W
YBR079C YJL140W
YBR079C YJR047C
YBR079C YKL004W
YBR079C YKR063C
YBR079C YKL049C
YBR079C YOR361C
YBR079C YLR259C
YBR079C YNL178W
YBR079C YLR199C
YBR079C YMR309C
YBR079C YLR192C
YBR079C YLR178C
YBR079C YLR175W
YBR079C YMR186W
YBR079C YMR012W
YBR079C YMR146C
YBR079C YOR096W
YBR079C YNL207W
YBR079C YNR051C
YBR079C YNL255C
YBR079C YNL243W
YBR079C YNL244C
YBR079C YOR061W
YBR079C YOL117W
YBR079C YOL087C
YBR079C YOR052C
YBR079C YOL121C
YBR079C YOR039W
YBR079C YPL237W
YBR079C YPL081W
YBR079C YPR163C
YBR079C YPR152C
YBR079C YPR041W
YBR079C YPR016C
YBR079C YPR132W
YBR079C YPR086W
YBR079C YPR116W
YBR080C YIL004C
YBR080C YGR252W
YBR080C YHL030W
YBR080C YDR363W-A
YBR080C YDR225W
YBR080C YGR209C
YBR080C YDR224C
YBR080C YAL030W
YBR080C YDL156W
YBR080C YBL050W
YBR080C YBL003C
YBR080C YBL002W
YBR080C YDL147W
YBR080C YBR010W
YBR080C YBL078C
YBR080C YCR083W
YBR080C YBR081C
YBR080C YBR160W
YBR080C YLR093C
YBR080C YGL137W
YBR080C YGL122C
YBR080C YGL011C
YBR080C YGL098W
YBR080C YGL095C
YBR080C YFL029C
YBR080C YDR427W
YBR080C YLR078C
YBR080C YLL039C
YBR080C YIL007C
YBR080C YKL196C
YBR080C YLR055C
YBR080C YLR026C
YBR080C YLR043C
YBR080C YOL038W
YBR080C YMR287C
YBR080C YLR268W
YBR080C YML092C
YBR080C YNL031C
YBR080C YMR301C
YBR080C YNL015W
YBR080C YPL031C
YBR080C YOR036W
YBR080C YOR244W
YBR081C YOL148C
YBR081C YDR143C
YBR081C YDR121W
YBR081C YCR065W
YBR081C YDR346C
YBR081C YOR023C
YBR081C YOL086C
YBR081C YOL088C
YBR081C YDR127W
YBR081C YDR145W
YBR081C YCR009C
YBR081C YBL032W
YBR081C YBL031W
YBR081C YBL004W
YBR081C YBL003C
YBR081C YAR042W
YBR081C YAL032C
YBR081C YAL005C
YBR081C YAL029C
YBR081C YCL061C
YBR081C YBR136W
YBR081C YBR009C
YBR081C YCL064C
YBR081C YBL075C
YBR081C YBL066C
YBR081C YBL039C
YBR081C YBL052C
YBR081C YBR025C
YBR081C YBR126C
YBR081C YBR010W
YBR081C YBR121C
YBR081C YBR072W
YBR081C YBR049C
YBR081C YBR111W-A
YBR081C YBR080C
YBR081C YBR109C
YBR081C YCL010C
YBR081C YBR198C
YBR081C YBR289W
YBR081C YBR154C
YBR081C YBR139W
YBR081C YBR143C
YBR081C YBR253W
YBR081C YDR060W
YBR081C YOL077C
YBR081C YOL068C
YBR081C YDR371W
YBR081C YDR099W
YBR081C YDR359C
YBR081C YDR238C
YBR081C YDR071C
YBR081C YDR301W
YBR081C YDL126C
YBR081C YDL166C
YBR081C YDL042C
YBR081C YDL029W
YBR081C YDR026C
YBR081C YDL007W
YBR081C YCR082W
YBR081C YDL073W
YBR081C YDL084W
YBR081C YDL081C
YBR081C YDL225W
YBR081C YDL143W
YBR081C YDL132W
YBR081C YDL185W
YBR081C YDL130W
YBR081C YDR190C
YBR081C YDR164C
YBR081C YDR233C
YBR081C YDR146C
YBR081C YDR172W
YBR081C YDR120C
YBR081C YDR171W
YBR081C YOL039W
YBR081C YDR372C
YBR081C YDR167W
YBR081C YDR181C
YBR081C YDR176W
YBR081C YOL004W
YBR081C YDR216W
YBR081C YNL330C
YBR081C YDR191W
YBR081C YDR394W
YBR081C YDR382W
YBR081C YDR392W
YBR081C YOR025W
YBR081C YOR061W
YBR081C YOR064C
YBR081C YOR098C
YBR081C YOR310C
YBR081C YPR168W
YBR081C YOR244W
YBR081C YOR213C
YBR081C YOR133W
YBR081C YPR143W
YBR081C YOR119C
YBR081C YOR326W
YBR081C YPR135W
YBR081C YOR341W
YBR081C YPL001W
YBR081C YPR110C
YBR081C YPL226W
YBR081C YPL047W
YBR081C YPL011C
YBR081C YPL131W
YBR081C YPL082C
YBR081C YPL129W
YBR081C YNL298W
YBR081C YDR403W
YBR081C YPR079W
YBR081C YHR187W
YBR081C YJL081C
YBR081C YJL052W
YBR081C YJL034W
YBR081C YEL056W
YBR081C YPR031W
YBR081C YEL055C
YBR081C YNL208W
YBR081C YHR099W
YBR081C YJL176C
YBR081C YFL039C
YBR081C YEL054C
YBR081C YDR452W
YBR081C YFL022C
YBR081C YFL037W
YBR081C YFL024C
YBR081C YEL051W
YBR081C YDR448W
YBR081C YDR432W
YBR081C YEL018W
YBR081C YEL026W
YBR081C YFL016C
YBR081C YDR505C
YBR081C YEL009C
YBR081C YDR510W
YBR081C YER165W
YBR081C YER048C
YBR081C YER025W
YBR081C YER164W
YBR081C YER148W
YBR081C YER107C
YBR081C YHR090C
YBR081C YHR084W
YBR081C YJL008C
YBR081C YFR019W
YBR081C YJL014W
YBR081C YJL013C
YBR081C YFR014C
YBR081C YHR089C
YBR081C YIL142W
YBR081C YHR066W
YBR081C YGL066W
YBR081C YGL048C
YBR081C YFR031C-A
YBR081C YGR184C
YBR081C YFR023W
YBR081C YGL120C
YBR081C YGL112C
YBR081C YGL043W
YBR081C YGL030W
YBR081C YFR037C
YBR081C YGL105W
YBR081C YGL071W
YBR081C YGL073W
YBR081C YGR181W
YBR081C YGL238W
YBR081C YGL201C
YBR081C YGL158W
YBR081C YGL171W
YBR081C YGL237C
YBR081C YGL206C
YBR081C YGL207W
YBR081C YGR167W
YBR081C YGR002C
YBR081C YGL244W
YBR081C YGL252C
YBR081C YGR162W
YBR081C YGR086C
YBR081C YGR119C
YBR081C YHR027C
YBR081C YGR188C
YBR081C YGR210C
YBR081C YIL075C
YBR081C YHR064C
YBR081C YIL022W
YBR081C YHR023W
YBR081C YGR252W
YBR081C YGR250C
YBR081C YHR015W
YBR081C YGR274C
YBR081C YHL014C
YBR081C YNL189W
YBR081C YNL138W
YBR081C YJR045C
YBR081C YJR009C
YBR081C YPR023C
YBR081C YJR064W
YBR081C YPL254W
YBR081C YNL136W
YBR081C YJR082C
YBR081C YNL107W
YBR081C YPL240C
YBR081C YPL236C
YBR081C YKL007W
YBR081C YNL112W
YBR081C YPR025C
YBR081C YLR055C
YBR081C YLL022C
YBR081C YPL235W
YBR081C YNL055C
YBR081C YKL016C
YBR081C YKR059W
YBR081C YLL039C
YBR081C YLL034C
YBR081C YKR048C
YBR081C YKR006C
YBR081C YKR003W
YBR081C YKL049C
YBR081C YKR001C
YBR081C YKL062W
YBR081C YKL181W
YBR081C YKL127W
YBR081C YKL081W
YBR081C YKL104C
YBR081C YNL031C
YBR081C YMR314W
YBR081C YLR433C
YBR081C YLR157C-B
YBR081C YLR134W
YBR081C YNL037C
YBR081C YMR304W
YBR081C YLR167W
YBR081C YLR384C
YBR081C YLR340W
YBR081C YLR228C
YBR081C YLR175W
YBR081C YLR314C
YBR081C YLR249W
YBR081C YLR259C
YBR081C YNL030W
YBR081C YMR246W
YBR081C YML007W
YBR081C YMR047C
YBR081C YLR447C
YBR081C YMR037C
YBR081C YML028W
YBR081C YML010W
YBR081C YML015C
YBR081C YMR012W
YBR081C YML057W
YBR081C YML114C
YBR081C YNL027W
YBR081C YMR236W
YBR081C YMR186W
YBR081C YMR049C
YBR081C YMR127C
YBR081C YMR116C
YBR081C YMR121C
YBR081C YMR227C
YBR081C YMR214W
YBR081C YMR205C
YBR081C YMR223W
YBR082C YOR261C
YBR082C YPL153C
YBR082C YER021W
YBR082C YER018C
YBR082C YER068W
YBR082C YOR259C
YBR082C YER094C
YBR082C YER125W
YBR082C YOR249C
YBR082C YER012W
YBR082C YOR191W
YBR082C YEL037C
YBR082C YFR004W
YBR082C YOR157C
YBR082C YFR010W
YBR082C YDR529C
YBR082C YDR460W
YBR082C YFR050C
YBR082C YOR117W
YBR082C YDR427W
YBR082C YOR026W
YBR082C YFR052W
YBR082C YGL004C
YBR082C YDR394W
YBR082C YDR363W-A
YBR082C YDR118W
YBR082C YBL032W
YBR082C YDR266C
YBR082C YOL038W
YBR082C YLL039C
YBR082C YGL011C
YBR082C YCL037C
YBR082C YBL084C
YBR082C YBL041W
YBR082C YDR069C
YBR082C YBR173C
YBR082C YBR109C
YBR082C YDR059C
YBR082C YDL013W
YBR082C YDL007W
YBR082C YDL008W
YBR082C YDL190C
YBR082C YDL097C
YBR082C YDL147W
YBR082C YKR094C
YBR082C YHR166C
YBR082C YGL122C
YBR082C YDR177W
YBR082C YGL048C
YBR082C YDR244W
YBR082C YDR244W
YBR082C YHR052W
YBR082C YGR135W
YBR082C YGL131C
YBR082C YGL141W
YBR082C YHR027C
YBR082C YGR253C
YBR082C YHL030W
YBR082C YKR017C
YBR082C YJL047C
YBR082C YHR200W
YBR082C YJL001W
YBR082C YIL075C
YBR082C YIL148W
YBR082C YKL145W
YBR082C YJL210W
YBR082C YKL034W
YBR082C YKL010C
YBR082C YKL022C
YBR082C YNL071W
YBR082C YLR127C
YBR082C YOL133W
YBR082C YNR015W
YBR082C YLR005W
YBR082C YLR148W
YBR082C YNL031C
YBR082C YMR314W
YBR082C YLR234W
YBR082C YMR231W
YBR082C YLR421C
YBR082C YML092C
YBR082C YOR362C
YBR082C YOR294W
YBR082C YPL269W
YBR082C YPR103W
YBR082C YPR108W
YBR083W YOR032C
YBR083W YOR221C
YBR083W YKL161C
YBR083W YKR095W
YBR083W YKL126W
YBR083W YLL039C
YBR083W YOR032C
YBR083W YNL030W
YBR083W YMR164C
YBR083W YLR113W
YBR083W YJL106W
YBR083W YPL235W
YBR083W YPL049C
YBR083W YOR344C
YBR083W YHR084W
YBR083W YGR040W
YBR083W YBL016W
YBR083W YGR040W
YBR083W YHR084W
YBR083W YFL009W
YBR083W YBL032W
YBR083W YBL016W
YBR083W YER125W
YBR083W YBR083W
YBR083W YER109C
YBR083W YDR510W
YBR083W YDR224C
YBR084C-A YHR089C
YBR084C-A YER095W
YBR084C-A YDR412W
YBR084C-A YDR515W
YBR084C-A YDR388W
YBR084C-A YHL030W
YBR084C-A YDR004W
YBR084C-A YGR103W
YBR084C-A YFR004W
YBR084C-A YGL122C
YBR084C-A YDL005C
YBR084C-A YDL003W
YBR084C-A YGR069W
YBR084C-A YCL037C
YBR084C-A YER179W
YBR084C-A YCR057C
YBR084C-A YBL039C
YBR084C-A YER151C
YBR084C-A YBL007C
YBR084C-A YGL246C
YBR084C-A YKR081C
YBR084C-A YKL135C
YBR084C-A YJL020C
YBR084C-A YHR114W
YBR084C-A YLL039C
YBR084C-A YLR029C
YBR084C-A YNL255C
YBR084C-A YMR032W
YBR084C-A YNL069C
YBR084C-A YNR051C
YBR084C-A YPR016C
YBR084W YMR116C
YBR084W YLR448W
YBR084W YLR075W
YBR084W YLR340W
YBR084W YLL039C
YBR084W YER123W
YBR084W YPR086W
YBR084W YKL180W
YBR084W YKL135C
YBR084W YFR031C-A
YBR084W YER036C
YBR084W YER151C
YBR084W YDR471W
YBR084W YDR466W
YBR084W YBL035C
YBR084W YAL035W
YBR084W YAL019W
YBR084W YBL032W
YBR084W YBL022C
YBR084W YBL024W
YBR084W YDR365C
YBR084W YBR055C
YBR084W YBR009C
YBR084W YBR028C
YBR084W YDL130W
YBR084W YBR143C
YBR084W YCR008W
YBR084W YJR059W
YBR084W YIR010W
YBR084W YHR013C
YBR084W YPL005W
YBR084W YHR010W
YBR084W YFR040W
YBR084W YPL131W
YBR084W YGR285C
YBR084W YGL100W
YBR084W YGL019W
YBR084W YGL099W
YBR084W YGR214W
YBR084W YGL207W
YBR084W YGR204W
YBR084W YIL018W
YBR084W YHR193C
YBR084W YHR064C
YBR084W YOR063W
YBR084W YNL135C
YBR084W YNL030W
YBR084W YHR066W
YBR084W YHR089C
YBR084W YHR069C
YBR084W YNL207W
YBR084W YOR014W
YBR084W YNL255C
YBR084W YOL121C
YBR084W YOL120C
YBR084W YNR051C
YBR085C-A YGL122C
YBR085C-A YDR091C
YBR085W YKR016W
YBR085W YJR045C
YBR085W YHR010W
YBR085W YHR002W
YBR085W YGL167C
YBR085W YLL039C
YBR085W YLR340W
YBR085W YOR038C
YBR085W YML085C
YBR085W YML058W
YBR085W YGL122C
YBR085W YCR061W
YBR085W YDR012W
YBR085W YDL043C
YBR085W YER110C
YBR086C YGR142W
YBR086C YDL209C
YBR086C YBL032W
YBR086C YDR510W
YBR086C YKL212W
YBR086C YJR045C
YBR086C YKL130C
YBR086C YPR086W
YBR086C YNL194C
YBR086C YLL039C
YBR087W YOL094C
YBR087W YPL167C
YBR087W YOR267C
YBR087W YOL094C
YBR087W YDL070W
YBR087W YOR217W
YBR087W YBL003C
YBR087W YNL290W
YBR087W YDL025C
YBR087W YCR008W
YBR087W YCL037C
YBR087W YCL016C
YBR087W YBR274W
YBR087W YBL035C
YBR087W YBL035C
YBR087W YBR088C
YBR087W YBL035C
YBR087W YBR009C
YBR087W YBR010W
YBR087W YBR088C
YBR087W YBR088C
YBR087W YNL290W
YBR087W YOR217W
YBR087W YOR217W
YBR087W YNL290W
YBR087W YNL273W
YBR087W YOR144C
YBR087W YNL262W
YBR087W YLL039C
YBR087W YOL094C
YBR087W YKL168C
YBR087W YKL113C
YBR087W YER173W
YBR087W YDL102W
YBR087W YEL026W
YBR087W YDR171W
YBR087W YDR087C
YBR087W YDL214C
YBR087W YDL164C
YBR087W YKL045W
YBR087W YJL090C
YBR087W YHR191C
YBR087W YIR010W
YBR087W YIR008C
YBR087W YIR008C
YBR087W YIR008C
YBR087W YJR068W
YBR087W YJL115W
YBR087W YJL165C
YBR087W YJR068W
YBR087W YJL194W
YBR087W YJR068W
YBR087W YNL102W
YBR087W YNL102W
YBR087W YML105C
YBR087W YNL031C
YBR087W YNL102W
YBR087W YMR181C
YBR087W YLR399C
YBR087W YNL183C
YBR087W YMR031C
YBR087W YNL255C
YBR087W YLR390W
YBR087W YMR078C
YBR087W YMR048W
YBR087W YLR223C
YBR087W YLR150W
YBR087W YNL088W
YBR087W YNL030W
YBR088C YIL139C
YBR088C YIL148W
YBR088C YIL015W
YBR088C YIL035C
YBR088C YHR164C
YBR088C YHR031C
YBR088C YHR090C
YBR088C YGR108W
YBR088C YGR040W
YBR088C YGR109C
YBR088C YHR030C
YBR088C YGR002C
YBR088C YGR203W
YBR088C YGL133W
YBR088C YGL259W
YBR088C YGR180C
YBR088C YGL258W-A
YBR088C YGR132C
YBR088C YDL017W
YBR088C YCR092C
YBR088C YGL097W
YBR088C YCR066W
YBR088C YCR066W
YBR088C YGR258C
YBR088C YCR066W
YBR088C YCR034W
YBR088C YGL087C
YBR088C YDL025C
YBR088C YDL102W
YBR088C YDL064W
YBR088C YCR008W
YBR088C YCL037C
YBR088C YCR014C
YBR088C YDL135C
YBR088C YBR274W
YBR088C YPL235W
YBR088C YPR200C
YBR088C YBR274W
YBR088C YPL256C
YBR088C YPR018W
YBR088C YCL016C
YBR088C YPR120C
YBR088C YBR263W
YBR088C YBL019W
YBR088C YAR007C
YBR088C YDL155W
YBR088C YDR129C
YBR088C YDL140C
YBR088C YBR274W
YBR088C YPR119W
YBR088C YPL216W
YBR088C YAL040C
YBR088C YBL016W
YBR088C YDR097C
YBR088C YBR160W
YBR088C YDL164C
YBR088C YBL035C
YBR088C YBL035C
YBR088C YBL035C
YBR088C YBR087W
YBR088C YBR160W
YBR088C YBR087W
YBR088C YDR081C
YBR088C YBL088C
YBR088C YBR087W
YBR088C YBL088C
YBR088C YBR088C
YBR088C YDL214C
YBR088C YDR013W
YBR088C YDR004W
YBR088C YPR054W
YBR088C YDR144C
YBR088C YIR008C
YBR088C YMR036C
YBR088C YER095W
YBR088C YPL167C
YBR088C YER051W
YBR088C YDR190C
YBR088C YEL012W
YBR088C YML102W
YBR088C YDR181C
YBR088C YIR008C
YBR088C YDR510W
YBR088C YDR349C
YBR088C YDR224C
YBR088C YDR263C
YBR088C YDR419W
YBR088C YDR409W
YBR088C YDR409W
YBR088C YER171W
YBR088C YER041W
YBR088C YEL055C
YBR088C YIR008C
YBR088C YER169W
YBR088C YER100W
YBR088C YIL150C
YBR088C YER179W
YBR088C YER173W
YBR088C YER176W
YBR088C YGL058W
YBR088C YFL029C
YBR088C YFR027W
YBR088C YLL039C
YBR088C YIR039C
YBR088C YKL113C
YBR088C YML065W
YBR088C YJL194W
YBR088C YML061C
YBR088C YJL026W
YBR088C YJL194W
YBR088C YJL165C
YBR088C YJL092W
YBR088C YJL092W
YBR088C YLL002W
YBR088C YJR068W
YBR088C YKL045W
YBR088C YJR043C
YBR088C YJR006W
YBR088C YJR035W
YBR088C YKR094C
YBR088C YKL017C
YBR088C YJR068W
YBR088C YJR068W
YBR088C YKL168C
YBR088C YJR119C
YBR088C YKL161C
YBR088C YML056C
YBR088C YLR032W
YBR088C YLR113W
YBR088C YML065W
YBR088C YLR035C
YBR088C YLR103C
YBR088C YLR058C
YBR088C YML021C
YBR088C YLR120C
YBR088C YLR121C
YBR088C YLR430W
YBR088C YLR210W
YBR088C YLR176C
YBR088C YLR247C
YBR088C YLR247C
YBR088C YPL154C
YBR088C YPR019W
YBR088C YNL290W
YBR088C YMR190C
YBR088C YMR176W
YBR088C YMR039C
YBR088C YMR078C
YBR088C YMR167W
YBR088C YMR106C
YBR088C YMR080C
YBR088C YNL262W
YBR088C YNL183C
YBR088C YNL031C
YBR088C YMR284W
YBR088C YMR199W
YBR088C YNL112W
YBR088C YNL098C
YBR088C YNL072W
YBR088C YNL097C
YBR088C YNL102W
YBR088C YNL102W
YBR088C YNL102W
YBR088C YNL186W
YBR088C YNL218W
YBR088C YNL186W
YBR088C YNL206C
YBR088C YNL290W
YBR088C YPL008W
YBR088C YPL086C
YBR088C YOR236W
YBR088C YOL087C
YBR088C YOR217W
YBR088C YOL006C
YBR088C YNL290W
YBR088C YNR052C
YBR088C YNL312W
YBR088C YNL330C
YBR088C YOR231W
YBR088C YOR217W
YBR088C YOR033C
YBR088C YOL090W
YBR088C YOL094C
YBR088C YOR020C
YBR088C YOL094C
YBR088C YOL094C
YBR088C YOR217W
YBR088C YOR116C
YBR088C YOR074C
YBR088C YOR064C
YBR088C YOR213C
YBR088C YOR101W
YBR088C YOR144C
YBR088C YOR346W
YBR088C YOR267C
YBR088C YPL031C
YBR088C YOR363C
YBR088C YOR330C
YBR089C-A YJL026W
YBR089C-A YIR010W
YBR089C-A YGL207W
YBR089C-A YIL143C
YBR089C-A YGL162W
YBR089C-A YGL133W
YBR089C-A YIL126W
YBR089C-A YGR104C
YBR089C-A YGR005C
YBR089C-A YGR063C
YBR089C-A YHR154W
YBR089C-A YGR186W
YBR089C-A YGR274C
YBR089C-A YLR321C
YBR089C-A YJL176C
YBR089C-A YLR033W
YBR089C-A YJR060W
YBR089C-A YJL140W
YBR089C-A YLL001W
YBR089C-A YKR001C
YBR089C-A YKL028W
YBR089C-A YKR062W
YBR089C-A YKR095W
YBR089C-A YNL216W
YBR089C-A YNR003C
YBR089C-A YML010W
YBR089C-A YML063W
YBR089C-A YNL189W
YBR089C-A YMR125W
YBR089C-A YNL031C
YBR089C-A YNL030W
YBR089C-A YOR304W
YBR089C-A YOR110W
YBR089C-A YOR187W
YBR089C-A YOR116C
YBR089C-A YOR210W
YBR089C-A YOR224C
YBR089C-A YPL235W
YBR089C-A YPL127C
YBR089C-A YPL194W
YBR089C-A YPL082C
YBR089C-A YPL248C
YBR089C-A YPR052C
YBR089C-A YPR187W
YBR089C-A YPR056W
YBR089C-A YBL003C
YBR089C-A YAR007C
YBR089C-A YBL002W
YBR089C-A YBR009C
YBR089C-A YBR010W
YBR089C-A YGL122C
YBR089C-A YBR154C
YBR089C-A YGL025C
YBR089C-A YBR245C
YBR089C-A YFR013W
YBR089C-A YFR037C
YBR089C-A YDR515W
YBR089C-A YDL092W
YBR089C-A YCR084C
YBR089C-A YDR460W
YBR089C-A YDL140C
YBR089C-A YDR332W
YBR089C-A YDR190C
YBR089C-A YDR311W
YBR089C-A YDR225W
YBR089C-A YDR224C
YBR089C-A YDR208W
YBR089W YGL070C
YBR090C YNL255C
YBR090C YGL122C
YBR090C YER158C
YBR090C YDR515W
YBR090C YCL037C
YBR091C YDL217C
YBR091C YDL217C
YBR091C YCL037C
YBR091C YBR091C
YBR091C YGL122C
YBR091C YEL020W-A
YBR091C YOR297C
YBR091C YNL255C
YBR091C YKL141W
YBR091C YGR181W
YBR091C YKL002W
YBR091C YHR005C-A
YBR091C YJR135W-A
YBR091C YJL054W
YBR091C YJR077C
YBR091C YMR056C
YBR091C YKL195W
YBR091C YNR017W
YBR091C YNR017W
YBR092C YPL031C
YBR093C YML077W
YBR093C YKR106W
YBR093C YJL176C
YBR093C YKR048C
YBR093C YJL115W
YBR093C YBR093C
YBR093C YBR039W
YBR093C YBR009C
YBR093C YAR071W
YBR093C YCL043C
YBR093C YDL106C
YBR093C YDL106C
YBR093C YJL066C
YBR093C YGR252W
YBR093C YEL009C
YBR093C YGR282C
YBR093C YOR290C
YBR093C YNL030W
YBR093C YPL031C
YBR093C YPR086W
YBR094W YIL035C
YBR094W YEL015W
YBR094W YDL015C
YBR094W YKR009C
YBR094W YOR167C
YBR094W YOL149W
YBR094W YOR061W
YBR095C YDR510W
YBR095C YDR143C
YBR095C YDR295C
YBR095C YDR207C
YBR095C YDR155C
YBR095C YDL076C
YBR095C YCR033W
YBR095C YCR009C
YBR095C YBR103W
YBR095C YBR010W
YBR095C YBR009C
YBR095C YAL013W
YBR095C YBL054W
YBR095C YMR075W
YBR095C YGR014W
YBR095C YGL194C
YBR095C YGL131C
YBR095C YER088C
YBR095C YGL122C
YBR095C YMR053C
YBR095C YIL084C
YBR095C YKL049C
YBR095C YIL112W
YBR095C YIL094C
YBR095C YKL185W
YBR095C YLR183C
YBR095C YKR029C
YBR095C YOL004W
YBR095C YMR159C
YBR095C YMR263W
YBR095C YMR176W
YBR095C YNL330C
YBR095C YNL031C
YBR095C YNL021W
YBR095C YNL030W
YBR095C YNL309W
YBR095C YNL097C
YBR095C YNL189W
YBR095C YPR068C
YBR095C YPL139C
YBR095C YOL068C
YBR095C YOR279C
YBR095C YPR023C
YBR095C YPL149W
YBR095C YPL181W
YBR095C YPR179C
YBR096W YIL034C
YBR096W YCL037C
YBR097W YLR240W
YBR097W YLL039C
YBR097W YHR005C
YBR097W YDR388W
YBR097W YBR128C
YBR097W YBR097W
YBR097W YBL054W
YBR097W YBL056W
YBR097W YLR360W
YBR097W YPL120W
YBR098W YHR016C
YBR098W YBR098W
YBR098W YGR252W
YBR098W YDR386W
YBR098W YFR024C-A
YBR098W YGL066W
YBR098W YGL122C
YBR098W YJL088W
YBR098W YMR201C
YBR098W YKL113C
YBR099C YER133W
YBR099C YJR063W
YBR101C YDR171W
YBR101C YPL273W
YBR101C YDL229W
YBR101C YDL031W
YBR101C YBR014C
YBR101C YAL005C
YBR101C YBR169C
YBR101C YBR031W
YBR101C YBR115C
YBR101C YPL136W
YBR101C YKL171W
YBR101C YHL021C
YBR101C YFL037W
YBR101C YDR347W
YBR101C YER164W
YBR101C YGR136W
YBR101C YGL099W
YBR101C YGL122C
YBR101C YKL117W
YBR101C YJL138C
YBR101C YHR008C
YBR101C YJL117W
YBR101C YJL153C
YBR101C YJR101W
YBR101C YPL106C
YBR101C YLR432W
YBR101C YLL039C
YBR101C YKR059W
YBR101C YLL024C
YBR101C YLR194C
YBR101C YLL062C
YBR101C YLR074C
YBR101C YOL011W
YBR101C YMR092C
YBR101C YML026C
YBR101C YML126C
YBR101C YNL223W
YBR101C YMR173W
YBR101C YNL209W
YBR101C YPR154W
YBR102C YLR166C
YBR102C YER008C
YBR102C YBL085W
YBR102C YDR166C
YBR102C YBR200W
YBR102C YBL106C
YBR102C YBR010W
YBR102C YLR078C
YBR102C YGL233W
YBR102C YJL085W
YBR102C YIL068C
YBR102C YHR165C
YBR102C YIL061C
YBR102C YJL204C
YBR102C YLL039C
YBR102C YKL130C
YBR102C YLR423C
YBR102C YLR292C
YBR102C YOR326W
YBR102C YML097C
YBR102C YNL031C
YBR102C YPR032W
YBR102C YPR055W
YBR103W YKL185W
YBR103W YJR141W
YBR103W YHR058C
YBR103W YJL176C
YBR103W YJR032W
YBR103W YHL004W
YBR103W YGR239C
YBR103W YGL194C
YBR103W YGL131C
YBR103W YGL122C
YBR103W YFR037C
YBR103W YER151C
YBR103W YDR328C
YBR103W YDR295C
YBR103W YER088C
YBR103W YEL013W
YBR103W YEL064C
YBR103W YIL126W
YBR103W YIL109C
YBR103W YIL112W
YBR103W YIL084C
YBR103W YHR154W
YBR103W YHR119W
YBR103W YHR086W
YBR103W YKR029C
YBR103W YLR222C
YBR103W YDR227W
YBR103W YLL001W
YBR103W YLR183C
YBR103W YLR071C
YBR103W YLR347C
YBR103W YLR321C
YBR103W YLR409C
YBR103W YMR075W
YBR103W YNL330C
YBR103W YOR279C
YBR103W YMR061W
YBR103W YMR053C
YBR103W YML109W
YBR103W YOL135C
YBR103W YNL309W
YBR103W YNL030W
YBR103W YMR176W
YBR103W YMR155W
YBR103W YNL021W
YBR103W YMR263W
YBR103W YMR273C
YBR103W YOL068C
YBR103W YNL255C
YBR103W YNL049C
YBR103W YNL031C
YBR103W YOL004W
YBR103W YNL097C
YBR103W YNR023W
YBR103W YOR290C
YBR103W YPL139C
YBR103W YPL055C
YBR103W YOR319W
YBR103W YPL042C
YBR103W YPR023C
YBR103W YPL181W
YBR103W YPL283C
YBR103W YPR179C
YBR103W YPR068C
YBR103W YPR168W
YBR103W YDL189W
YBR103W YDL112W
YBR103W YDR155C
YBR103W YDL003W
YBR103W YCR077C
YBR103W YCR052W
YBR103W YBR009C
YBR103W YBL054W
YBR103W YAL013W
YBR103W YDL076C
YBR103W YBR095C
YBR103W YCR033W
YBR103W YBR010W
YBR103W YBR289W
YBR103W YDR207C
YBR104W YNL255C
YBR104W YGR013W
YBR104W YML085C
YBR104W YFL037W
YBR104W YLR259C
YBR105C YCL039W
YBR105C YPR010C
YBR105C YOR151C
YBR105C YBL032W
YBR105C YNL085W
YBR105C YDL082W
YBR105C YNL030W
YBR105C YMR135C
YBR105C YIL076W
YBR105C YDR255C
YBR105C YDR171W
YBR105C YIL017C
YBR105C YEL054C
YBR105C YGL227W
YBR105C YMR121C
YBR105C YLR048W
YBR105C YIL097W
YBR105C YLL039C
YBR105C YMR061W
YBR105C YLR259C
YBR105C YMR047C
YBR106W YBR293W
YBR106W YBR287W
YBR106W YBR127C
YBR106W YNL048W
YBR106W YDL128W
YBR106W YCL037C
YBR106W YJL183W
YBR106W YPR201W
YBR106W YGL167C
YBR106W YCR098C
YBR106W YCR028C
YBR106W YER039C
YBR106W YJL108C
YBR106W YDR245W
YBR106W YDR046C
YBR106W YGL122C
YBR106W YEL036C
YBR106W YDR510W
YBR106W YDR508C
YBR106W YEL027W
YBR106W YDR515W
YBR106W YEL022W
YBR106W YJL012C
YBR106W YGL070C
YBR106W YGL055W
YBR106W YFL025C
YBR106W YER110C
YBR106W YGL054C
YBR106W YGL006W
YBR106W YGL038C
YBR106W YIL120W
YBR106W YGR289C
YBR106W YGR132C
YBR106W YGR231C
YBR106W YIL048W
YBR106W YHR094C
YBR106W YHR123W
YBR106W YOL020W
YBR106W YMR279C
YBR106W YJR160C
YBR106W YJR015W
YBR106W YJR045C
YBR106W YML067C
YBR106W YJR121W
YBR106W YJR075W
YBR106W YJR124C
YBR106W YPR194C
YBR106W YNL130C
YBR106W YLR447C
YBR106W YKL002W
YBR106W YKR039W
YBR106W YKR002W
YBR106W YKL146W
YBR106W YKL165C
YBR106W YNL125C
YBR106W YLL006W
YBR106W YLR378C
YBR106W YLR342W
YBR106W YLL039C
YBR106W YLR034C
YBR106W YPR192W
YBR106W YPR124W
YBR106W YPL235W
YBR106W YOL156W
YBR106W YOL030W
YBR106W YPL189W
YBR106W YPL050C
YBR107C YKR083C
YBR107C YLR045C
YBR107C YKR037C
YBR107C YPL086C
YBR107C YKL138C-A
YBR107C YPL018W
YBR107C YOR373W
YBR107C YKL089W
YBR107C YOR195W
YBR107C YKL052C
YBR107C YLR315W
YBR107C YKL042W
YBR107C YBL032W
YBR107C YBR107C
YBR107C YJR135C
YBR107C YAL034W-A
YBR107C YDR515W
YBR107C YDR016C
YBR107C YBR233W-A
YBR107C YBR211C
YBR107C YDR421W
YBR107C YDL028C
YBR107C YCL029C
YBR107C YDR383C
YBR107C YDR254W
YBR107C YDR130C
YBR107C YDR201W
YBR107C YDR356W
YBR107C YDR318W
YBR107C YDR320C-A
YBR107C YJR112W
YBR107C YGL075C
YBR107C YDR532C
YBR107C YER133W
YBR107C YER106W
YBR107C YEL061C
YBR107C YER018C
YBR107C YGL071W
YBR107C YFR028C
YBR107C YER177W
YBR107C YFR002W
YBR107C YGL070C
YBR107C YGL060W
YBR107C YGL061C
YBR107C YJR089W
YBR107C YGR179C
YBR107C YGR113W
YBR107C YGL093W
YBR107C YGL172W
YBR107C YGR161C
YBR107C YGR119C
YBR107C YGR140W
YBR107C YIR010W
YBR107C YHR113W
YBR107C YGR188C
YBR107C YGR200C
YBR107C YIL144W
YBR107C YHR172W
YBR107C YIL105C
YBR107C YOR073W
YBR107C YOR026W
YBR107C YMR153W
YBR107C YMR117C
YBR107C YMR094W
YBR107C YLR381W
YBR107C YLR384C
YBR107C YOR030W
YBR107C YOL091W
YBR107C YOL069W
YBR107C YOL054W
YBR107C YMR168C
YBR107C YNL126W
YBR107C YPL268W
YBR107C YPL209C
YBR107C YPL233W
YBR107C YPR046W
YBR107C YPR049C
YBR108W YBL085W
YBR108W YBL032W
YBR108W YBL007C
YBR108W YLR438C-A
YBR108W YPL004C
YBR108W YOR181W
YBR108W YLR191W
YBR108W YJL020C
YBR108W YMR032W
YBR108W YGR074W
YBR108W YHR114W
YBR108W YFR024C-A
YBR108W YHR016C
YBR108W YHL002W
YBR108W YCR009C
YBR108W YDR388W
YBR108W YGR136W
YBR108W YCR088W
YBR108W YGR086C
YBR108W YPR154W
YBR109C YLL051C
YBR109C YKL175W
YBR109C YHR179W
YBR109C YHR102W
YBR109C YLL040C
YBR109C YKL129C
YBR109C YKR025W
YBR109C YKL122C
YBR109C YFR028C
YBR109C YKL190W
YBR109C YFR014C
YBR109C YKL048C
YBR109C YJR073C
YBR109C YKL042W
YBR109C YFR004W
YBR109C YKL007W
YBR109C YDR515W
YBR109C YFL039C
YBR109C YJR065C
YBR109C YJR104C
YBR109C YFL014W
YBR109C YFL010W-A
YBR109C YEL037C
YBR109C YJL194W
YBR109C YDR519W
YBR109C YFR054C
YBR109C YFL004W
YBR109C YER120W
YBR109C YER072W
YBR109C YER023W
YBR109C YFL003C
YBR109C YER098W
YBR109C YER129W
YBR109C YJL187C
YBR109C YIL074C
YBR109C YHR028C
YBR109C YHR026W
YBR109C YGL179C
YBR109C YHR023W
YBR109C YGL229C
YBR109C YGL242C
YBR109C YJL115W
YBR109C YIL095W
YBR109C YHR207C
YBR109C YIL021W
YBR109C YJL012C
YBR109C YIL106W
YBR109C YIL149C
YBR109C YLR055C
YBR109C YLL060C
YBR109C YNL225C
YBR109C YNL202W
YBR109C YNL209W
YBR109C YLR113W
YBR109C YLR205C
YBR109C YLR196W
YBR109C YNL281W
YBR109C YNL267W
YBR109C YML022W
YBR109C YLR229C
YBR109C YLR260W
YBR109C YNL180C
YBR109C YLR212C
YBR109C YML057W
YBR109C YLR443W
YBR109C YLR356W
YBR109C YLR288C
YBR109C YLR274W
YBR109C YLR433C
YBR109C YLR304C
YBR109C YLR429W
YBR109C YNL135C
YBR109C YMR223W
YBR109C YMR111C
YBR109C YMR055C
YBR109C YMR109W
YBR109C YMR217W
YBR109C YMR071C
YBR109C YMR200W
YBR109C YNL112W
YBR109C YNL031C
YBR109C YMR250W
YBR109C YMR315W
YBR109C YNL079C
YBR109C YNL053W
YBR109C YNL066W
YBR109C YOR171C
YBR109C YOR133W
YBR109C YOL109W
YBR109C YPR171W
YBR109C YOL016C
YBR109C YNR035C
YBR109C YOR127W
YBR109C YOR061W
YBR109C YOR036W
YBR109C YOR029W
YBR109C YOR106W
YBR109C YOR039W
YBR109C YOR039W
YBR109C YPR093C
YBR109C YPL106C
YBR109C YOR298C-A
YBR109C YOR181W
YBR109C YPL019C
YBR109C YOR326W
YBR109C YOR358W
YBR109C YPR052C
YBR109C YPL124W
YBR109C YPL242C
YBR109C YPL254W
YBR109C YPL249C
YBR109C YGR050C
YBR109C YGR240C
YBR109C YGR252W
YBR109C YGR253C
YBR109C YGR155W
YBR109C YGR034W
YBR109C YGR144W
YBR109C YGL122C
YBR109C YGL106W
YBR109C YDR323C
YBR109C YDR385W
YBR109C YDR356W
YBR109C YDR292C
YBR109C YDR231C
YBR109C YGL043W
YBR109C YDR441C
YBR109C YBR001C
YBR109C YDR267C
YBR109C YAL029C
YBR109C YBL091C-A
YBR109C YBL105C
YBR109C YBL031W
YBR109C YAR064W
YBR109C YBR011C
YBR109C YDR195W
YBR109C YCL037C
YBR109C YGL006W
YBR109C YBR050C
YBR109C YBR229C
YBR109C YBR218C
YBR109C YBR109C
YBR109C YBR081C
YBR109C YBR082C
YBR109C YBR213W
YBR109C YBR130C
YBR109C YBR169C
YBR109C YDR155C
YBR109C YGR123C
YBR109C YDL028C
YBR109C YGL063W
YBR109C YCR008W
YBR109W-A YHR114W
YBR110W YDL206W
YBR110W YDL015C
YBR110W YCL050C
YBR110W YCR034W
YBR110W YCL027W
YBR110W YBR290W
YBR110W YKL065C
YBR110W YHL048W
YBR110W YDR307W
YBR110W YGL200C
YBR110W YEL063C
YBR110W YEL002C
YBR110W YEL017C-A
YBR110W YJR010C-A
YBR110W YHR026W
YBR110W YGR060W
YBR110W YGR105W
YBR110W YHR142W
YBR110W YHR133C
YBR110W YHR140W
YBR110W YMR058W
YBR110W YLL061W
YBR110W YLL028W
YBR110W YML123C
YBR110W YLR241W
YBR110W YLR372W
YBR110W YPL274W
YBR110W YMR215W
YBR110W YPL264C
YBR110W YPR156C
YBR111C YGL122C
YBR111W-A YGL079W
YBR111W-A YGL112C
YBR111W-A YGL073W
YBR111W-A YGL066W
YBR111W-A YGL017W
YBR111W-A YGL030W
YBR111W-A YGL173C
YBR111W-A YPL047W
YBR111W-A YLR167W
YBR111W-A YGL122C
YBR111W-A YGL206C
YBR111W-A YLR150W
YBR111W-A YGL252C
YBR111W-A YGR002C
YBR111W-A YLR055C
YBR111W-A YGR119C
YBR111W-A YLL039C
YBR111W-A YLL022C
YBR111W-A YGR250C
YBR111W-A YGR178C
YBR111W-A YGR167W
YBR111W-A YGR162W
YBR111W-A YLL003W
YBR111W-A YGR252W
YBR111W-A YJL005W
YBR111W-A YHR121W
YBR111W-A YHR084W
YBR111W-A YHR077C
YBR111W-A YHR099W
YBR111W-A YHR090C
YBR111W-A YKR006C
YBR111W-A YJL034W
YBR111W-A YJR045C
YBR111W-A YJR009C
YBR111W-A YJL052W
YBR111W-A YJL081C
YBR111W-A YKR003W
YBR111W-A YKL007W
YBR111W-A YJR082C
YBR111W-A YKL006W
YBR111W-A YKL196C
YBR111W-A YKL060C
YBR111W-A YKL104C
YBR111W-A YOR257W
YBR111W-A YMR012W
YBR111W-A YOR310C
YBR111W-A YPL001W
YBR111W-A YML010W
YBR111W-A YML007W
YBR111W-A YLR403W
YBR111W-A YLR340W
YBR111W-A YOR244W
YBR111W-A YOR213C
YBR111W-A YMR214W
YBR111W-A YMR127C
YBR111W-A YMR121C
YBR111W-A YOR064C
YBR111W-A YMR223W
YBR111W-A YNL136W
YBR111W-A YOR020C
YBR111W-A YOL148C
YBR111W-A YOR023C
YBR111W-A YNL138W
YBR111W-A YOL039W
YBR111W-A YOL139C
YBR111W-A YOL051W
YBR111W-A YOL120C
YBR111W-A YOL086C
YBR111W-A YOL072W
YBR111W-A YPL082C
YBR111W-A YPL081W
YBR111W-A YPL049C
YBR111W-A YPL129W
YBR111W-A YPL093W
YBR111W-A YPL220W
YBR111W-A YPL235W
YBR111W-A YPL169C
YBR111W-A YPR031W
YBR111W-A YPL254W
YBR111W-A YPR023C
YBR111W-A YPL131W
YBR111W-A YFR031C-A
YBR111W-A YNL107W
YBR111W-A YFL024C
YBR111W-A YNL085W
YBR111W-A YFL039C
YBR111W-A YFL037W
YBR111W-A YMR314W
YBR111W-A YNL031C
YBR111W-A YER164W
YBR111W-A YER056C-A
YBR111W-A YMR287C
YBR111W-A YBR198C
YBR111W-A YBR111W-A
YBR111W-A YMR242C
YBR111W-A YMR236W
YBR111W-A YER165W
YBR111W-A YBR111W-A
YBR111W-A YBR135W
YBR111W-A YBR081C
YBR111W-A YBR111W-A
YBR111W-A YBR010W
YBR111W-A YBR072W
YBR111W-A YBL052C
YBR111W-A YBL075C
YBR111W-A YBL003C
YBR111W-A YBL002W
YBR111W-A YEL054C
YBR111W-A YER048C
YBR111W-A YEL056W
YBR111W-A YDR515W
YBR111W-A YCL010C
YBR111W-A YDR505C
YBR111W-A YDR523C
YBR111W-A YBR225W
YBR111W-A YDR452W
YBR111W-A YDR359C
YBR111W-A YDR145W
YBR111W-A YCR082W
YBR111W-A YDL081C
YBR111W-A YDL073W
YBR111W-A YDL007W
YBR111W-A YDL053C
YBR111W-A YDR071C
YBR111W-A YDL140C
YBR111W-A YDL126C
YBR111W-A YDL130W
YBR111W-A YDR028C
YBR111W-A YDL160C
YBR111W-A YDR027C
YBR111W-A YDR448W
YBR111W-A YDR225W
YBR111W-A YDR216W
YBR111W-A YDR167W
YBR111W-A YDR159W
YBR111W-A YDR181C
YBR111W-A YDR172W
YBR111W-A YDR176W
YBR111W-A YDR403W
YBR111W-A YDR381W
YBR111W-A YDR224C
YBR111W-A YDR363W-A
YBR111W-A YDR394W
YBR111W-A YDR382W
YBR111W-A YDR392W
YBR111W-A YEL018W
YBR111W-A YDR527W
YBR112C YBL032W
YBR112C YBL103C
YBR112C YAR003W
YBR112C YBR058C
YBR112C YCL067C
YBR112C YBR200W
YBR112C YBR112C
YBR112C YDR043C
YBR112C YCR084C
YBR112C YDR259C
YBR112C YMR240C
YBR112C YER018C
YBR112C YHL002W
YBR112C YDR510W
YBR112C YDR397C
YBR112C YDR477W
YBR112C YGR252W
YBR112C YGL071W
YBR112C YER159C
YBR112C YGL035C
YBR112C YGL181W
YBR112C YGL122C
YBR112C YGL162W
YBR112C YLR176C
YBR112C YIL126W
YBR112C YHR154W
YBR112C YHL020C
YBR112C YHR051W
YBR112C YIL061C
YBR112C YHR206W
YBR112C YIL021W
YBR112C YLR015W
YBR112C YKL038W
YBR112C YIL162W
YBR112C YJL168C
YBR112C YLL039C
YBR112C YKL043W
YBR112C YKL112W
YBR112C YPR065W
YBR112C YOR028C
YBR112C YNL167C
YBR112C YPL181W
YBR112C YOR140W
YBR112C YPL177C
YBR113W YDL043C
YBR114W YML088W
YBR114W YOR332W
YBR114W YPL022W
YBR114W YLR102C
YBR114W YML095C
YBR114W YLR368W
YBR114W YMR190C
YBR114W YMR201C
YBR114W YNL262W
YBR114W YMR315W
YBR114W YNL230C
YBR114W YNL172W
YBR114W YNL031C
YBR114W YNL030W
YBR114W YOL086C
YBR114W YOL012C
YBR114W YNL311C
YBR114W YOL059W
YBR114W YPL046C
YBR114W YOL097C
YBR114W YOR080W
YBR114W YOL133W
YBR114W YOR249C
YBR114W YPR175W
YBR114W YPR164W
YBR114W YPR056W
YBR114W YPL122C
YBR114W YPL154C
YBR114W YLR097C
YBR114W YLR352W
YBR114W YIL143C
YBR114W YIL046W
YBR114W YLR044C
YBR114W YLR320W
YBR114W YJL047C
YBR114W YIR025W
YBR114W YHR154W
YBR114W YGR258C
YBR114W YGR270W
YBR114W YHR002W
YBR114W YGR225W
YBR114W YGR003W
YBR114W YDR453C
YBR114W YDR224C
YBR114W YDR219C
YBR114W YDR380W
YBR114W YDR328C
YBR114W YBR280C
YBR114W YDR181C
YBR114W YBR278W
YBR114W YBL002W
YBR114W YAL032C
YBR114W YBR114W
YBR114W YBL058W
YBR114W YBL084C
YBR114W YDR311W
YBR114W YDR144C
YBR114W YDR054C
YBR114W YCR028C-A
YBR114W YDL008W
YBR114W YDL156W
YBR114W YCR105W
YBR114W YDL132W
YBR114W YDR306C
YBR114W YDR143C
YBR114W YDR118W
YBR114W YDR097C
YBR114W YDR260C
YBR114W YDR131C
YBR114W YDR121W
YBR114W YGL116W
YBR114W YGR192C
YBR114W YGL240W
YBR114W YDR510W
YBR114W YHR166C
YBR114W YGR214W
YBR114W YER162C
YBR114W YFR036W
YBR114W YEL037C
YBR114W YGL003C
YBR114W YFL009W
YBR114W YER171W
YBR114W YIR009W
YBR114W YGR193C
YBR114W YLR005W
YBR114W YLL039C
YBR114W YLR247C
YBR114W YKL022C
YBR114W YLL001W
YBR114W YJR090C
YBR114W YKR001C
YBR114W YKL112W
YBR114W YJR077C
YBR114W YJR009C
YBR114W YJR052W
YBR114W YKL049C
YBR114W YJL149W
YBR114W YLR147C
YBR114W YLR127C
YBR114W YLR224W
YBR115C YAL059W
YBR115C YBR115C
YBR115C YER169W
YBR115C YBR101C
YBR115C YEL056W
YBR115C YCL037C
YBR115C YBR195C
YBR115C YCR020W-B
YBR115C YJR119C
YBR115C YML001W
YBR115C YIL123W
YBR115C YHL030W
YBR115C YFL037W
YBR115C YGL154C
YBR115C YLL039C
YBR115C YJR145C
YBR115C YNL330C
YBR115C YPL139C
YBR116C YJR063W
YBR117C YPR074C
YBR117C YML102W
YBR117C YIL061C
YBR117C YLR447C
YBR117C YBL032W
YBR117C YAL005C
YBR118W YNL137C
YBR118W YNL096C
YBR118W YNL255C
YBR118W YNL271C
YBR118W YNL067W
YBR118W YMR242C
YBR118W YDR237W
YBR118W YER074W
YBR118W YDR283C
YBR118W YER056C-A
YBR118W YEL015W
YBR118W YDR130C
YBR118W YDR337W
YBR118W YDR510W
YBR118W YDR418W
YBR118W YDR064W
YBR118W YDR500C
YBR118W YDR453C
YBR118W YDR460W
YBR118W YEL050C
YBR118W YEL054C
YBR118W YER012W
YBR118W YEL034W
YBR118W YDL002C
YBR118W YDL061C
YBR118W YCL037C
YBR118W YCR031C
YBR118W YBR189W
YBR118W YBR181C
YBR118W YBR146W
YBR118W YAL003W
YBR118W YBR143C
YBR118W YBR031W
YBR118W YBL026W
YBR118W YBL087C
YBR118W YMR143W
YBR118W YDL160C
YBR118W YML025C
YBR118W YDR143C
YBR118W YML028W
YBR118W YDL083C
YBR118W YDR041W
YBR118W YDL136W
YBR118W YDR012W
YBR118W YDL191W
YBR118W YLR438C-A
YBR118W YLR388W
YBR118W YFL034C-A
YBR118W YKL117W
YBR118W YKL081W
YBR118W YKL067W
YBR118W YKL170W
YBR118W YFL023W
YBR118W YDR192C
YBR118W YER151C
YBR118W YER125W
YBR118W YER112W
YBR118W YER117W
YBR118W YGL030W
YBR118W YIL052C
YBR118W YKL139W
YBR118W YGL003C
YBR118W YKL049C
YBR118W YFR032C-A
YBR118W YIL115C
YBR118W YFR031C-A
YBR118W YIL069C
YBR118W YIL018W
YBR118W YGR211W
YBR118W YGL147C
YBR118W YGL103W
YBR118W YGR173W
YBR118W YGR085C
YBR118W YGR118W
YBR118W YHR186C
YBR118W YHR154W
YBR118W YHL034C
YBR118W YHL015W
YBR118W YHR148W
YBR118W YHR084W
YBR118W YHR147C
YBR118W YJL124C
YBR118W YJR123W
YBR118W YJL039C
YBR118W YJL191W
YBR118W YJL136C
YBR118W YIR010W
YBR118W YIL148W
YBR118W YJR094W-A
YBR118W YJR113C
YBR118W YLR325C
YBR118W YLR260W
YBR118W YLR340W
YBR118W YLR264W
YBR118W YKR016W
YBR118W YLR249W
YBR118W YLR185W
YBR118W YKR094C
YBR118W YKR057W
YBR118W YKR081C
YBR118W YLR166C
YBR118W YLL039C
YBR118W YLR061W
YBR118W YLR287C-A
YBR118W YNL178W
YBR118W YNL185C
YBR118W YPR129W
YBR118W YPR119W
YBR118W YOL121C
YBR118W YPR102C
YBR118W YNL301C
YBR118W YNL284C
YBR118W YNR036C
YBR118W YNL302C
YBR118W YNL306W
YBR118W YOL120C
YBR118W YOL040C
YBR118W YNR051C
YBR118W YNR037C
YBR118W YPR043W
YBR118W YPR016C
YBR118W YOR167C
YBR118W YPR080W
YBR118W YOR112W
YBR118W YOR096W
YBR118W YOR182C
YBR118W YPL143W
YBR118W YPL131W
YBR118W YPL233W
YBR118W YOR171C
YBR118W YPL090C
YBR118W YOR234C
YBR118W YPL081W
YBR118W YPL048W
YBR118W YOR312C
YBR118W YPR132W
YBR118W YPR166C
YBR119W YER151C
YBR119W YLR175W
YBR119W YLR147C
YBR119W YLR116W
YBR119W YER029C
YBR119W YEL026W
YBR119W YLR115W
YBR119W YDR235W
YBR119W YDR432W
YBR119W YDR240C
YBR119W YDR385W
YBR119W YDR404C
YBR119W YDR243C
YBR119W YDR301W
YBR119W YDR364C
YBR119W YDR381W
YBR119W YPR187W
YBR119W YKL173W
YBR119W YLL036C
YBR119W YIL061C
YBR119W YJL140W
YBR119W YPR082C
YBR119W YIL036W
YBR119W YPR094W
YBR119W YJL106W
YBR119W YJL203W
YBR119W YJL168C
YBR119W YPR182W
YBR119W YPR178W
YBR119W YPR057W
YBR119W YMR288W
YBR119W YMR240C
YBR119W YIL034C
YBR119W YLR275W
YBR119W YIL021W
YBR119W YHR121W
YBR119W YJL176C
YBR119W YLR223C
YBR119W YHR086W
YBR119W YHR165C
YBR119W YGL070C
YBR119W YGL049C
YBR119W YER172C
YBR119W YER165W
YBR119W YGL044C
YBR119W YFL008W
YBR119W YFL017W-A
YBR119W YKL130C
YBR119W YHR065C
YBR119W YGR162W
YBR119W YGR013W
YBR119W YGR005C
YBR119W YGL162W
YBR119W YGL173C
YBR119W YKL074C
YBR119W YGR271W
YBR119W YGR072W
YBR119W YGR091W
YBR119W YKL012W
YBR119W YGR074W
YBR119W YGR178C
YBR119W YLR298C
YBR119W YLR432W
YBR119W YLR277C
YBR119W YMR125W
YBR119W YLR347C
YBR119W YMR128W
YBR119W YML016C
YBR119W YMR080C
YBR119W YLR449W
YBR119W YMR061W
YBR119W YML049C
YBR119W YML046W
YBR119W YNL023C
YBR119W YOL139C
YBR119W YPR042C
YBR119W YOR210W
YBR119W YNL187W
YBR119W YNL004W
YBR119W YNL124W
YBR119W YNL277W
YBR119W YNL227C
YBR119W YOR204W
YBR119W YNR051C
YBR119W YNL189W
YBR119W YOR151C
YBR119W YOR116C
YBR119W YOR159C
YBR119W YOR133W
YBR119W YPL178W
YBR119W YPL213W
YBR119W YOR224C
YBR119W YPL151C
YBR119W YOR308C
YBR119W YOR250C
YBR119W YBR130C
YBR119W YDR228C
YBR119W YBR119W
YBR119W YBR055C
YBR119W YBL074C
YBR119W YAL029C
YBR119W YAL032C
YBR119W YBL032W
YBR119W YAL043C
YBR119W YBR154C
YBR119W YDL051W
YBR119W YDL087C
YBR119W YBR233W
YBR119W YCR077C
YBR119W YCL011C
YBR119W YDL043C
YBR119W YDL030W
YBR119W YDL014W
YBR119W YOR319W
YBR119W YLR419W
YBR119W YDR110W
YBR119W YDR206W
YBR119W YDL140C
YBR120C YKR016W
YBR120C YNL255C
YBR120C YJR082C
YBR120C YPL215W
YBR120C YGL122C
YBR120C YCL037C
YBR121C YGR128C
YBR121C YER151C
YBR121C YKL157W
YBR121C YMR223W
YBR121C YGR252W
YBR121C YDR510W
YBR121C YDR388W
YBR121C YCL050C
YBR121C YDR448W
YBR121C YBR081C
YBR121C YBR198C
YBR121C YLR427W
YBR121C YKR063C
YBR121C YLR055C
YBR121C YLR006C
YBR121C YNL255C
YBR121C YLL039C
YBR121C YOR330C
YBR121C YOR001W
YBR121C YPR081C
YBR122C YDR296W
YBR122C YDR237W
YBR122C YBR009C
YBR122C YFL002C
YBR122C YDR116C
YBR122C YCR046C
YBR122C YBR185C
YBR122C YCL037C
YBR122C YCR071C
YBR122C YBR010W
YBR122C YDR462W
YBR122C YDR405W
YBR122C YDR322W
YBR122C YBL038W
YBR122C YBL064C
YBR122C YFR024C-A
YBR122C YPL132W
YBR122C YPR125W
YBR122C YOL027C
YBR122C YOR150W
YBR122C YGR220C
YBR122C YHR016C
YBR122C YNL284C
YBR122C YGL122C
YBR122C YKL167C
YBR122C YKR006C
YBR122C YNL252C
YBR122C YJL063C
YBR122C YHR147C
YBR122C YNL031C
YBR122C YNL030W
YBR122C YKR085C
YBR122C YLR203C
YBR122C YLR439W
YBR122C YNL005C
YBR122C YMR193W
YBR122C YMR024W
YBR122C YML025C
YBR123C YOR116C
YBR123C YOR151C
YBR123C YOR207C
YBR123C YPR186C
YBR123C YOR210W
YBR123C YOR207C
YBR123C YOR207C
YBR123C YOR116C
YBR123C YOR341W
YBR123C YPR186C
YBR123C YOR224C
YBR123C YOR210W
YBR123C YOR224C
YBR123C YOR224C
YBR123C YPR010C
YBR123C YPR110C
YBR123C YPR110C
YBR123C YPL007C
YBR123C YPR110C
YBR123C YAL001C
YBR123C YAL001C
YBR123C YGL133W
YBR123C YAL001C
YBR123C YBL076C
YBR123C YER148W
YBR123C YER148W
YBR123C YBR154C
YBR123C YER148W
YBR123C YDR404C
YBR123C YDR362C
YBR123C YBR154C
YBR123C YDL150W
YBR123C YDR167W
YBR123C YDL150W
YBR123C YDL140C
YBR123C YBR154C
YBR123C YDL229W
YBR123C YDR045C
YBR123C YDL150W
YBR123C YDR045C
YBR123C YDR045C
YBR123C YKL144C
YBR123C YJL011C
YBR123C YNL113W
YBR123C YNL113W
YBR123C YNL113W
YBR123C YJL011C
YBR123C YKL068W
YBR123C YJL011C
YBR123C YGR047C
YBR123C YHR143W-A
YBR123C YGR047C
YBR123C YGR246C
YBR123C YHR143W-A
YBR123C YGR246C
YBR123C YGR047C
YBR123C YGR246C
YBR123C YHR143W-A
YBR123C YKL144C
YBR123C YNL039W
YBR123C YNL039W
YBR123C YMR039C
YBR123C YLR086W
YBR123C YKR025W
YBR123C YKL144C
YBR123C YNL039W
YBR123C YNR003C
YBR123C YPR190C
YBR123C YNL151C
YBR123C YNL151C
YBR123C YNL151C
YBR123C YNR003C
YBR123C YNR003C
YBR123C YPR186C
YBR123C YOR110W
YBR123C YOR116C
YBR123C YOR210W
YBR123C YPR190C
YBR123C YPR190C
YBR123C YPR187W
YBR123C YPR187W
YBR123C YPR187W
YBR124W YLR288C
YBR125C YOL113W
YBR125C YCR048W
YBR125C YCL037C
YBR125C YNL189W
YBR125C YMR261C
YBR125C YML057W
YBR125C YML021C
YBR125C YLL039C
YBR125C YLR433C
YBR125C YLR273C
YBR125C YLR148W
YBR125C YOR178C
YBR125C YPL001W
YBR125C YOR014W
YBR125C YOR090C
YBR125C YPL152W
YBR125C YBR050C
YBR125C YKL193C
YBR125C YHR004C
YBR125C YAL016W
YBR125C YHR079C
YBR125C YBR045C
YBR125C YBL056W
YBR125C YGR003W
YBR125C YAL009W
YBR125C YKL190W
YBR125C YDR028C
YBR125C YGL206C
YBR125C YDL134C
YBR125C YDL006W
YBR125C YDR162C
YBR125C YDR186C
YBR125C YGL190C
YBR125C YDR071C
YBR125C YDR167W
YBR125C YDR247W
YBR125C YDR507C
YBR125C YER054C
YBR125C YER133W
YBR125C YER089C
YBR126C YNL209W
YBR126C YFL033C
YBR126C YDR028C
YBR126C YMR261C
YBR126C YER155C
YBR126C YBR126C
YBR126C YDL031W
YBR126C YBL023C
YBR126C YBR081C
YBR126C YER112W
YBR126C YBR265W
YBR126C YCL040W
YBR126C YDR074W
YBR126C YDR097C
YBR126C YMR251W
YBR126C YJL138C
YBR126C YJL225C
YBR126C YNL076W
YBR126C YHL034C
YBR126C YGL122C
YBR126C YIR032C
YBR126C YIL177C
YBR126C YMR229C
YBR126C YKR014C
YBR126C YML100W
YBR126C YJR138W
YBR126C YLR411W
YBR126C YMR083W
YBR126C YKR076W
YBR126C YKR059W
YBR126C YLR002C
YBR126C YLR215C
YBR126C YLR048W
YBR126C YLL039C
YBR126C YPR035W
YBR126C YPL106C
YBR126C YNL262W
YBR127C YNR051C
YBR127C YMR293C
YBR127C YOL059W
YBR127C YNR052C
YBR127C YNL006W
YBR127C YMR272C
YBR127C YML121W
YBR127C YDR435C
YBR127C YDR394W
YBR127C YDR510W
YBR127C YDL219W
YBR127C YDL226C
YBR127C YPR152C
YBR127C YDR377W
YBR127C YDR328C
YBR127C YPR180W
YBR127C YDL144C
YBR127C YDL185W
YBR127C YDL142C
YBR127C YPR116W
YBR127C YDR322C-A
YBR127C YPR135W
YBR127C YBR025C
YBR127C YDL130W-A
YBR127C YPR097W
YBR127C YDR298C
YBR127C YPL004C
YBR127C Q0080
YBR127C YBR003W
YBR127C Q0085
YBR127C Q0130
YBR127C YAL059W
YBR127C YBR001C
YBR127C YAR035W
YBR127C YBL099W
YBR127C YBL033C
YBR127C YOR332W
YBR127C YDL004W
YBR127C YDR202C
YBR127C YBR290W
YBR127C YPR069C
YBR127C YCL005W-A
YBR127C YBR057C
YBR127C YBR287W
YBR127C YBR072W
YBR127C YBR030W
YBR127C YDR103W
YBR127C YBR039W
YBR127C YBR194W
YBR127C YDR099W
YBR127C YBR151W
YBR127C YBR106W
YBR127C YPR036W
YBR127C YOR271C
YBR127C YEL051W
YBR127C YOR077W
YBR127C YEL027W
YBR127C YDR289C
YBR127C YEL006W
YBR127C YOR038C
YBR127C YMR153W
YBR127C YML081C-A
YBR127C YMR054W
YBR127C YOL141W
YBR127C YOL077W-A
YBR127C YOL094C
YBR127C YPR020W
YBR127C YOR221C
YBR127C YOR270C
YBR127C YOR189W
YBR127C YOR166C
YBR127C YOR181W
YBR127C YPL271W
YBR127C YPL078C
YBR127C YPL058C
YBR127C YPL074W
YBR127C YPL234C
YBR127C YPL151C
YBR127C YPL196W
YBR127C YML032C
YBR127C YGR248W
YBR127C YGR229C
YBR127C YGR165W
YBR127C YGR202C
YBR127C YGR155W
YBR127C YGR117C
YBR127C YER023W
YBR127C YGL227W
YBR127C YGR092W
YBR127C YGL122C
YBR127C YGR020C
YBR127C YER055C
YBR127C YER151C
YBR127C YFL039C
YBR127C YER036C
YBR127C YER134C
YBR127C YHR161C
YBR127C YHR084W
YBR127C YHR039C-A
YBR127C YHR026W
YBR127C YGR255C
YBR127C YHR122W
YBR127C YHL030W
YBR127C YJL128C
YBR127C YHR111W
YBR127C YJR069C
YBR127C YJL065C
YBR127C YLR178C
YBR127C YJL053W
YBR127C YJR033C
YBR127C YIR010W
YBR127C YHR206W
YBR127C YIL134W
YBR127C YIL006W
YBR127C YJL101C
YBR127C YLR295C
YBR127C YLR163C
YBR127C YLR133W
YBR127C YKL049C
YBR127C YKL039W
YBR127C YJR121W
YBR127C YKL016C
YBR127C YLR108C
YBR127C YKL161C
YBR127C YKL080W
YBR127C YKL103C
YBR127C YLL039C
YBR127C YKR082W
YBR127C YKR090W
YBR127C YNL256W
YBR127C YNL157W
YBR127C YLR447C
YBR127C YNL255C
YBR127C YNL191W
YBR127C YNL239W
YBR127C YNR030W
YBR127C YNL280C
YBR128C YGL105W
YBR128C YDL185W
YBR128C YER081W
YBR128C YER040W
YBR128C YPL120W
YBR128C YLR360W
YBR128C YLR240W
YBR128C YGL122C
YBR128C YBR097W
YBR129C YLR288C
YBR129C YNL255C
YBR129C YLL039C
YBR129C YGL122C
YBR129C YDL059C
YBR129C YOR181W
YBR130C YGL106W
YBR130C YGL122C
YBR130C YER165W
YBR130C YDR496C
YBR130C YBR143C
YBR130C YGR059W
YBR130C YFL039C
YBR130C YGR274C
YBR130C YBR130C
YBR130C YOR326W
YBR130C YBR109C
YBR130C YBR119W
YBR130C YKL185W
YBR130C YBL031W
YBR130C YKL130C
YBR130C YAL029C
YBR130C YJL071W
YBR130C YAL005C
YBR130C YIL144W
YBR130C YIL138C
YBR130C YHR107C
YBR130C YLL039C
YBR130C YLR196W
YBR130C YLR092W
YBR130C YOR257W
YBR130C YLR274W
YBR130C YLR310C
YBR130C YOR181W
YBR130C YLR432W
YBR130C YML010W
YBR131W YML001W
YBR131W YGL124C
YBR131W YDR448W
YBR131W YDL077C
YBR131W YCL010C
YBR131W YPL045W
YBR131W YDR145W
YBR131W YNL180C
YBR132C YHR016C
YBR132C YFR024C-A
YBR132C YDR155C
YBR132C YLR191W
YBR132C YLL039C
YBR132C YHR042W
YBR132C YMR032W
YBR133C YOR290C
YBR133C YOR259C
YBR133C YPL209C
YBR133C YNL161W
YBR133C YNL094W
YBR133C YNL317W
YBR133C YPL089C
YBR133C YMR277W
YBR133C YMR117C
YBR133C YML010W
YBR133C YML010W
YBR133C YGR159C
YBR133C YML010W
YBR133C YKL101W
YBR133C YLR147C
YBR133C YGR092W
YBR133C YJL187C
YBR133C YGR074W
YBR133C YIL126W
YBR133C YGR040W
YBR133C YIL061C
YBR133C YHR154W
YBR133C YBR160W
YBR133C YFR023W
YBR133C YBR133C
YBR133C YBL016W
YBR133C YHR030C
YBR133C YDL014W
YBR133C YFL033C
YBR133C YCR088W
YBR133C YBR289W
YBR133C YHR015W
YBR133C YER165W
YBR133C YDL154W
YBR133C YDL030W
YBR133C YHL007C
YBR133C YER087W
YBR133C YER029C
YBR133C YLR015W
YBR133C YLR113W
YBR133C YLR015W
YBR133C YKL161C
YBR133C YLL039C
YBR133C YPR054W
YBR133C YPR111W
YBR133C YPR165W
YBR134W YOR128C
YBR135W YDR266C
YBR135W YER102W
YBR135W YDR170W-A
YBR135W YER059W
YBR135W YER021W
YBR135W YDR510W
YBR135W YDR394W
YBR135W YDR334W
YBR135W YDR328C
YBR135W YGL134W
YBR135W YGL066W
YBR135W YGL053W
YBR135W YFL029C
YBR135W YFR050C
YBR135W YER138C
YBR135W YHR166C
YBR135W YGR108W
YBR135W YGL215W
YBR135W YHR071W
YBR135W YGR109C
YBR135W YJL187C
YBR135W YJL106W
YBR135W YIL050W
YBR135W YKL022C
YBR135W YHR214C-C
YBR135W YHR214C-B
YBR135W YJL138C
YBR135W YJL194W
YBR135W YKR059W
YBR135W YKL145W
YBR135W YLL018C
YBR135W YKR091W
YBR135W YPL219W
YBR135W YPL014W
YBR135W YLL039C
YBR135W YPL031C
YBR135W YPL256C
YBR135W YPR120C
YBR135W YPR119W
YBR135W YPR161C
YBR135W YPR025C
YBR135W YOR362C
YBR135W YBR295W
YBR135W YBR252W
YBR135W YBR160W
YBR135W YBR111W-A
YBR135W YBR009C
YBR135W YBL084C
YBR135W YAR027W
YBR135W YAL011W
YBR135W YBL032W
YBR135W YNL289W
YBR135W YNL209W
YBR135W YDL155W
YBR135W YOR323C
YBR135W YOL001W
YBR135W YNL030W
YBR135W YDL127W
YBR135W YNL107W
YBR135W YMR199W
YBR135W YDL179W
YBR135W YLR226W
YBR135W YLR210W
YBR135W YLR079W
YBR135W YDR078C
YBR135W YDR099W
YBR135W YLL050C
YBR135W YLR109W
YBR135W YLR085C
YBR136W YPR010C
YBR136W YPL194W
YBR136W YAR007C
YBR136W YPL194W
YBR136W YDL220C
YBR136W YOL126C
YBR136W YBR081C
YBR136W YCR004C
YBR136W YBL007C
YBR136W YAR007C
YBR136W YNL312W
YBR136W YBR274W
YBR136W YBR143C
YBR136W YBR136W
YBR136W YJL173C
YBR136W YBR202W
YBR136W YCL061C
YBR136W YJL090C
YBR136W YDR499W
YBR136W YDL003W
YBR136W YDR113C
YBR136W YDR076W
YBR136W YDR097C
YBR136W YJL090C
YBR136W YER173W
YBR136W YDR499W
YBR136W YER165W
YBR136W YIR009W
YBR136W YER176W
YBR136W YER176W
YBR136W YNL312W
YBR136W YJR035W
YBR136W YMR080C
YBR136W YJR035W
YBR136W YJL200C
YBR136W YLR304C
YBR136W YKL085W
YBR136W YKL033W
YBR136W YLR025W
YBR136W YLL019C
YBR136W YNL265C
YBR136W YMR213W
YBR136W YMR080C
YBR136W YMR259C
YBR136W YMR223W
YBR136W YOR027W
YBR136W YOR210W
YBR136W YPL153C
YBR136W YOR181W
YBR136W YOR368W
YBR136W YPL106C
YBR136W YOR260W
YBR136W YGR099W
YBR136W YGR250C
YBR136W YHR015W
YBR136W YGL245W
YBR136W YGL122C
YBR136W YGL066W
YBR136W YFR023W
YBR136W YHR154W
YBR136W YHR114W
YBR137W YOR164C
YBR137W YAR007C
YBR137W YOR127W
YBR137W YDR379W
YBR137W YDR335W
YBR137W YOR007C
YBR137W YCL037C
YBR137W YOL111C
YBR137W YGL122C
YBR137W YJR045C
YBR137W YKR083C
YBR137W YNL064C
YBR137W YLL026W
YBR138C YGR223C
YBR138C YIL046W
YBR138C YGL122C
YBR139W YBR009C
YBR139W YOR381W
YBR139W YBL017C
YBR139W YNR060W
YBR139W YDL156W
YBR139W YBR280C
YBR139W YNL030W
YBR139W YBR081C
YBR139W YBR139W
YBR139W YMR297W
YBR139W YHR064C
YBR139W YDR087C
YBR139W YLR166C
YBR139W YGR252W
YBR139W YER062C
YBR139W YLL039C
YBR139W YDR448W
YBR139W YJL034W
YBR139W YDR416W
YBR140C YCR091W
YBR140C YDL008W
YBR140C YBR140C
YBR140C YCL008C
YBR140C YBR010W
YBR140C YBL084C
YBR140C YAL056W
YBR140C YHR166C
YBR140C YGL240W
YBR140C YGR188C
YBR140C YGL122C
YBR140C YDR118W
YBR140C YDL240W
YBR140C YLR045C
YBR140C YHR172W
YBR140C YJL005W
YBR140C YNL098C
YBR140C YNL031C
YBR140C YKL022C
YBR140C YKL017C
YBR140C YLL039C
YBR140C YJL085W
YBR140C YJL013C
YBR140C YMR139W
YBR140C YLR270W
YBR140C YLL003W
YBR140C YLR127C
YBR140C YMR001C
YBR140C YLR310C
YBR140C YML058W
YBR140C YPL204W
YBR140C YNL172W
YBR140C YOR371C
YBR140C YNL126W
YBR140C YOR339C
YBR140C YOR249C
YBR140C YOL081W
YBR140C YNR047W
YBR140C YOR173W
YBR140C YOR026W
YBR140C YOR101W
YBR141C YNL255C
YBR141C YGL091C
YBR141C YER059W
YBR141C YDR372C
YBR142W YDL031W
YBR142W YDL014W
YBR142W YBR194W
YBR142W YDL168W
YBR142W YBR145W
YBR142W YDR060W
YBR142W YBR031W
YBR142W YBL087C
YBR142W YBR010W
YBR142W YER035W
YBR142W YKL021C
YBR142W YDR170C
YBR142W YDR466W
YBR142W YDR496C
YBR142W YER102W
YBR142W YGL078C
YBR142W YKL014C
YBR142W YGL076C
YBR142W YER148W
YBR142W YFL002C
YBR142W YJR145C
YBR142W YJL050W
YBR142W YGL111W
YBR142W YGL195W
YBR142W YGL135W
YBR142W YGL122C
YBR142W YGR085C
YBR142W YHR066W
YBR142W YJL005W
YBR142W YHR052W
YBR142W YGR103W
YBR142W YJL095W
YBR142W YLR367W
YBR142W YLL019C
YBR142W YPL211W
YBR142W YKL180W
YBR142W YLL008W
YBR142W YKR024C
YBR142W YLR276C
YBR142W YLL039C
YBR142W YLR175W
YBR142W YLR029C
YBR142W YLL045C
YBR142W YLR009W
YBR142W YPL198W
YBR142W YML073C
YBR142W YML056C
YBR142W YLR398C
YBR142W YPL141C
YBR142W YMR163C
YBR142W YMR229C
YBR142W YMR049C
YBR142W YMR012W
YBR142W YPL131W
YBR142W YNR038W
YBR142W YNL002C
YBR142W YMR242C
YBR142W YMR290C
YBR142W YNL110C
YBR142W YNL031C
YBR142W YNL061W
YBR142W YPL093W
YBR142W YOL127W
YBR142W YOL041C
YBR142W YOL064C
YBR142W YPL043W
YBR142W YOR063W
YBR142W YOR272W
YBR142W YPL249C-A
YBR142W YPR152C
YBR143C YPR102C
YBR143C YPR043W
YBR143C YPR166C
YBR143C YPR132W
YBR143C YPR010C
YBR143C YPR080W
YBR143C YPL249C-A
YBR143C YPL178W
YBR143C YOR369C
YBR143C YOR369C
YBR143C YPL043W
YBR143C YPL165C
YBR143C YOR369C
YBR143C YPL143W
YBR143C YOR369C
YBR143C YHL030W
YBR143C YHR010W
YBR143C YPL131W
YBR143C YHL033C
YBR143C YLR061W
YBR143C YHL015W
YBR143C YKL170W
YBR143C YLR061W
YBR143C YKR057W
YBR143C YLR075W
YBR143C YOR369C
YBR143C YLR029C
YBR143C YLR075W
YBR143C YLR055C
YBR143C YKL025C
YBR143C YDR021W
YBR143C YDR012W
YBR143C YBL092W
YBR143C YHL015W
YBR143C YFR032C-A
YBR143C YLL045C
YBR143C YCR031C
YBR143C YAR042W
YBR143C YBL092W
YBR143C YBL087C
YBR143C YBL004W
YBR143C YBL072C
YBR143C YBR189W
YBR143C YBR081C
YBR143C YBL092W
YBR143C YBL092W
YBR143C YBL092W
YBR143C YBR079C
YBR143C YBR010W
YBR143C YBR031W
YBR143C YBR181C
YBR143C YBR130C
YBR143C YBR084W
YBR143C YBR118W
YBR143C YBR146W
YBR143C YBR136W
YBR143C YBR143C
YBR143C YFR032C-A
YBR143C YDL208W
YBR143C YDL130W
YBR143C YDL081C
YBR143C YDL061C
YBR143C YDL058W
YBR143C YDL081C
YBR143C YDL064W
YBR143C YDL075W
YBR143C YDL130W
YBR143C YDL081C
YBR143C YDL081C
YBR143C YDL081C
YBR143C YDL130W
YBR143C YDL083C
YBR143C YDL130W
YBR143C YFR031C-A
YBR143C YDR021W
YBR143C YDL207W
YBR143C YDL130W
YBR143C YDL202W
YBR143C YDL191W
YBR143C YDL136W
YBR143C YDL156W
YBR143C YFL034C-A
YBR143C YDR064W
YBR143C YDR021W
YBR143C YDR021W
YBR143C YFL034C-A
YBR143C YFL034C-A
YBR143C YFL034C-A
YBR143C YLL039C
YBR143C YKL009W
YBR143C YHR077C
YBR143C YGL106W
YBR143C YFR032C-A
YBR143C YGL103W
YBR143C YHL015W
YBR143C YFR032C-A
YBR143C YHL015W
YBR143C YGL103W
YBR143C YGL030W
YBR143C YFR032C-A
YBR143C YGL030W
YBR143C YGL030W
YBR143C YGL030W
YBR143C YGL030W
YBR143C YHL015W
YBR143C YGR220C
YBR143C YGL123W
YBR143C YGL103W
YBR143C YGL103W
YBR143C YGL123W
YBR143C YGL103W
YBR143C YGL112C
YBR143C YHL001W
YBR143C YGR118W
YBR143C YGL123W
YBR143C YGL123W
YBR143C YGR085C
YBR143C YGL147C
YBR143C YGL123W
YBR143C YKR094C
YBR143C YKL006W
YBR143C YJL136C
YBR143C YHR148W
YBR143C YHR077C
YBR143C YHR077C
YBR143C YHR147C
YBR143C YHR077C
YBR143C YHR077C
YBR143C YJL016W
YBR143C YIL052C
YBR143C YIL018W
YBR143C YIL035C
YBR143C YIL148W
YBR143C YIL069C
YBR143C YIL129C
YBR143C YKR084C
YBR143C YJR123W
YBR143C YJL190C
YBR143C YJL189W
YBR143C YJL189W
YBR143C YJL189W
YBR143C YJL189W
YBR143C YJL189W
YBR143C YJR123W
YBR143C YJR123W
YBR143C YJL191W
YBR143C YJR094W-A
YBR143C YJR123W
YBR143C YJR113C
YBR143C YJR123W
YBR143C YLR061W
YBR143C YLR061W
YBR143C YDR021W
YBR143C YLR061W
YBR143C YLR075W
YBR143C YLR075W
YBR143C YDR041W
YBR143C YDR064W
YBR143C YDR064W
YBR143C YML024W
YBR143C YOR293W
YBR143C YML024W
YBR143C YLR075W
YBR143C YER151C
YBR143C YDR172W
YBR143C YDR064W
YBR143C YOL040C
YBR143C YDR172W
YBR143C YDR172W
YBR143C YNL178W
YBR143C YFL034C-A
YBR143C YDR064W
YBR143C YOR312C
YBR143C YER126C
YBR143C YDR155C
YBR143C YDR140W
YBR143C YDR091C
YBR143C YER161C
YBR143C YDR172W
YBR143C YDR172W
YBR143C YPL131W
YBR143C YPL131W
YBR143C YML024W
YBR143C YLR340W
YBR143C YLR185W
YBR143C YLR167W
YBR143C YER117W
YBR143C YLR167W
YBR143C YLR167W
YBR143C YLR167W
YBR143C YLR167W
YBR143C YML024W
YBR143C YDR382W
YBR143C YLR340W
YBR143C YLR246W
YBR143C YER110C
YBR143C YDR500C
YBR143C YDR237W
YBR143C YDR337W
YBR143C YDR471W
YBR143C YDR382W
YBR143C YDR382W
YBR143C YDR382W
YBR143C YDR447C
YBR143C YDR447C
YBR143C YDR382W
YBR143C YDR418W
YBR143C YDR447C
YBR143C YDR447C
YBR143C YDR447C
YBR143C YML024W
YBR143C YLR287C-A
YBR143C YER102W
YBR143C YLR325C
YBR143C YER074W
YBR143C YLR264W
YBR143C YER056C-A
YBR143C YEL026W
YBR143C YDR510W
YBR143C YER049W
YBR143C YEL050C
YBR143C YEL054C
YBR143C YLR448W
YBR143C YLR340W
YBR143C YLR325C
YBR143C YLR325C
YBR143C YLR340W
YBR143C YLR325C
YBR143C YLR325C
YBR143C YLR429W
YBR143C YLR371W
YBR143C YLR340W
YBR143C YLR367W
YBR143C YLR406C
YBR143C YLR386W
YBR143C YLR388W
YBR143C YNL096C
YBR143C YMR080C
YBR143C YNL178W
YBR143C YOL040C
YBR143C YMR080C
YBR143C YML025C
YBR143C YMR080C
YBR143C YML073C
YBR143C YMR012W
YBR143C YMR230W
YBR143C YMR080C
YBR143C YMR223W
YBR143C YMR080C
YBR143C YMR125W
YBR143C YMR125W
YBR143C YMR125W
YBR143C YMR121C
YBR143C YMR194W
YBR143C YMR125W
YBR143C YMR125W
YBR143C YMR158W
YBR143C YMR142C
YBR143C YMR143W
YBR143C YNL067W
YBR143C YNL096C
YBR143C YNL096C
YBR143C YNL031C
YBR143C YMR242C
YBR143C YNL137C
YBR143C YOL040C
YBR143C YNL185C
YBR143C YNL178W
YBR143C YNL096C
YBR143C YNL096C
YBR143C YNL178W
YBR143C YNL178W
YBR143C YNL302C
YBR143C YNL284C
YBR143C YOL039W
YBR143C YNL301C
YBR143C YNR036C
YBR143C YNL306W
YBR143C YOL039W
YBR143C YNR037C
YBR143C YOL039W
YBR143C YNR046W
YBR143C YOL039W
YBR143C YOL039W
YBR143C YOR234C
YBR143C YOR176W
YBR143C YOL120C
YBR143C YOL127W
YBR143C YOL127W
YBR143C YPL131W
YBR143C YOR182C
YBR143C YPL090C
YBR143C YOL040C
YBR143C YPL131W
YBR143C YOL127W
YBR143C YOL040C
YBR143C YOL121C
YBR143C YPL083C
YBR143C YOR167C
YBR143C YOL127W
YBR143C YPL081W
YBR143C YOR096W
YBR143C YOR063W
YBR143C YOR063W
YBR143C YOR046C
YBR143C YOL127W
YBR143C YOR096W
YBR143C YOR063W
YBR143C YOR096W
YBR143C YOR076C
YBR143C YOR063W
YBR143C YOR063W
YBR143C YOR096W
YBR143C YOR096W
YBR143C YPL178W
YBR143C YPL237W
YBR143C YPL178W
YBR143C YPL178W
YBR143C YPL178W
YBR144C YDR034C
YBR145W YLR002C
YBR145W YAL016W
YBR145W YAL036C
YBR145W YLL039C
YBR145W YBR142W
YBR145W YDL014W
YBR145W YDR499W
YBR145W YMR229C
YBR145W YLR077W
YBR145W YGL122C
YBR145W YOR206W
YBR145W YNL061W
YBR145W YMR290C
YBR146W YHL001W
YBR146W YHL004W
YBR146W YGR220C
YBR146W YDR117C
YBR146W YPL013C
YBR146W YIL093C
YBR146W YHR038W
YBR146W YHL033C
YBR146W YHR010W
YBR146W YHL015W
YBR146W YJL190C
YBR146W YIL052C
YBR146W YIL018W
YBR146W YHR147C
YBR146W YHR148W
YBR146W YJL191W
YBR146W YIL069C
YBR146W YIL070C
YBR146W YJL136C
YBR146W YIL148W
YBR146W YJL002C
YBR146W YKL003C
YBR146W YKL170W
YBR146W YNL185C
YBR146W YJR007W
YBR146W YJR101W
YBR146W YJR123W
YBR146W YJR047C
YBR146W YJR014W
YBR146W YJR094W-A
YBR146W YJR113C
YBR146W YKL009W
YBR146W YKL006W
YBR146W YKL154W
YBR146W YOR369C
YBR146W YNL244C
YBR146W YKL155C
YBR146W YKR057W
YBR146W YLR061W
YBR146W YNL178W
YBR146W YNL096C
YBR146W YNL081C
YBR146W YLR029C
YBR146W YLL045C
YBR146W YKR084C
YBR146W YKR094C
YBR146W YNL067W
YBR146W YLR185W
YBR146W YLR281C
YBR146W YLR264W
YBR146W YLR367W
YBR146W YMR242C
YBR146W YLR340W
YBR146W YLR325C
YBR146W YLR287C-A
YBR146W YMR230W
YBR146W YLR448W
YBR146W YLR406C
YBR146W YLR388W
YBR146W YMR194W
YBR146W YML073C
YBR146W YML024W
YBR146W YML025C
YBR146W YMR188C
YBR146W YMR121C
YBR146W YMR158W
YBR146W YNL137C
YBR146W YNL301C
YBR146W YNL302C
YBR146W YNL284C
YBR146W YNL255C
YBR146W YNL306W
YBR146W YOR361C
YBR146W YOR293W
YBR146W YOR312C
YBR146W YOR204W
YBR146W YOR234C
YBR146W YOR187W
YBR146W YOL023W
YBR146W YNR036C
YBR146W YNR037C
YBR146W YOL114C
YBR146W YOL027C
YBR146W YOR182C
YBR146W YOL040C
YBR146W YOL039W
YBR146W YOR167C
YBR146W YOL121C
YBR146W YOL120C
YBR146W YOL139C
YBR146W YOR158W
YBR146W YOR096W
YBR146W YOR063W
YBR146W YOR076C
YBR146W YPL118W
YBR146W YPL090C
YBR146W YPL081W
YBR146W YDR064W
YBR146W YPL131W
YBR146W YDR012W
YBR146W YPR041W
YBR146W YDL202W
YBR146W YPL249C-A
YBR146W YBL072C
YBR146W YDL208W
YBR146W YPR166C
YBR146W YDR036C
YBR146W YDR041W
YBR146W YPL237W
YBR146W YPL210C
YBR146W YPL143W
YBR146W YPL266W
YBR146W YAL035W
YBR146W Q0140
YBR146W YBR118W
YBR146W YDL191W
YBR146W YPR043W
YBR146W YPR163C
YBR146W YBL090W
YBR146W YBR031W
YBR146W YBL087C
YBR146W YDL136W
YBR146W YBR189W
YBR146W YBR181C
YBR146W YPR132W
YBR146W YBR143C
YBR146W YPR080W
YBR146W YPR125W
YBR146W YCR031C
YBR146W YDL130W
YBR146W YBR251W
YBR146W YPR102C
YBR146W YDL075W
YBR146W YDL081C
YBR146W YDL061C
YBR146W YPR088C
YBR146W YGR215W
YBR146W YDR172W
YBR146W YGR165W
YBR146W YGR162W
YBR146W YDR237W
YBR146W YDR175C
YBR146W YER050C
YBR146W YDR337W
YBR146W YDR292C
YBR146W YGR085C
YBR146W YGR118W
YBR146W YEL054C
YBR146W YEL050C
YBR146W YGL147C
YBR146W YDR418W
YBR146W YGR054W
YBR146W YEL034W
YBR146W YDR382W
YBR146W YDR347W
YBR146W YGR084C
YBR146W YER126C
YBR146W YDR447C
YBR146W YEL002C
YBR146W YGL143C
YBR146W YDR500C
YBR146W YER117W
YBR146W YDR471W
YBR146W YER102W
YBR146W YER074W
YBR146W YEL026W
YBR146W YER056C-A
YBR146W YGL129C
YBR146W YGL122C
YBR146W YFR031C-A
YBR146W YFL034C-A
YBR146W YGL103W
YBR146W YGL030W
YBR146W YFR032C-A
YBR146W YGL049C
YBR147W YCL037C
YBR148W YER006W
YBR148W YFR003C
YBR148W YBR045C
YBR148W YDL239C
YBR148W YIL069C
YBR148W YPL018W
YBR148W YHR121W
YBR149W YDR510W
YBR149W YDR135C
YBR149W YDL211C
YBR149W YBL005W
YBR149W YNL128W
YBR149W YLL015W
YBR149W YGL122C
YBR149W YDR515W
YBR149W YJL101C
YBR150C YLR106C
YBR150C YBL007C
YBR150C YGL122C
YBR150C YNL255C
YBR150C YDR388W
YBR151W YCL037C
YBR151W YBR127C
YBR151W YFL037W
YBR151W YLL024C
YBR151W YNL126W
YBR152W YBR055C
YBR152W YAL005C
YBR152W YDL043C
YBR152W YDL030W
YBR152W YDL098C
YBR152W YDR473C
YBR152W YER029C
YBR152W YHR165C
YBR152W YGR091W
YBR152W YIR009W
YBR152W YGR075C
YBR152W YER172C
YBR152W YLL036C
YBR152W YKL173W
YBR152W YJL203W
YBR152W YNL255C
YBR152W YMR288W
YBR152W YMR240C
YBR152W YML049C
YBR152W YOR308C
YBR152W YPR178W
YBR152W YPL213W
YBR153W YBR208C
YBR153W YPL043W
YBR153W YGL122C
YBR153W YCL037C
YBR153W YNR016C
YBR153W YLL024C
YBR153W YMR207C
YBR154C YFL002C
YBR154C YDR460W
YBR154C YGL251C
YBR154C YGL192W
YBR154C YGL130W
YBR154C YGL112C
YBR154C YGL207W
YBR154C YGL122C
YBR154C YGL112C
YBR154C YGL112C
YBR154C YGR005C
YBR154C YGR005C
YBR154C YGR005C
YBR154C YGR005C
YBR154C YMR106C
YBR154C YMR005W
YBR154C YDR460W
YBR154C YDR416W
YBR154C YDR460W
YBR154C YDR416W
YBR154C YDR167W
YBR154C YAR007C
YBR154C YAL001C
YBR154C YAL001C
YBR154C YAL001C
YBR154C YBL026W
YBR154C YBR198C
YBR154C YBL026W
YBR154C YBR081C
YBR154C YBL003C
YBR154C YBL002W
YBR154C YBR055C
YBR154C YBL026W
YBR154C YDR167W
YBR154C YBR055C
YBR154C YBL051C
YBR154C YBL032W
YBR154C YBR055C
YBR154C YBR009C
YBR154C YBR049C
YBR154C YBR198C
YBR154C YBR089C-A
YBR154C YBR198C
YBR154C YBR123C
YBR154C YBR123C
YBR154C YBR119W
YBR154C YBR123C
YBR154C YDR167W
YBR154C YCL037C
YBR154C YBR233W
YBR154C YBR198C
YBR154C YDL140C
YBR154C YCL011C
YBR154C YBR236C
YBR154C YBR236C
YBR154C YBR236C
YBR154C YBR236C
YBR154C YBR236C
YBR154C YDL140C
YBR154C YDL108W
YBR154C YDL002C
YBR154C YCR060W
YBR154C YDL108W
YBR154C YDL030W
YBR154C YDL043C
YBR154C YDL140C
YBR154C YDL108W
YBR154C YDL108W
YBR154C YDL140C
YBR154C YDL108W
YBR154C YDL115C
YBR154C YDR167W
YBR154C YDL150W
YBR154C YDR045C
YBR154C YDL150W
YBR154C YDL140C
YBR154C YDR030C
YBR154C YDL156W
YBR154C YDL150W
YBR154C YDR030C
YBR154C YDL208W
YBR154C YDR026C
YBR154C YDR156W
YBR154C YDR045C
YBR154C YDR145W
YBR154C YDR145W
YBR154C YDR045C
YBR154C YDR145W
YBR154C YDR145W
YBR154C YDR404C
YBR154C YDR404C
YBR154C YDR225W
YBR154C YDR404C
YBR154C YDR224C
YBR154C YDR190C
YBR154C YDR174W
YBR154C YDR404C
YBR154C YDR364C
YBR154C YDR243C
YBR154C YDR243C
YBR154C YDR228C
YBR154C YDR243C
YBR154C YDR332W
YBR154C YDR311W
YBR154C YDR301W
YBR154C YDR311W
YBR154C YDR311W
YBR154C YDR311W
YBR154C YDR311W
YBR154C YDR404C
YBR154C YDR385W
YBR154C YDR381W
YBR154C YDR460W
YBR154C YDR432W
YBR154C YML098W
YBR154C YGR063C
YBR154C YGR047C
YBR154C YGR047C
YBR154C YGR072W
YBR154C YGR047C
YBR154C YML098W
YBR154C YER172C
YBR154C YGR005C
YBR154C YER172C
YBR154C YGR074W
YBR154C YGR074W
YBR154C YGR074W
YBR154C YER172C
YBR154C YER171W
YBR154C YML049C
YBR154C YGR186W
YBR154C YML049C
YBR154C YML095C
YBR154C YML095C
YBR154C YGR156W
YBR154C YGR104C
YBR154C YER171W
YBR154C YML049C
YBR154C YGR186W
YBR154C YJL140W
YBR154C YGR186W
YBR154C YER029C
YBR154C YJR035W
YBR154C YML069W
YBR154C YML015C
YBR154C YER171W
YBR154C YER022W
YBR154C YER171W
YBR154C YEL026W
YBR154C YDR515W
YBR154C YDR460W
YBR154C YER013W
YBR154C YEL026W
YBR154C YEL026W
YBR154C YIL143C
YBR154C YER139C
YBR154C YJR035W
YBR154C YJL140W
YBR154C YER029C
YBR154C YER125W
YBR154C YER071C
YBR154C YER029C
YBR154C YGR246C
YBR154C YER148W
YBR154C YER148W
YBR154C YER148W
YBR154C YGR246C
YBR154C YGR200C
YBR154C YER148W
YBR154C YGR186W
YBR154C YER171W
YBR154C YGR186W
YBR154C YIL143C
YBR154C YGR258C
YBR154C YHR004C
YBR154C YGR258C
YBR154C YGR246C
YBR154C YGR250C
YBR154C YHL033C
YBR154C YGR274C
YBR154C YGR270W
YBR154C YGR271W
YBR154C YGR274C
YBR154C YGR274C
YBR154C YGR274C
YBR154C YIL143C
YBR154C YHR165C
YBR154C YHR143W-A
YBR154C YHR143W-A
YBR154C YHR165C
YBR154C YHR143W-A
YBR154C YHR156C
YBR154C YIL061C
YBR154C YIL021W
YBR154C YHR165C
YBR154C YIL021W
YBR154C YIL021W
YBR154C YIL021W
YBR154C YIL021W
YBR154C YJL140W
YBR154C YIR001C
YBR154C YJL011C
YBR154C YJL203W
YBR154C YIL143C
YBR154C YIL143C
YBR154C YIR010W
YBR154C YJL006C
YBR154C YIR009W
YBR154C YJL168C
YBR154C YJL011C
YBR154C YJL102W
YBR154C YJL011C
YBR154C YJL074C
YBR154C YJL148W
YBR154C YJL140W
YBR154C YJL140W
YBR154C YKL058W
YBR154C YJR072C
YBR154C YKL074C
YBR154C YJR063W
YBR154C YKL032C
YBR154C YKR025W
YBR154C YML015C
YBR154C YKL058W
YBR154C YKL028W
YBR154C YKL028W
YBR154C YKL028W
YBR154C YJR138W
YBR154C YKL028W
YBR154C YKR008W
YBR154C YKL139W
YBR154C YKL058W
YBR154C YKL058W
YBR154C YKL144C
YBR154C YKL173W
YBR154C YKL144C
YBR154C YKL173W
YBR154C YKL144C
YBR154C YKL173W
YBR154C YLR005W
YBR154C YLL039C
YBR154C YML015C
YBR154C YKR086W
YBR154C YKR062W
YBR154C YLL010C
YBR154C YKR099W
YBR154C YLR005W
YBR154C YLL045C
YBR154C YLR115W
YBR154C YLR005W
YBR154C YML015C
YBR154C YLR005W
YBR154C YLR005W
YBR154C YLR086W
YBR154C YLR019W
YBR154C YLR071C
YBR154C YLR069C
YBR154C YLR275W
YBR154C YML010W
YBR154C YLR147C
YBR154C YLR275W
YBR154C YLR200W
YBR154C YLR147C
YBR154C YLR147C
YBR154C YLR277C
YBR154C YML010W
YBR154C YLR275W
YBR154C YLR383W
YBR154C YML010W
YBR154C YML010W
YBR154C YLR419W
YBR154C YML010W
YBR154C YML098W
YBR154C YMR072W
YBR154C YML098W
YBR154C YMR061W
YBR154C YMR125W
YBR154C YGL112C
YBR154C YMR137C
YBR154C YGL070C
YBR154C YMR125W
YBR154C YMR125W
YBR154C YMR213W
YBR154C YGL070C
YBR154C YMR223W
YBR154C YGL070C
YBR154C YGL044C
YBR154C YMR240C
YBR154C YGL070C
YBR154C YMR236W
YBR154C YMR236W
YBR154C YMR236W
YBR154C YMR236W
YBR154C YMR240C
YBR154C YMR240C
YBR154C YMR277W
YBR154C YMR277W
YBR154C YGL043W
YBR154C YGL043W
YBR154C YFL008W
YBR154C YFL017W-A
YBR154C YGL043W
YBR154C YFL017W-A
YBR154C YFR031C
YBR154C YFL023W
YBR154C YFL017W-A
YBR154C YPR190C
YBR154C YGL070C
YBR154C YMR288W
YBR154C YMR277W
YBR154C YMR288W
YBR154C YPL178W
YBR154C YMR277W
YBR154C YMR288W
YBR154C YNL004W
YBR154C YNL113W
YBR154C YNL023C
YBR154C YNL039W
YBR154C YNL113W
YBR154C YNL039W
YBR154C YNL039W
YBR154C YNL030W
YBR154C YNL025C
YBR154C YPR190C
YBR154C YOR159C
YBR154C YPL178W
YBR154C YOL005C
YBR154C YOR224C
YBR154C YNL151C
YBR154C YNL163C
YBR154C YNL151C
YBR154C YNL113W
YBR154C YNL151C
YBR154C YNL230C
YBR154C YNR015W
YBR154C YNL224C
YBR154C YNR011C
YBR154C YNL255C
YBR154C YNL248C
YBR154C YNL251C
YBR154C YNR003C
YBR154C YNR003C
YBR154C YNR003C
YBR154C YOR224C
YBR154C YOR151C
YBR154C YOR151C
YBR154C YOL135C
YBR154C YOL005C
YBR154C YOL034W
YBR154C YOL005C
YBR154C YOL005C
YBR154C YOL005C
YBR154C YOR151C
YBR154C YOR116C
YBR154C YOR116C
YBR154C YOR116C
YBR154C YOR151C
YBR154C YOR133W
YBR154C YOR151C
YBR154C YOR210W
YBR154C YOR194C
YBR154C YOR179C
YBR154C YOR159C
YBR154C YOR159C
YBR154C YOR194C
YBR154C YOR194C
YBR154C YOR194C
YBR154C YOR210W
YBR154C YOR207C
YBR154C YOR207C
YBR154C YOR207C
YBR154C YOR210W
YBR154C YOR210W
YBR154C YOR210W
YBR154C YPR190C
YBR154C YPR025C
YBR154C YPL129W
YBR154C YPL122C
YBR154C YPL022W
YBR154C YOR250C
YBR154C YOR369C
YBR154C YOR224C
YBR154C YOR224C
YBR154C YOR224C
YBR154C YPL022W
YBR154C YOR341W
YBR154C YOR319W
YBR154C YOR319W
YBR154C YPL008W
YBR154C YOR340C
YBR154C YOR319W
YBR154C YPR025C
YBR154C YPL178W
YBR154C YPL122C
YBR154C YPL046C
YBR154C YPL122C
YBR154C YPL122C
YBR154C YPL063W
YBR154C YPL122C
YBR154C YPR025C
YBR154C YPL235W
YBR154C YPL203W
YBR154C YPL213W
YBR154C YPR025C
YBR154C YPR010C
YBR154C YPR025C
YBR154C YPR187W
YBR154C YPR094W
YBR154C YPR082C
YBR154C YPR056W
YBR154C YPR052C
YBR154C YPR056W
YBR154C YPR056W
YBR154C YPR056W
YBR154C YPR056W
YBR154C YPR093C
YBR154C YPR086W
YBR154C YPR082C
YBR154C YPR082C
YBR154C YPR086W
YBR154C YPR086W
YBR154C YPR086W
YBR154C YPR187W
YBR154C YPR182W
YBR154C YPR110C
YBR154C YPR110C
YBR154C YPR110C
YBR154C YPR182W
YBR154C YPR161C
YBR154C YPR178W
YBR154C YPR187W
YBR154C YPR186C
YBR154C YPR182W
YBR154C YPR186C
YBR154C YPR187W
YBR154C YPR186C
YBR154C YPR187W
YBR155W YEL030W
YBR155W YGR187C
YBR155W YJR031C
YBR155W YIL144W
YBR155W YDR463W
YBR155W YGR274C
YBR155W YDR216W
YBR155W YGR234W
YBR155W YCL014W
YBR155W YAL005C
YBR155W YMR186W
YBR155W YJR032W
YBR155W YKL117W
YBR155W YKR048C
YBR155W YLR369W
YBR155W YLR355C
YBR155W YLL026W
YBR155W YNL209W
YBR155W YPL240C
YBR155W YPL165C
YBR155W YOR133W
YBR156C YMR094W
YBR156C YML124C
YBR156C YMR168C
YBR156C YMR294W
YBR156C YMR198W
YBR156C YOL069W
YBR156C YMR299C
YBR156C YNL162W
YBR156C YJR076C
YBR156C YJL173C
YBR156C YDL239C
YBR156C YEL061C
YBR156C YDR201W
YBR156C YCR002C
YBR156C YCL029C
YBR156C YBL031W
YBR156C YBR160W
YBR156C YBR156C
YBR156C YBL063W
YBR156C YDR122W
YBR156C YDR130C
YBR156C YDR016C
YBR156C YDR106W
YBR156C YJR089W
YBR156C YDR218C
YBR156C YHR199C-A
YBR156C YDR328C
YBR156C YDR424C
YBR156C YDR320C-A
YBR156C YDR510W
YBR156C YDR488C
YBR156C YKL138C-A
YBR156C YGR113W
YBR156C YHR141C
YBR156C YER016W
YBR156C YER012W
YBR156C YGL216W
YBR156C YFL008W
YBR156C YFL037W
YBR156C YFR028C
YBR156C YGL061C
YBR156C YFR028C
YBR156C YGR140W
YBR156C YHR129C
YBR156C YML085C
YBR156C YKR037C
YBR156C YLR086W
YBR156C YKR054C
YBR156C YKR083C
YBR156C YLR045C
YBR156C YLL049W
YBR156C YPL155C
YBR156C YPL174C
YBR156C YPL209C
YBR156C YPL209C
YBR156C YPL253C
YBR157C YPL055C
YBR157C YNL031C
YBR157C YNL030W
YBR157C YKR083C
YBR157C YKL089W
YBR157C YGL075C
YBR157C YCL037C
YBR157C YGL070C
YBR157C YBR233W-A
YBR157C YBR010W
YBR157C YBR009C
YBR157C YBL032W
YBR158W YHR064C
YBR158W YGR285C
YBR158W YGR163W
YBR158W YDR111C
YBR159W YDR046C
YBR159W YBR019C
YBR159W YDR170C
YBR159W YBR041W
YBR159W YDL210W
YBR159W YBR010W
YBR159W YIL105C
YBR159W YDL191W
YBR159W YBL060W
YBR159W YAL023C
YBR159W YAR028W
YBR159W YCR011C
YBR159W YPL249C-A
YBR159W YPR124W
YBR159W YAR018C
YBR159W YPL237W
YBR159W YIL126W
YBR159W YCR024C-A
YBR159W YDL054C
YBR159W YAL022C
YBR159W YBR293W
YBR159W YBR221C
YBR159W YBR054W
YBR159W YHR123W
YBR159W YIL005W
YBR159W YGR284C
YBR159W YIL120W
YBR159W YGR191W
YBR159W YER151C
YBR159W YER102W
YBR159W YER061C
YBR159W YER025W
YBR159W YGL055W
YBR159W YGL030W
YBR159W YGR083C
YBR159W YGL013C
YBR159W YDR381W
YBR159W YDR508C
YBR159W YFL048C
YBR159W YDR297W
YBR159W YDR190C
YBR159W YDR211W
YBR159W YDR174W
YBR159W YGL008C
YBR159W YPL143W
YBR159W YPL189W
YBR159W YPL220W
YBR159W YOR260W
YBR159W YPL131W
YBR159W YLR291C
YBR159W YLR314C
YBR159W YOR233W
YBR159W YKR002W
YBR159W YLR262C
YBR159W YLR241W
YBR159W YKL212W
YBR159W YKL165C
YBR159W YLR080W
YBR159W YLR056W
YBR159W YJL214W
YBR159W YKL146W
YBR159W YIR022W
YBR159W YJL196C
YBR159W YJL176C
YBR159W YJL097W
YBR159W YJL123C
YBR159W YLR004C
YBR159W YJR007W
YBR159W YJR065C
YBR159W YJL222W
YBR159W YJL219W
YBR159W YJR015W
YBR159W YLL050C
YBR159W YLL039C
YBR159W YKR026C
YBR159W YKR039W
YBR159W YOR038C
YBR159W YPR201W
YBR159W YOR096W
YBR159W YOL156W
YBR159W YPR194C
YBR159W YOL127W
YBR159W YNL255C
YBR159W YLR429W
YBR159W YML132W
YBR159W YML075C
YBR159W YML067C
YBR159W YLR378C
YBR159W YLR342W
YBR159W YLR340W
YBR159W YMR121C
YBR159W YML063W
YBR159W YML024W
YBR159W YNL130C
YBR159W YNL098C
YBR159W YNL031C
YBR159W YMR279C
YBR159W YNL030W
YBR159W YNL088W
YBR159W YNL048W
YBR159W YNL055C
YBR159W YOL097C
YBR159W YNR035C
YBR159W YNL265C
YBR159W YNL279W
YBR160W YGR003W
YBR160W YGL201C
YBR160W YGL166W
YBR160W YPL204W
YBR160W YGL195W
YBR160W YPL209C
YBR160W YOR074C
YBR160W YGL122C
YBR160W YEL061C
YBR160W YGL178W
YBR160W YDL132W
YBR160W YBR088C
YBR160W YGL116W
YBR160W YBL047C
YBR160W YBL084C
YBR160W YBR088C
YBR160W YBR080C
YBR160W YBL084C
YBR160W YBR060C
YBR160W YBR009C
YBR160W YBL088C
YBR160W YDL164C
YBR160W YDL127W
YBR160W YDL108W
YBR160W YBR202W
YBR160W YDL056W
YBR160W YBR133C
YBR160W YBR135W
YBR160W YBR160W
YBR160W YBR156C
YBR160W YEL032W
YBR160W YDL042C
YBR160W YDL008W
YBR160W YCR033W
YBR160W YBR214W
YBR160W YDL017W
YBR160W YDL108W
YBR160W YDL106C
YBR160W YDL106C
YBR160W YDL108W
YBR160W YDL064W
YBR160W YDL159W
YBR160W YDL108W
YBR160W YDL140C
YBR160W YDL155W
YBR160W YDL155W
YBR160W YDL155W
YBR160W YDR517W
YBR160W YDL220C
YBR160W YDR460W
YBR160W YDR379W
YBR160W YDR103W
YBR160W YDL185W
YBR160W YDL179W
YBR160W YDR361C
YBR160W YDR118W
YBR160W YDR113C
YBR160W YDR190C
YBR160W YDR146C
YBR160W YDR146C
YBR160W YDR328C
YBR160W YDR507C
YBR160W YDR488C
YBR160W YGL134W
YBR160W YFR028C
YBR160W YER059W
YBR160W YER021W
YBR160W YER012W
YBR160W YER016W
YBR160W YGL011C
YBR160W YFR015C
YBR160W YFR014C
YBR160W YFL029C
YBR160W YGL048C
YBR160W YGL056C
YBR160W YER120W
YBR160W YGL003C
YBR160W YER115C
YBR160W YFL029C
YBR160W YER086W
YBR160W YER111C
YBR160W YFR030W
YBR160W YGL003C
YBR160W YGL240W
YBR160W YGL215W
YBR160W YGR109C
YBR160W YGR155W
YBR160W YGR234W
YBR160W YGR180C
YBR160W YGR109C
YBR160W YGR109C
YBR160W YGR108W
YBR160W YGR108W
YBR160W YGR108W
YBR160W YNL152W
YBR160W YNL102W
YBR160W YNL068C
YBR160W YNL030W
YBR160W YHR030C
YBR160W YGR188C
YBR160W YHR027C
YBR160W YNL068C
YBR160W YOR372C
YBR160W YNL225C
YBR160W YPL106C
YBR160W YOR339C
YBR160W YNL188W
YBR160W YNL197C
YBR160W YNL178W
YBR160W YNL172W
YBR160W YNL161W
YBR160W YNL261W
YBR160W YOR008C
YBR160W YPL042C
YBR160W YOL016C
YBR160W YOR315W
YBR160W YNL289W
YBR160W YOL004W
YBR160W YNL309W
YBR160W YOL001W
YBR160W YNL309W
YBR160W YNL298W
YBR160W YNL312W
YBR160W YOL068C
YBR160W YOR083W
YBR160W YPL031C
YBR160W YOR269W
YBR160W YOR058C
YBR160W YOR043W
YBR160W YOR039W
YBR160W YOR032C
YBR160W YOR026W
YBR160W YOR066W
YBR160W YOR231W
YBR160W YOR098C
YBR160W YOR249C
YBR160W YOR236W
YBR160W YPR119W
YBR160W YPR019W
YBR160W YPL256C
YBR160W YPL140C
YBR160W YPL240C
YBR160W YPL115C
YBR160W YPL219W
YBR160W YPR119W
YBR160W YPL269W
YBR160W YPL269W
YBR160W YPR119W
YBR160W YPR019W
YBR160W YPR025C
YBR160W YPR120C
YBR160W YPR120C
YBR160W YPR120C
YBR160W YPR141C
YBR160W YPR161C
YBR160W YPR162C
YBR160W YLR103C
YBR160W YLR103C
YBR160W YBL023C
YBR160W YBL034C
YBR160W YLR127C
YBR160W YML060W
YBR160W YHR071W
YBR160W YAR007C
YBR160W YML065W
YBR160W YNL025C
YBR160W YLR321C
YBR160W YLR096W
YBR160W YLR314C
YBR160W YLR079W
YBR160W YHR174W
YBR160W YHR172W
YBR160W YAL040C
YBR160W YAL040C
YBR160W YHR166C
YBR160W YHR164C
YBR160W YLR274W
YBR160W YLR045C
YBR160W YIL007C
YBR160W YAL024C
YBR160W YIL050W
YBR160W YLR045C
YBR160W YJR076C
YBR160W YAL016W
YBR160W YLL039C
YBR160W YKR059W
YBR160W YLR259C
YBR160W YIL033C
YBR160W YIL033C
YBR160W YLR226W
YBR160W YKL161C
YBR160W YJR045C
YBR160W YIL075C
YBR160W YKL145W
YBR160W YIL150C
YBR160W YIR031C
YBR160W YJL194W
YBR160W YJL106W
YBR160W YJL013C
YBR160W YJL095W
YBR160W YJL092W
YBR160W YJL026W
YBR160W YJL047C
YBR160W YKL117W
YBR160W YJL194W
YBR160W YJL194W
YBR160W YJL194W
YBR160W YJL157C
YBR160W YJL187C
YBR160W YJL187C
YBR160W YJL187C
YBR160W YKL048C
YBR160W YJR123W
YBR160W YJR089W
YBR160W YJR090C
YBR160W YKL048C
YBR160W YKL022C
YBR160W YKL042W
YBR160W YLR182W
YBR160W YLL003W
YBR160W YKR099W
YBR160W YLL004W
YBR160W YLR210W
YBR160W YLR182W
YBR160W YKR091W
YBR160W YLR210W
YBR160W YKR077W
YBR160W YLR180W
YBR160W YLR210W
YBR160W YLR187W
YBR160W YMR306W
YBR160W YMR277W
YBR160W YMR186W
YBR160W YMR235C
YBR160W YMR205C
YBR160W YMR116C
YBR160W YMR199W
YBR160W YMR036C
YBR160W YMR036C
YBR160W YML109W
YBR160W YMR181C
YBR160W YML065W
YBR160W YMR036C
YBR160W YMR001C
YBR161W YEL042W
YBR161W YBR036C
YBR161W YMR091C
YBR161W YJL014W
YBR161W YJR001W
YBR162C YER122C
YBR162C YBR192W
YBR162C YBL095W
YBR162C YBL032W
YBR162C YJL034W
YBR162C YDL145C
YBR162C YER086W
YBR162C YCR012W
YBR162C YDR238C
YBR162C YJL024C
YBR162C YFR051C
YBR162C YDR143C
YBR162C YFL037W
YBR162C YIL076W
YBR162C YGL137W
YBR162C YGR249W
YBR162C YLR048W
YBR162C YNL217W
YBR162C YNL209W
YBR162C YLR075W
YBR162C YMR214W
YBR162C YPR155C
YBR162C YOL028C
YBR162C YNL287W
YBR162C YPR080W
YBR162C YOR133W
YBR162C YPL218W
YBR162W-A YIL027C
YBR162W-A YGL122C
YBR162W-A YBL032W
YBR162W-A YML108W
YBR162W-A YLR090W
YBR162W-A YNL255C
YBR163W YBR010W
YBR163W YBR009C
YBR163W YBL003C
YBR163W YBL002W
YBR163W YDL156W
YBR163W YFR024C-A
YBR163W YDR388W
YBR163W YDR224C
YBR163W YDR225W
YBR163W YHR016C
YBR163W YNL031C
YBR163W YNL030W
YBR164C YPR095C
YBR164C YGL122C
YBR164C YNL297C
YBR164C YOR094W
YBR164C YER122C
YBR164C YNL255C
YBR164C YLL039C
YBR164C YLR309C
YBR164C YHR108W
YBR164C YDL226C
YBR166C YPL131W
YBR166C YOR133W
YBR166C YNL317W
YBR166C YNL209W
YBR166C YNL178W
YBR166C YLR447C
YBR166C YLL045C
YBR166C YBL105C
YBR166C YLL039C
YBR166C YFR001W
YBR166C YLR340W
YBR166C YBR031W
YBR166C YPR060C
YBR167C YBL018C
YBR167C YAL033W
YBR167C YBR257W
YBR167C YGR030C
YBR167C YIR015W
YBR167C YDR478W
YBR167C YLR145W
YBR167C YGL070C
YBR167C YHR062C
YBR167C YGR214W
YBR167C YLR432W
YBR167C YNL282W
YBR167C YNL255C
YBR167C YNL221C
YBR167C YNL246W
YBR168W YDL065C
YBR168W YER021W
YBR168W YER081W
YBR168W YGL122C
YBR168W YML008C
YBR168W YLR324W
YBR168W YHR150W
YBR168W YGR004W
YBR169C YCR002C
YBR169C YDL225W
YBR169C YCR009C
YBR169C YDL126C
YBR169C YBR101C
YBR169C YDL005C
YBR169C YBR044C
YBR169C YBR194W
YBR169C YBR109C
YBR169C YBL075C
YBR169C YAL005C
YBR169C YOR232W
YBR169C YOR027W
YBR169C YGL122C
YBR169C YGL167C
YBR169C YGL128C
YBR169C YGL073W
YBR169C YFL016C
YBR169C YDR039C
YBR169C YER093C
YBR169C YDR038C
YBR169C YDL229W
YBR169C YER103W
YBR169C YER070W
YBR169C YDR168W
YBR169C YDR040C
YBR169C YDR414C
YBR169C YDR349C
YBR169C YDR171W
YBR169C YJL162C
YBR169C YJR104C
YBR169C YHR034C
YBR169C YOR140W
YBR169C YGR249W
YBR169C YGL206C
YBR169C YOR007C
YBR169C YJR097W
YBR169C YHR200W
YBR169C YJL128C
YBR169C YHR199C
YBR169C YHR064C
YBR169C YJL098W
YBR169C YIL047C
YBR169C YHR206W
YBR169C YJL073W
YBR169C YIL160C
YBR169C YJL034W
YBR169C YOR038C
YBR169C YOL031C
YBR169C YLR249W
YBR169C YJR147W
YBR169C YKL049C
YBR169C YLR090W
YBR169C YKL210W
YBR169C YKL130C
YBR169C YKL139W
YBR169C YLR008C
YBR169C YLL024C
YBR169C YLL039C
YBR169C YOR035C
YBR169C YOL006C
YBR169C YMR214W
YBR169C YLR259C
YBR169C YMR186W
YBR169C YMR092C
YBR169C YMR161W
YBR169C YOL006C
YBR169C YNL077W
YBR169C YNL007C
YBR169C YNL064C
YBR169C YNL328C
YBR169C YNL127W
YBR169C YNL209W
YBR169C YPR152C
YBR169C YPL240C
YBR169C YPL110C
YBR169C YPL012W
YBR170C YGL122C
YBR170C YGR048W
YBR170C YGL055W
YBR170C YBR170C
YBR170C YDL126C
YBR170C YHR092C
YBR170C YFL044C
YBR170C YBR201W
YBR170C YDR411C
YBR170C YLR207W
YBR170C YDR380W
YBR170C YDL190C
YBR170C YDR330W
YBR170C YIR033W
YBR170C YIL030C
YBR170C YLR044C
YBR170C YKL117W
YBR170C YDR049W
YBR170C YKL020C
YBR170C YLL039C
YBR170C YKL213C
YBR170C YKR016W
YBR170C YOL013C
YBR170C YML029W
YBR170C YLR288C
YBR170C YML013W
YBR170C YNL241C
YBR170C YMR264W
YBR170C YNL155W
YBR170C YPR080W
YBR170C YPR131C
YBR171W YER053C
YBR171W YDL095W
YBR171W YCL057W
YBR171W YAL028W
YBR171W YCL037C
YBR171W YCL001W
YBR171W YBR171W
YBR171W YBR283C
YBR171W YOR254C
YBR171W YLR026C
YBR171W YGL122C
YBR171W YKL065C
YBR171W YJR160C
YBR171W YHR041C
YBR171W YJL034W
YBR171W YOR324C
YBR171W YNL255C
YBR171W YLR292C
YBR171W YNL180C
YBR171W YML105C
YBR171W YLR378C
YBR171W YML064C
YBR171W YPR088C
YBR171W YPL076W
YBR171W YPL094C
YBR172C YPL220W
YBR172C YPL106C
YBR172C YOL139C
YBR172C YOL120C
YBR172C YNR051C
YBR172C YNR052C
YBR172C YNL288W
YBR172C YML056C
YBR172C YML024W
YBR172C YLR441C
YBR172C YLR116W
YBR172C YPR080W
YBR172C YDR450W
YBR172C YPR072W
YBR172C YDR432W
YBR172C YCR093W
YBR172C YBL032W
YBR172C YAL021C
YBR172C YBL026W
YBR172C YKL049C
YBR172C YKL204W
YBR172C YLL039C
YBR172C YIL069C
YBR172C YHR165C
YBR172C YGL173C
YBR172C YER068W
YBR172C YER146W
YBR172C YGR214W
YBR172C YGL122C
YBR172C YER172C
YBR172C YKL074C
YBR173C YFR010W
YBR173C YOR259C
YBR173C YOR157C
YBR173C YOR117W
YBR173C YOL038W
YBR173C YNL255C
YBR173C YMR314W
YBR173C YLR421C
YBR173C YLR199C
YBR173C YMR037C
YBR173C YML092C
YBR173C YLR148W
YBR173C YJL001W
YBR173C YIL075C
YBR173C YIL034C
YBR173C YGL141W
YBR173C YHR200W
YBR173C YKL145W
YBR173C YKL206C
YBR173C YLR021W
YBR173C YKR054C
YBR173C YFR004W
YBR173C YER021W
YBR173C YDR427W
YBR173C YDR059C
YBR173C YEL037C
YBR173C YDR069C
YBR173C YFR050C
YBR173C YER012W
YBR173C YDL147W
YBR173C YGL096W
YBR173C YGL004C
YBR173C YGL048C
YBR173C YFR052W
YBR173C YGL011C
YBR173C YPR108W
YBR173C YOR261C
YBR173C YGL122C
YBR173C YOR362C
YBR173C YHR052W
YBR173C YPR103W
YBR173C YPL144W
YBR173C YHR027C
YBR173C YHL030W
YBR173C YER094C
YBR173C YGR253C
YBR173C YDR394W
YBR173C YDR363W-A
YBR173C YGR135W
YBR173C YFL007W
YBR173C YDR177W
YBR173C YGR048W
YBR173C YDL097C
YBR173C YBR082C
YBR173C YDL007W
YBR173C YBL041W
YBR173C YBL032W
YBR175W YJR094W-A
YBR175W YKL018W
YBR175W YJR066W
YBR175W YJR009C
YBR175W YDR165W
YBR175W YJL125C
YBR175W YMR190C
YBR175W YLR150W
YBR175W YNL031C
YBR175W YDR140W
YBR175W YLR015W
YBR175W YIL160C
YBR175W YDL201W
YBR175W YHR177W
YBR175W YMR186W
YBR175W YLR403W
YBR175W YDR138W
YBR175W YNL255C
YBR175W YCL037C
YBR175W YNL062C
YBR175W YDL074C
YBR175W YHR082C
YBR175W YHR186C
YBR175W YHR064C
YBR175W YBR258C
YBR175W YBR025C
YBR175W YHR029C
YBR175W YGR249W
YBR175W YBR010W
YBR175W YAR003W
YBR175W YGR103W
YBR175W YGL130W
YBR175W YEL055C
YBR175W YDR469W
YBR175W YHR119W
YBR175W YHR154W
YBR175W YPL228W
YBR175W YPL138C
YBR175W YPL055C
YBR175W YPL049C
YBR175W YPL029W
YBR175W YOL124C
YBR175W YOL045W
YBR175W YNR046W
YBR176W YPR080W
YBR176W YNL180C
YBR176W YLR291C
YBR176W YML064C
YBR177C YMR109W
YBR177C YLL039C
YBR177C YHR114W
YBR178W YHR122W
YBR179C YDR457W
YBR179C YBR179C
YBR179C YHR041C
YBR179C YDR470C
YBR179C YJL092W
YBR179C YLR368W
YBR179C YLL039C
YBR179C YML001W
YBR179C YLR368W
YBR180W YGR145W
YBR180W YKL117W
YBR180W YHR042W
YBR180W YHL035C
YBR180W YGL122C
YBR180W YDR155C
YBR180W YDR034C
YBR181C YFR031C-A
YBR181C YLR287C-A
YBR181C YKR057W
YBR181C YKL203C
YBR181C YFR004W
YBR181C YLR264W
YBR181C YLR192C
YBR181C YKL180W
YBR181C YFL034C-A
YBR181C YLR167W
YBR181C YKL156W
YBR181C YKL170W
YBR181C YER117W
YBR181C YKL154W
YBR181C YGR118W
YBR181C YLR075W
YBR181C YFL002C
YBR181C YER151C
YBR181C YGR214W
YBR181C YER126C
YBR181C YLR185W
YBR181C YDR429C
YBR181C YDR450W
YBR181C YGR085C
YBR181C YER102W
YBR181C YDR447C
YBR181C YBR189W
YBR181C YBL072C
YBR181C YDR418W
YBR181C YBL027W
YBR181C YAL035W
YBR181C YBL087C
YBR181C YBR146W
YBR181C YBL092W
YBR181C YBR143C
YBR181C YBR118W
YBR181C YBR031W
YBR181C YBR048W
YBR181C YDR337W
YBR181C YCR031C
YBR181C YDL136W
YBR181C YDR382W
YBR181C YCL037C
YBR181C YBR191W
YBR181C YDL130W
YBR181C YDL081C
YBR181C YDL061C
YBR181C YDL075W
YBR181C YDL092W
YBR181C YDL082W
YBR181C YDL083C
YBR181C YDR292C
YBR181C YDR117C
YBR181C YDR025W
YBR181C YDL202W
YBR181C YDL191W
YBR181C YDR012W
YBR181C YDL208W
YBR181C YDL216C
YBR181C YDR237W
YBR181C YDR091C
YBR181C YDR064W
YBR181C YDR041W
YBR181C YDR172W
YBR181C YDR086C
YBR181C YDR130C
YBR181C YEL026W
YBR181C YEL002C
YBR181C YER087C-B
YBR181C YEL054C
YBR181C YDR515W
YBR181C YDR500C
YBR181C YDR471W
YBR181C YGR162W
YBR181C YFR032C-A
YBR181C YGR054W
YBR181C YEL050C
YBR181C YGL014W
YBR181C YER056C-A
YBR181C YGR034W
YBR181C YGL031C
YBR181C YER074W
YBR181C YGL030W
YBR181C YER019C-A
YBR181C YGL076C
YBR181C YGR027C
YBR181C YGL049C
YBR181C YGL103W
YBR181C YGL122C
YBR181C YGL123W
YBR181C YGL189C
YBR181C YGL147C
YBR181C YLR029C
YBR181C YGR220C
YBR181C YLR061W
YBR181C YKL009W
YBR181C YHR203C
YBR181C YKL006W
YBR181C YHL001W
YBR181C YJL136C
YBR181C YHL015W
YBR181C YJL002C
YBR181C YHR148W
YBR181C YIR010W
YBR181C YHR141C
YBR181C YHR147C
YBR181C YHR010W
YBR181C YHL033C
YBR181C YIL148W
YBR181C YIL016W
YBR181C YIL018W
YBR181C YIL052C
YBR181C YIL133C
YBR181C YIL069C
YBR181C YJR066W
YBR181C YJL190C
YBR181C YJR123W
YBR181C YJL177W
YBR181C YJL191W
YBR181C YLL045C
YBR181C YJR002W
YBR181C YJR014W
YBR181C YJR007W
YBR181C YLL039C
YBR181C YJR113C
YBR181C YJR094W-A
YBR181C YKR094C
YBR181C YKR084C
YBR181C YKR081C
YBR181C YNR051C
YBR181C YNL284C
YBR181C YLR388W
YBR181C YNR037C
YBR181C YLR367W
YBR181C YLR344W
YBR181C YNL306W
YBR181C YNL301C
YBR181C YMR143W
YBR181C YLR325C
YBR181C YLR441C
YBR181C YNL302C
YBR181C YLR340W
YBR181C YLR406C
YBR181C YML024W
YBR181C YNL255C
YBR181C YMR116C
YBR181C YLR448W
YBR181C YML105C
YBR181C YML063W
YBR181C YML025C
YBR181C YML073C
YBR181C YNL207W
YBR181C YNL244C
YBR181C YNL185C
YBR181C YMR121C
YBR181C YNL178W
YBR181C YMR149W
YBR181C YNL069C
YBR181C YMR146C
YBR181C YNL067W
YBR181C YMR158W
YBR181C YMR230W
YBR181C YNL001W
YBR181C YMR194W
YBR181C YMR242C
YBR181C YNL096C
YBR181C YNL110C
YBR181C YNL137C
YBR181C YNR036C
YBR181C YOR076C
YBR181C YOR063W
YBR181C YOL139C
YBR181C YOL127W
YBR181C YOL121C
YBR181C YOL120C
YBR181C YOL040C
YBR181C YOL023W
YBR181C YOL039W
YBR181C YPL237W
YBR181C YOR261C
YBR181C YOR096W
YBR181C YOR167C
YBR181C YOR234C
YBR181C YOR182C
YBR181C YPL210C
YBR181C YPL220W
YBR181C YOR369C
YBR181C YOR293W
YBR181C YPL143W
YBR181C YOR361C
YBR181C YOR312C
YBR181C YPL131W
YBR181C YPL081W
YBR181C YPL090C
YBR181C YPR166C
YBR181C YPL243W
YBR181C YPR052C
YBR181C YPR043W
YBR181C YPL249C-A
YBR181C YPR041W
YBR181C YPR163C
YBR181C YPR080W
YBR181C YPR067W
YBR181C YPR132W
YBR181C YPR088C
YBR181C YPR102C
YBR182C YBR182C
YBR182C YPR054W
YBR182C YBL016W
YBR182C YMR037C
YBR182C YPL089C
YBR182C YDL042C
YBR182C YPL089C
YBR182C YFR028C
YBR182C YDL064W
YBR182C YER062C
YBR182C YDR409W
YBR182C YDR191W
YBR182C YMR001C
YBR182C YKL062W
YBR182C YGR040W
YBR182C YFR028C
YBR182C YFR028C
YBR182C YJR017C
YBR182C YHR030C
YBR182C YIL053W
YBR182C YMR001C
YBR182C YLR113W
YBR182C YKL129C
YBR182C YKL161C
YBR182C YMR001C
YBR182C YLR113W
YBR182C YLR113W
YBR182C YOL068C
YBR182C YOR025W
YBR182C YPL089C
YBR182C YMR172W
YBR182C YNL021W
YBR182C YMR039C
YBR182C YOR156C
YBR182C YNR015W
YBR182C YNL167C
YBR183W YFL041W
YBR183W YDR039C
YBR183W YBR290W
YBR183W YER087C-B
YBR183W YAL007C
YBR183W YER087C-A
YBR183W YDR276C
YBR183W YOL132W
YBR183W YFL048C
YBR183W YMR149W
YBR183W YGL122C
YBR183W YNL169C
YBR183W YML067C
YBR183W YLR018C
YBR183W YNL101W
YBR183W YGR284C
YBR183W YHL048W
YBR183W YGR060W
YBR183W YJR117W
YBR183W YKL154W
YBR183W YJL117W
YBR183W YIL016W
YBR183W YHR140W
YBR183W YOR254C
YBR183W YOR016C
YBR183W YPL227C
YBR183W YPL076W
YBR184W YNL225C
YBR184W YER171W
YBR185C YLR439W
YBR185C YNL177C
YBR185C YML085C
YBR185C YLR048W
YBR185C YJR063W
YBR185C YER154W
YBR185C YBR122C
YBR185C YDR012W
YBR185C YCL032W
YBR185C YNL209W
YBR185C YPR175W
YBR185C YOL027C
YBR186W YML065W
YBR186W YLR373C
YBR186W YAR014C
YBR186W YGL127C
YBR186W YER151C
YBR186W YDR369C
YBR186W YHR104W
YBR186W YLL039C
YBR187W YJR063W
YBR187W YGL137W
YBR187W YCL037C
YBR187W YGL122C
YBR187W YDR412W
YBR187W YCR061W
YBR187W YDR381W
YBR187W YPR112C
YBR187W YPL217C
YBR187W YOR294W
YBR187W YNL255C
YBR187W YOL041C
YBR187W YLL039C
YBR187W YNR032W
YBR187W YPR171W
YBR188C YPR152C
YBR188C YPR101W
YBR188C YPL213W
YBR188C YPL151C
YBR188C YMR213W
YBR188C YNR011C
YBR188C YLR117C
YBR188C YLL036C
YBR188C YKR086W
YBR188C YIL034C
YBR188C YKL095W
YBR188C YJR050W
YBR188C YGR129W
YBR188C YDL209C
YBR188C YBR194W
YBR188C YBR188C
YBR188C YGL122C
YBR188C YER029C
YBR188C YDR515W
YBR188C YDR416W
YBR188C YGL120C
YBR188C YER013W
YBR188C YGL070C
YBR189W YBL004W
YBR189W YEL026W
YBR189W YDR429C
YBR189W YDR418W
YBR189W YEL002C
YBR189W YDR382W
YBR189W YDR337W
YBR189W YCR057C
YBR189W YER087C-B
YBR189W YCR031C
YBR189W YCL011C
YBR189W YCL037C
YBR189W YDL083C
YBR189W YDL061C
YBR189W YDR292C
YBR189W YDL081C
YBR189W YER074W
YBR189W YDR515W
YBR189W YDL060W
YBR189W YDL075W
YBR189W YDL040C
YBR189W YDL014W
YBR189W YDR510W
YBR189W YDR237W
YBR189W YDL148C
YBR189W YDL182W
YBR189W YER056C-A
YBR189W YDL092W
YBR189W YDL130W
YBR189W YDL136W
YBR189W YDR500C
YBR189W YDR172W
YBR189W YDR041W
YBR189W YER019C-A
YBR189W YDR025W
YBR189W YDL202W
YBR189W YDL191W
YBR189W YDR012W
YBR189W YDL208W
YBR189W YEL054C
YBR189W YDR117C
YBR189W YDR471W
YBR189W YDR086C
YBR189W YDR064W
YBR189W YEL050C
YBR189W YDR450W
YBR189W YDR130C
YBR189W YEL034W
YBR189W YDR449C
YBR189W YDR447C
YBR189W YER102W
YBR189W YER117W
YBR189W YAL035W
YBR189W YBR247C
YBR189W YBR194W
YBR189W YBR146W
YBR189W YOR145C
YBR189W YOR096W
YBR189W YBR181C
YBR189W YER126C
YBR189W YGL030W
YBR189W YNL132W
YBR189W YMR158W
YBR189W YFR031C-A
YBR189W YBR118W
YBR189W YNR036C
YBR189W YOR076C
YBR189W YBR048W
YBR189W YFL034C-A
YBR189W YBL072C
YBR189W YFR032C-A
YBR189W YBL024W
YBR189W YER151C
YBR189W YBR017C
YBR189W YBL087C
YBR189W YFL002C
YBR189W YBR031W
YBR189W YBR143C
YBR189W YKR094C
YBR189W YLR197W
YBR189W YGL143C
YBR189W YMR138W
YBR189W YGL173C
YBR189W YJR002W
YBR189W YGL135W
YBR189W YGL031C
YBR189W YNL124W
YBR189W YMR149W
YBR189W YGL167C
YBR189W YGL049C
YBR189W YGL147C
YBR189W YGL120C
YBR189W YGL103W
YBR189W YKR084C
YBR189W YIL148W
YBR189W YIL069C
YBR189W YJL191W
YBR189W YGR220C
YBR189W YGR214W
YBR189W YGR085C
YBR189W YGR054W
YBR189W YGR081C
YBR189W YGR162W
YBR189W YGR090W
YBR189W YGR118W
YBR189W YIL133C
YBR189W YIL052C
YBR189W YHR010W
YBR189W YHL015W
YBR189W YGR285C
YBR189W YHL034C
YBR189W YHL030W
YBR189W YHL033C
YBR189W YIL043C
YBR189W YHR147C
YBR189W YHR038W
YBR189W YHR089C
YBR189W YIL018W
YBR189W YHR196W
YBR189W YHR203C
YBR189W YKR081C
YBR189W YJR123W
YBR189W YJL136C
YBR189W YJL190C
YBR189W YJL168C
YBR189W YJL002C
YBR189W YIR010W
YBR189W YJR113C
YBR189W YJR014W
YBR189W YJR007W
YBR189W YJR010C-A
YBR189W YJR094W-A
YBR189W YJR045C
YBR189W YJR047C
YBR189W YKR057W
YBR189W YJR145C
YBR189W YKL180W
YBR189W YKL170W
YBR189W YKL009W
YBR189W YKL154W
YBR189W YLR186W
YBR189W YLR192C
YBR189W YLR029C
YBR189W YLR264W
YBR189W YLL045C
YBR189W YLL039C
YBR189W YMR121C
YBR189W YLL036C
YBR189W YLR061W
YBR189W YLR185W
YBR189W YLR167W
YBR189W YLR075W
YBR189W YLR325C
YBR189W YMR116C
YBR189W YLR340W
YBR189W YLR287C-A
YBR189W YLR281C
YBR189W YML024W
YBR189W YLR367W
YBR189W YML105C
YBR189W YLR448W
YBR189W YLR441C
YBR189W YLR388W
YBR189W YLR406C
YBR189W YML063W
YBR189W YML073C
YBR189W YML056C
YBR189W YML025C
YBR189W YNL069C
YBR189W YMR146C
YBR189W YNL067W
YBR189W YMR143W
YBR189W YNL096C
YBR189W YMR242C
YBR189W YMR230W
YBR189W YMR194W
YBR189W YNL301C
YBR189W YNL255C
YBR189W YNL308C
YBR189W YOR063W
YBR189W YNL207W
YBR189W YNL284C
YBR189W YNL185C
YBR189W YNL178W
YBR189W YNL244C
YBR189W YNR051C
YBR189W YOL039W
YBR189W YNL302C
YBR189W YNL306W
YBR189W YOR056C
YBR189W YNR037C
YBR189W YOL023W
YBR189W YOL040C
YBR189W YOL127W
YBR189W YOL114C
YBR189W YOL139C
YBR189W YOL120C
YBR189W YOL121C
YBR189W YOR182C
YBR189W YOR204W
YBR189W YOR293W
YBR189W YOR198C
YBR189W YOR187W
YBR189W YOR167C
YBR189W YOR234C
YBR189W YOR312C
YBR189W YOR310C
YBR189W YPL081W
YBR189W YPL012W
YBR189W YOR361C
YBR189W YOR369C
YBR189W YPL131W
YBR189W YPR102C
YBR189W YPL204W
YBR189W YPL090C
YBR189W YPR161C
YBR189W YPL143W
YBR189W YPR152C
YBR189W YPL210C
YBR189W YPR088C
YBR189W YPR132W
YBR189W YPR080W
YBR189W YPL237W
YBR189W YPR043W
YBR189W YPL249C-A
YBR189W YPR041W
YBR189W YPL243W
YBR189W YPR023C
YBR189W YPL266W
YBR189W YPR163C
YBR189W YPR166C
YBR189W YPR189W
YBR190W YLR117C
YBR191W YER056C-A
YBR191W YDR130C
YBR191W YDR510W
YBR191W YDR012W
YBR191W YDR471W
YBR191W YDR004W
YBR191W YBL092W
YBR191W YBL027W
YBR191W YDL136W
YBR191W YDR447C
YBR191W YBL087C
YBR191W YBR230C
YBR191W YDL081C
YBR191W YBR031W
YBR191W YDL083C
YBR191W YDR418W
YBR191W YBR181C
YBR191W YDL075W
YBR191W YCR031C
YBR191W YDL082W
YBR191W YGL031C
YBR191W YGR085C
YBR191W YGR034W
YBR191W YGL030W
YBR191W YGL014W
YBR191W YGL246C
YBR191W YER095W
YBR191W YER074W
YBR191W YFR032C-A
YBR191W YER151C
YBR191W YGL147C
YBR191W YGL076C
YBR191W YFR031C-A
YBR191W YER179W
YBR191W YGL135W
YBR191W YGL123W
YBR191W YGL122C
YBR191W YGL103W
YBR191W YKL180W
YBR191W YLR448W
YBR191W YHR141C
YBR191W YHL033C
YBR191W YHR010W
YBR191W YHL030W
YBR191W YHL001W
YBR191W YIL133C
YBR191W YIL016W
YBR191W YIR010W
YBR191W YJR123W
YBR191W YIL148W
YBR191W YJR094W-A
YBR191W YJL189W
YBR191W YJL177W
YBR191W YLR185W
YBR191W YLR075W
YBR191W YLR061W
YBR191W YLL039C
YBR191W YLR029C
YBR191W YLR441C
YBR191W YLR325C
YBR191W YLR340W
YBR191W YLR287C-A
YBR191W YLR344W
YBR191W YNL301C
YBR191W YPL143W
YBR191W YNR051C
YBR191W YNL255C
YBR191W YNL178W
YBR191W YMR242C
YBR191W YML073C
YBR191W YMR194W
YBR191W YNL124W
YBR191W YNL069C
YBR191W YNL096C
YBR191W YOR063W
YBR191W YOL039W
YBR191W YPR102C
YBR191W YOL127W
YBR191W YPL131W
YBR192W YER095W
YBR192W YER078C
YBR192W YDR532C
YBR192W YBR162C
YBR192W YDR388W
YBR192W YHR016C
YBR192W YFR024C-A
YBR192W YHR005C-A
YBR192W YGL122C
YBR192W YGR240C
YBR192W YPR035W
YBR192W YML058W
YBR192W YJL124C
YBR192W YLL013C
YBR192W YNL246W
YBR192W YMR131C
YBR192W YNL154C
YBR193C YLR150W
YBR193C YGL127C
YBR193C YGR116W
YBR193C YGL253W
YBR193C YGL151W
YBR193C YLR131C
YBR193C YGR104C
YBR193C YHR041C
YBR193C YLR071C
YBR193C YGR252W
YBR193C YHR058C
YBR193C YKL138C-A
YBR193C YKL038W
YBR193C YIL021W
YBR193C YJL140W
YBR193C YPR168W
YBR193C YMR112C
YBR193C YML007W
YBR193C YPR070W
YBR193C YNL025C
YBR193C YNL236W
YBR193C YNL031C
YBR193C YNL030W
YBR193C YPL129W
YBR193C YOL135C
YBR193C YNR010W
YBR193C YOL051W
YBR193C YPL042C
YBR193C YOR174W
YBR193C YOR192C
YBR193C YGL122C
YBR193C YGL025C
YBR193C YER148W
YBR193C YER022W
YBR193C YDR443C
YBR193C YEL037C
YBR193C YER012W
YBR193C YDR308C
YBR193C YBR009C
YBR193C YDR146C
YBR193C YBL093C
YBR193C YBL082C
YBR193C YDL140C
YBR193C YBR010W
YBR193C YDL005C
YBR193C YCR081W
YBR193C YCL028W
YBR193C YBR253W
YBR194W YCL030C
YBR194W YOR136W
YBR194W YOL016C
YBR194W YNL271C
YBR194W YKL145W
YBR194W YKL081W
YBR194W YOR227W
YBR194W YOR153W
YBR194W YCR009C
YBR194W YBR189W
YBR194W YKL060C
YBR194W YNR016C
YBR194W YOL139C
YBR194W YBR188C
YBR194W YKL054C
YBR194W YKL022C
YBR194W YOL086C
YBR194W YBR169C
YBR194W YJR121W
YBR194W YBR142W
YBR194W YBR127C
YBR194W YJL176C
YBR194W YBR079C
YBR194W YJL130C
YBR194W YJL095W
YBR194W YBR009C
YBR194W YBR049C
YBR194W YJL122W
YBR194W YBL072C
YBR194W YHR165C
YBR194W YAR002W
YBR194W YBL030C
YBR194W YIR006C
YBR194W YJL005W
YBR194W YAL059W
YBR194W YAL035W
YBR194W YAL032C
YBR194W YHR174W
YBR194W YIL148W
YBR194W YHR216W
YBR194W YIL105C
YBR194W YIL053W
YBR194W YIL022W
YBR194W YIL035C
YBR194W YNL255C
YBR194W YOR319W
YBR194W YOR310C
YBR194W YDR310C
YBR194W YNL172W
YBR194W YDR299W
YBR194W YPL032C
YBR194W YHR121W
YBR194W YPL004C
YBR194W YOR361C
YBR194W YNL138W
YBR194W YDR293C
YBR194W YNL112W
YBR194W YKL152C
YBR194W YDR229W
YBR194W YPL070W
YBR194W YKR003W
YBR194W YDR190C
YBR194W YMR288W
YBR194W YMR315W
YBR194W YKL182W
YBR194W YKL173W
YBR194W YNL067W
YBR194W YDR289C
YBR194W YDR172W
YBR194W YKR006C
YBR194W YPL085W
YBR194W YMR246W
YBR194W YMR240C
YBR194W YPL131W
YBR194W YKR029C
YBR194W YDR074W
YBR194W YLL036C
YBR194W YLL013C
YBR194W YDR050C
YBR194W YDL185W
YBR194W YPR152C
YBR194W YMR213W
YBR194W YLL026W
YBR194W YDL140C
YBR194W YDL126C
YBR194W YCR012W
YBR194W YCR077C
YBR194W YCR030C
YBR194W YCR063W
YBR194W YPR101W
YBR194W YMR205C
YBR194W YML017W
YBR194W YLR180W
YBR194W YLR072W
YBR194W YLR044C
YBR194W YLR175W
YBR194W YLR117C
YBR194W YLR167W
YBR194W YML010W
YBR194W YLR275W
YBR194W YLR196W
YBR194W YLR197W
YBR194W YML007W
YBR194W YLR342W
YBR194W YLR432W
YBR194W YPR091C
YBR194W YMR186W
YBR194W YMR146C
YBR194W YML056C
YBR194W YML049C
YBR194W YMR072W
YBR194W YML072C
YBR194W YMR012W
YBR194W YPR024W
YBR194W YPL226W
YBR194W YPL151C
YBR194W YPL213W
YBR194W YPL237W
YBR194W YPL231W
YBR194W YPL235W
YBR194W YDR379W
YBR194W YHR099W
YBR194W YHR020W
YBR194W YEL015W
YBR194W YDR450W
YBR194W YDR483W
YBR194W YHL015W
YBR194W YDR394W
YBR194W YDR432W
YBR194W YGR282C
YBR194W YER006W
YBR194W YER029C
YBR194W YER151C
YBR194W YGL013C
YBR194W YGR240C
YBR194W YGR254W
YBR194W YER177W
YBR194W YER172C
YBR194W YGR186W
YBR194W YGL030W
YBR194W YGL031C
YBR194W YGR162W
YBR194W YGR148C
YBR194W YGL049C
YBR194W YGR132C
YBR194W YGL068W
YBR194W YGL103W
YBR194W YGR130C
YBR194W YGL099W
YBR194W YGR118W
YBR194W YGL245W
YBR194W YGL106W
YBR194W YGL122C
YBR194W YGR097W
YBR194W YGR005C
YBR194W YGR086C
YBR195C YBR009C
YBR195C YBL085W
YBR195C YBL008W
YBR195C YBR245C
YBR195C YBR272C
YBR195C YBR215W
YBR195C YBR011C
YBR195C YBR010W
YBR195C YBR115C
YBR195C YMR267W
YBR195C YDR190C
YBR195C YGL194C
YBR195C YOL012C
YBR195C YFR038W
YBR195C YEL013W
YBR195C YDR233C
YBR195C YER164W
YBR195C YEL032W
YBR195C YER030W
YBR195C YOL004W
YBR195C YMR178W
YBR195C YLL022C
YBR195C YHR004C
YBR195C YJR036C
YBR195C YJR140C
YBR195C YJL115W
YBR195C YIL084C
YBR195C YNL330C
YBR195C YNL030W
YBR195C YLR418C
YBR195C YML102W
YBR195C YNL206C
YBR195C YNL031C
YBR195C YNL183C
YBR195C YOR038C
YBR195C YPL001W
YBR195C YOR308C
YBR195C YOR100C
YBR195C YOR304W
YBR195C YPR068C
YBR195C YPR023C
YBR195C YPR018W
YBR196C YER107C
YBR196C YDR510W
YBR196C YDR164C
YBR196C YPR029C
YBR196C YDR406W
YBR196C YDR172W
YBR196C YPL109C
YBR196C YBR073W
YBR196C YHR036W
YBR196C YAL027W
YBR196C YBL003C
YBR196C YOR270C
YBR196C YGL229C
YBR196C YFR040W
YBR196C YER116C
YBR196C YER151C
YBR196C YOL086C
YBR196C YLR088W
YBR196C YJL062W-A
YBR196C YHR178W
YBR196C YIL147C
YBR196C YLR044C
YBR196C YKR059W
YBR196C YLL039C
YBR196C YNR051C
YBR196C YML018C
YBR196C YLR249W
YBR196C YLR450W
YBR196C YNR030W
YBR196C YMR099C
YBR196C YMR186W
YBR197C YLR423C
YBR197C YNR037C
YBR197C YKL002W
YBR198C YDR311W
YBR198C YMR033W
YBR198C YPL116W
YBR198C YDR167W
YBR198C YPL082C
YBR198C YPL093W
YBR198C YMR005W
YBR198C YDR346C
YBR198C YDR167W
YBR198C YDR311W
YBR198C YDR259C
YBR198C YDR171W
YBR198C YDR301W
YBR198C YDR238C
YBR198C YDR212W
YBR198C YDR188W
YBR198C YDR181C
YBR198C YDR176W
YBR198C YDR190C
YBR198C YDR211W
YBR198C YDR224C
YBR198C YDR216W
YBR198C YPL122C
YBR198C YER025W
YBR198C YPL122C
YBR198C YPL122C
YBR198C YMR012W
YBR198C YLR005W
YBR198C YEL054C
YBR198C YDR348C
YBR198C YDR347W
YBR198C YLL022C
YBR198C YDR311W
YBR198C YDR311W
YBR198C YML114C
YBR198C YEL056W
YBR198C YEL055C
YBR198C YPL122C
YBR198C YER056C-A
YBR198C YER045C
YBR198C YLL039C
YBR198C YKR062W
YBR198C YPL129W
YBR198C YKR059W
YBR198C YER107C
YBR198C YER111C
YBR198C YPR025C
YBR198C YKL081W
YBR198C YPL220W
YBR198C YPL240C
YBR198C YPL254W
YBR198C YPL131W
YBR198C YPL235W
YBR198C YPR025C
YBR198C YPR018W
YBR198C YPR016C
YBR198C YPR023C
YBR198C YPR031W
YBR198C YKL062W
YBR198C YIL143C
YBR198C YER171W
YBR198C YIL090W
YBR198C YIL021W
YBR198C YER164W
YBR198C YHR090C
YBR198C YER155C
YBR198C YPR072W
YBR198C YPR025C
YBR198C YPR025C
YBR198C YPR056W
YBR198C YKR029C
YBR198C YER148W
YBR198C YER148W
YBR198C YER148W
YBR198C YPR056W
YBR198C YIL021W
YBR198C YPR052C
YBR198C YPR056W
YBR198C YHR084W
YBR198C YGL207W
YBR198C YPR056W
YBR198C YGL071W
YBR198C YGL206C
YBR198C YER171W
YBR198C YER171W
YBR198C YGL158W
YBR198C YGL112C
YBR198C YGL073W
YBR198C YGL112C
YBR198C YGL137W
YBR198C YGL112C
YBR198C YGL121C
YBR198C YIL021W
YBR198C YGR186W
YBR198C YGR186W
YBR198C YGR002C
YBR198C YHR066W
YBR198C YGL252C
YBR198C YGL237C
YBR198C YGR186W
YBR198C YGR140W
YBR198C YGR005C
YBR198C YGR005C
YBR198C YGR103W
YBR198C YGR005C
YBR198C YGR005C
YBR198C YHR214C-B
YBR198C YHR064C
YBR198C YGR252W
YBR198C YGR274C
YBR198C YGR270W
YBR198C YGR220C
YBR198C YGR186W
YBR198C YHR137W
YBR198C YHR041C
YBR198C YGR274C
YBR198C YGR274C
YBR198C YHR108W
YBR198C YHL014C
YBR198C YHR099W
YBR198C YIL021W
YBR198C YIL142W
YBR198C YIL036W
YBR198C YKL060C
YBR198C YKR008W
YBR198C YKL058W
YBR198C YJR007W
YBR198C YPR187W
YBR198C YKL160W
YBR198C YJL140W
YBR198C YPR086W
YBR198C YPR079W
YBR198C YPR086W
YBR198C YPR086W
YBR198C YPR190C
YBR198C YPR187W
YBR198C YIL143C
YBR198C YJL115W
YBR198C YPR187W
YBR198C YJL207C
YBR198C YPR187W
YBR198C YIL143C
YBR198C YIL143C
YBR198C YJL140W
YBR198C YJL111W
YBR198C YJL011C
YBR198C YIR010W
YBR198C YJL008C
YBR198C YJL005W
YBR198C YJL140W
YBR198C YJL081C
YBR198C YJL034W
YBR198C YJL014W
YBR198C YJL140W
YBR198C YJL076W
YBR198C YJL052W
YBR198C YKL112W
YBR198C YKL058W
YBR198C YKL058W
YBR198C YJR104C
YBR198C YKL104C
YBR198C YJR009C
YBR198C YJR082C
YBR198C YJR064W
YBR198C YJR045C
YBR198C YKL028W
YBR198C YKL028W
YBR198C YKL028W
YBR198C YKL032C
YBR198C YKL016C
YBR198C YKL006W
YBR198C YLR005W
YBR198C YML098W
YBR198C YML100W
YBR198C YML098W
YBR198C YLR005W
YBR198C YML061C
YBR198C YML098W
YBR198C YLR005W
YBR198C YML028W
YBR198C YML094W
YBR198C YML015C
YBR198C YLR033W
YBR198C YLR182W
YBR198C YML015C
YBR198C YLR228C
YBR198C YLR200W
YBR198C YLR167W
YBR198C YLR055C
YBR198C YLR314C
YBR198C YML015C
YBR198C YML010W
YBR198C YLR259C
YBR198C YLR249W
YBR198C YLR340W
YBR198C YML007W
YBR198C YLR335W
YBR198C YLR403W
YBR198C YLR433C
YBR198C YPL001W
YBR198C YPL011C
YBR198C YPL047W
YBR198C YPL081W
YBR198C YOR326W
YBR198C YOR182C
YBR198C YMR037C
YBR198C YOL063C
YBR198C YMR043W
YBR198C YMR186W
YBR198C YMR236W
YBR198C YMR236W
YBR198C YMR227C
YBR198C YMR146C
YBR198C YMR127C
YBR198C YMR121C
YBR198C YMR223W
YBR198C YMR097C
YBR198C YMR205C
YBR198C YMR075W
YBR198C YMR049C
YBR198C YMR246W
YBR198C YOL039W
YBR198C YNL031C
YBR198C YMR242C
YBR198C YMR309C
YBR198C YOR151C
YBR198C YMR236W
YBR198C YMR261C
YBR198C YNL030W
YBR198C YNL027W
YBR198C YOR151C
YBR198C YOL012C
YBR198C YNL206C
YBR198C YNL177C
YBR198C YNL138W
YBR198C YNL136W
YBR198C YNL107W
YBR198C YNL055C
YBR198C YNL189W
YBR198C YOL005C
YBR198C YOL005C
YBR198C YNL216W
YBR198C YOR151C
YBR198C YNL208W
YBR198C YOR061W
YBR198C YOL005C
YBR198C YNR045W
YBR198C YOL004W
YBR198C YOR023C
YBR198C YOL148C
YBR198C YOL086C
YBR198C YOL005C
YBR198C YOL139C
YBR198C YOL089C
YBR198C YOL120C
YBR198C YOR151C
YBR198C YOR119C
YBR198C YOR116C
YBR198C YOR064C
YBR198C YOR133W
YBR198C YOR194C
YBR198C YOR260W
YBR198C YOR308C
YBR198C YOR210W
YBR198C YOR194C
YBR198C YOR210W
YBR198C YOR194C
YBR198C YOR210W
YBR198C YOR207C
YBR198C YOR244W
YBR198C YOR224C
YBR198C YOR213C
YBR198C YOR224C
YBR198C YOR210W
YBR198C YOR224C
YBR198C YOR224C
YBR198C YBR154C
YBR198C YDR167W
YBR198C YBR111W-A
YBR198C YGL070C
YBR198C YEL026W
YBR198C YBR154C
YBR198C YBR081C
YBR198C YBR072W
YBR198C YBR121C
YBR198C YAL005C
YBR198C YAL034C
YBR198C YBL034C
YBR198C YBL052C
YBR198C YBR025C
YBR198C YBL075C
YBR198C YBR154C
YBR198C YGL070C
YBR198C YDR159W
YBR198C YEL018W
YBR198C YBR154C
YBR198C YCL010C
YBR198C YDR145W
YBR198C YEL009C
YBR198C YCL064C
YBR198C YGL070C
YBR198C YDR096W
YBR198C YDR523C
YBR198C YDR099W
YBR198C YGL070C
YBR198C YDR145W
YBR198C YDR028C
YBR198C YDL194W
YBR198C YDL056W
YBR198C YDL007W
YBR198C YCR082W
YBR198C YCR042C
YBR198C YCR009C
YBR198C YDL140C
YBR198C YDL081C
YBR198C YDL185W
YBR198C YDL074C
YBR198C YDL140C
YBR198C YDL108W
YBR198C YDL084W
YBR198C YDL108W
YBR198C YDL130W
YBR198C YDL126C
YBR198C YDL108W
YBR198C YDL108W
YBR198C YDL140C
YBR198C YDL166C
YBR198C YDL145C
YBR198C YDL143W
YBR198C YDL140C
YBR198C YDR392W
YBR198C YDR496C
YBR198C YDR382W
YBR198C YGL066W
YBR198C YDR403W
YBR198C YDR145W
YBR198C YDR359C
YBR198C YDR404C
YBR198C YDR452W
YBR198C YDR460W
YBR198C YDR460W
YBR198C YDR404C
YBR198C YGL048C
YBR198C YDR448W
YBR198C YDR404C
YBR198C YDR404C
YBR198C YDR460W
YBR198C YGL030W
YBR198C YDR460W
YBR198C YFR037C
YBR198C YGL039W
YBR198C YER177W
YBR198C YER171W
YBR198C YFL039C
YBR198C YFR019W
YBR198C YFL037W
YBR198C YFL024C
YBR198C YFL018C
YBR198C YFR031C-A
YBR199W YDR384C
YBR199W YLL039C
YBR199W YOL132W
YBR200W YOR181W
YBR200W YOR129C
YBR200W YLR166C
YBR200W YOR047C
YBR200W YDL028C
YBR200W YLL049W
YBR200W YAL041W
YBR200W YAL030W
YBR200W YBL005W
YBR200W YCL031C
YBR200W YCL005W
YBR200W YBR031W
YBR200W YBL016W
YBR200W YBL085W
YBR200W YBR200W
YBR200W YBR102C
YBR200W YBR112C
YBR200W YLL045C
YBR200W YGL116W
YBR200W YDR306C
YBR200W YDL159W
YBR200W YDR012W
YBR200W YDR277C
YBR200W YDR103W
YBR200W YDR166C
YBR200W YFL039C
YBR200W YEL043W
YBR200W YDR368W
YBR200W YDR379W
YBR200W YER165W
YBR200W YER008C
YBR200W YER114C
YBR200W YKR105C
YBR200W YHR129C
YBR200W YGL233W
YBR200W YGL122C
YBR200W YGL190C
YBR200W YHL007C
YBR200W YGR134W
YBR200W YGR152C
YBR200W YKL040C
YBR200W YJL085W
YBR200W YIL068C
YBR200W YIL140W
YBR200W YJR065C
YBR200W YJL157C
YBR200W YJL187C
YBR200W YNR071C
YBR200W YOL120C
YBR200W YOL078W
YBR200W YOR327C
YBR200W YNR047W
YBR200W YMR121C
YBR200W YLR318W
YBR200W YLR229C
YBR200W YMR033W
YBR200W YLR362W
YBR200W YLR432W
YBR200W YNL298W
YBR200W YMR247C
YBR200W YMR183C
YBR200W YMR212C
YBR200W YNL180C
YBR200W YMR287C
YBR200W YNL025C
YBR200W YPL131W
YBR200W YPL038W
YBR200W YPL232W
YBR200W YPR055W
YBR201C-A YGL122C
YBR201W YMR297W
YBR201W YOL013C
YBR201W YPL096W
YBR201W YMR264W
YBR201W YML013W
YBR201W YML029W
YBR201W YLR378C
YBR201W YLR207W
YBR201W YDR057W
YBR201W YIL034C
YBR201W YDL126C
YBR201W YDL091C
YBR201W YBR170C
YBR201W YIL030C
YBR201W YGL070C
YBR201W YDR411C
YBR201W YGR048W
YBR202W YDR489W
YBR202W YEL032W
YBR202W YDR460W
YBR202W YDR225W
YBR202W YDR224C
YBR202W YDR510W
YBR202W YDR052C
YBR202W YEL032W
YBR202W YDR013W
YBR202W YDL156W
YBR202W YEL032W
YBR202W YDL108W
YBR202W YDL042C
YBR202W YDL017W
YBR202W YBR009C
YBR202W YBL052C
YBR202W YBL003C
YBR202W YBL002W
YBR202W YBL023C
YBR202W YBL023C
YBR202W YBL023C
YBR202W YDL017W
YBR202W YBR060C
YBR202W YBR010W
YBR202W YBR136W
YBR202W YCL061C
YBR202W YBR202W
YBR202W YBR160W
YBR202W YHR118C
YBR202W YJL090C
YBR202W YGL201C
YBR202W YJL002C
YBR202W YGR270W
YBR202W YGL201C
YBR202W YGR244C
YBR202W YGL207W
YBR202W YGL201C
YBR202W YFL029C
YBR202W YGL122C
YBR202W YFL008W
YBR202W YER173W
YBR202W YGL113W
YBR202W YAR007C
YBR202W YGL001C
YBR202W YIL150C
YBR202W YJL072C
YBR202W YJR046W
YBR202W YJL194W
YBR202W YJL115W
YBR202W YLL004W
YBR202W YJR065C
YBR202W YKL108W
YBR202W YML069W
YBR202W YML065W
YBR202W YLL039C
YBR202W YLR274W
YBR202W YLR274W
YBR202W YLR103C
YBR202W YLR274W
YBR202W YOR244W
YBR202W YNL030W
YBR202W YMR043W
YBR202W YMR001C
YBR202W YMR190C
YBR202W YMR048W
YBR202W YMR127C
YBR202W YOR060C
YBR202W YNL273W
YBR202W YNL031C
YBR202W YNL261W
YBR202W YOL146W
YBR202W YNL312W
YBR202W YOL006C
YBR202W YPR025C
YBR202W YPL046C
YBR202W YPL031C
YBR202W YPR019W
YBR202W YPR019W
YBR202W YPR019W
YBR202W YPR162C
YBR202W YPR135W
YBR203W YKR048C
YBR203W YKL006C-A
YBR203W YGL122C
YBR203W YDR328C
YBR203W YCL037C
YBR203W YBL032W
YBR204C YLL024C
YBR204C YPL096W
YBR205W YFR024C-A
YBR205W YFL038C
YBR205W YER110C
YBR205W YDR346C
YBR205W YDR170C
YBR205W YBR031W
YBR205W YBL007C
YBR205W YHR105W
YBR205W YHR016C
YBR205W YGR026W
YBR205W YGL212W
YBR205W YGL122C
YBR205W YLL039C
YBR205W YHR181W
YBR205W YHR114W
YBR205W YPR107C
YBR205W YLR378C
YBR205W YML115C
YBR205W YML012W
YBR207W YGR152C
YBR207W YGL027C
YBR207W YFL041W
YBR207W YGR032W
YBR207W YER110C
YBR207W YFL021W
YBR207W YER021W
YBR207W YCR105W
YBR207W YEL022W
YBR207W YKL145W
YBR207W YHR027C
YBR207W YLL039C
YBR207W YNL255C
YBR207W YNL238W
YBR207W YLR342W
YBR207W YOL132W
YBR207W YOL086C
YBR207W YPR080W
YBR207W YOR068C
YBR208C YDL141W
YBR208C YCR024C
YBR208C YBR221C
YBR208C YBR208C
YBR208C YBR153W
YBR208C YHR020W
YBR208C YOL066C
YBR208C YHR019C
YBR208C YDL156W
YBR208C YLL039C
YBR208C YNL177C
YBR208C YLL018C
YBR208C YJR065C
YBR209W YPR086W
YBR210W YDR515W
YBR210W YDR517W
YBR210W YGR284C
YBR210W YLL039C
YBR210W YGL122C
YBR211C YLR381W
YBR211C YKL089W
YBR211C YAL034W-A
YBR211C YLR315W
YBR211C YLR052W
YBR211C YKL052C
YBR211C YBR009C
YBR211C YKR083C
YBR211C YKL002W
YBR211C YKL138C-A
YBR211C YKL049C
YBR211C YLR045C
YBR211C YJR112W
YBR211C YJR135C
YBR211C YDR254W
YBR211C YKR037C
YBR211C YIR010W
YBR211C YDR201W
YBR211C YBR107C
YBR211C YDR130C
YBR211C YBR233W-A
YBR211C YBR010W
YBR211C YDR532C
YBR211C YDR016C
YBR211C YDL028C
YBR211C YIL144W
YBR211C YCL029C
YBR211C YDR394W
YBR211C YDR383C
YBR211C YDR318W
YBR211C YDR320C-A
YBR211C YER133W
YBR211C YGR188C
YBR211C YER106W
YBR211C YEL061C
YBR211C YER018C
YBR211C YGR179C
YBR211C YGL093W
YBR211C YGL060W
YBR211C YGL061C
YBR211C YGR140W
YBR211C YGL122C
YBR211C YGR113W
YBR211C YJR089W
YBR211C YPL018W
YBR211C YOR195W
YBR211C YOR269W
YBR211C YMR094W
YBR211C YOR073W
YBR211C YOR026W
YBR211C YNL030W
YBR211C YMR117C
YBR211C YMR168C
YBR211C YOL069W
YBR211C YNL031C
YBR211C YOL054W
YBR211C YPL209C
YBR211C YPR046W
YBR211C YPL233W
YBR211C YPL268W
YBR212W YNL135C
YBR212W YLL046C
YBR212W YBL032W
YBR212W YNL055C
YBR212W YIR037W
YBR212W YDL160C
YBR212W YDL167C
YBR212W YHR064C
YBR212W YDR304C
YBR212W YDR099W
YBR212W YPL037C
YBR213W YBR109C
YBR213W YOR257W
YBR213W YBR213W
YBR213W YMR206W
YBR214W YMR116C
YBR214W YGL122C
YBR214W YML085C
YBR214W YFR040W
YBR214W YER027C
YBR214W YJL130C
YBR214W YJL124C
YBR214W YDR422C
YBR214W YBL032W
YBR214W YJL098W
YBR214W YDL047W
YBR214W YDL017W
YBR214W YBR160W
YBR214W YHR146W
YBR214W YGL208W
YBR214W YGR214W
YBR214W YNL173C
YBR214W YPR080W
YBR215W YER030W
YBR215W YBR195C
YBR215W YBR009C
YBR215W YBL032W
YBR215W YDR510W
YBR215W YDR381W
YBR215W YAR007C
YBR215W YBL008W
YBR215W YDR267C
YBR215W YDL156W
YBR215W YDR224C
YBR215W YLR453C
YBR215W YJR140C
YBR215W YJL115W
YBR215W YJL127C
YBR215W YPR018W
YBR215W YNL030W
YBR215W YML102W
YBR215W YMR005W
YBR215W YOR038C
YBR215W YNL206C
YBR215W YOL012C
YBR216C YMR047C
YBR216C YBR031W
YBR216C YML007W
YBR216C YLR441C
YBR216C YGL122C
YBR216C YDR388W
YBR216C YCR009C
YBR216C YGL092W
YBR216C YER165W
YBR216C YGL076C
YBR216C YLR432W
YBR216C YJL177W
YBR216C YHR016C
YBR216C YIR037W
YBR216C YLL039C
YBR216C YKL068W
YBR216C YKL180W
YBR216C YNL030W
YBR216C YOR096W
YBR217W YML055W
YBR217W YLR424W
YBR217W YLR031W
YBR217W YLL042C
YBR217W YDR022C
YBR217W YPL149W
YBR217W YGL016W
YBR217W YBR217W
YBR217W YDR465C
YBR217W YAR031W
YBR217W YGL078C
YBR217W YNR007C
YBR217W YGL122C
YBR217W YIL128W
YBR217W YHR171W
YBR217W YMR159C
YBR217W YGR120C
YBR218C YNL154C
YBR218C YLL039C
YBR218C YNL079C
YBR218C YKR055W
YBR218C YOR303W
YBR218C YJR109C
YBR218C YJL092W
YBR218C YJL014W
YBR218C YJL130C
YBR218C YGL106W
YBR218C YGL062W
YBR218C YDR238C
YBR218C YBR109C
YBR219C YJR063W
YBR220C YJR063W
YBR221C YDR510W
YBR221C YDL156W
YBR221C YDR148C
YBR221C YDR430C
YBR221C YDR069C
YBR221C YBR208C
YBR221C YBR159W
YBR221C YDL239C
YBR221C YCR079W
YBR221C YDL209C
YBR221C YCL037C
YBR221C YBR044C
YBR221C YCL009C
YBR221C YBR010W
YBR221C YBR009C
YBR221C YLR418C
YBR221C YFR004W
YBR221C YGR193C
YBR221C YGR183C
YBR221C YGR178C
YBR221C YFL018C
YBR221C YER178W
YBR221C YGL130W
YBR221C YGL122C
YBR221C YJL131C
YBR221C YLR345W
YBR221C YKR016W
YBR221C YJL088W
YBR221C YIL075C
YBR221C YIR010W
YBR221C YKL049C
YBR221C YLR166C
YBR221C YLR340W
YBR221C YLL039C
YBR221C YLR259C
YBR221C YLR218C
YBR221C YMR108W
YBR221C YNL177C
YBR221C YML059C
YBR221C YNL071W
YBR221C YMR308C
YBR221C YNL031C
YBR221C YNL030W
YBR221C YOL060C
YBR221C YPR004C
YBR221C YOR239W
YBR221C YOL062C
YBR221C YPL259C
YBR221C YPL017C
YBR221C YPL151C
YBR221C YPL091W
YBR221C YPR018W
YBR221C YPR152C
YBR222C YOR063W
YBR222C YLR432W
YBR222C YML024W
YBR222C YLR340W
YBR222C YLL039C
YBR222C YER125W
YBR222C YBR031W
YBR222C YKL117W
YBR222C YJR145C
YBR222C YHR216W
YBR222C YOR204W
YBR223C YDL164C
YBR223C YDL156W
YBR223C YPL181W
YBR223C YDR510W
YBR223C YCL028W
YBR223C YDL126C
YBR223C YOR005C
YBR223C YBR009C
YBR223C YNL030W
YBR223C YBL088C
YBR223C YLR429W
YBR223C YBL058W
YBR223C YGL082W
YBR223C YBL088C
YBR223C YGL122C
YBR225W YDR012W
YBR225W YGL197W
YBR225W YBR111W-A
YBR225W YER177W
YBR225W YBL032W
YBR225W YER132C
YBR225W YKL126W
YBR225W YPL203W
YBR225W YLR310C
YBR225W YLR432W
YBR225W YJL098W
YBR225W YLR293C
YBR225W YLL039C
YBR225W YPL204W
YBR225W YOR157C
YBR225W YNL307C
YBR226C YDL049C
YBR227C YGL122C
YBR227C YDL140C
YBR227C YGL018C
YBR227C YOR207C
YBR227C YOR151C
YBR227C YNL180C
YBR227C YOR116C
YBR227C YOR232W
YBR227C YOR341W
YBR227C YPR010C
YBR228W YNL255C
YBR228W YMR106C
YBR228W YJR063W
YBR228W YLR135W
YBR228W YHR154W
YBR228W YBR228W
YBR228W YLR028C
YBR229C YDR188W
YBR229C YDL230W
YBR229C YNL298W
YBR229C YML067C
YBR229C YDL210W
YBR229C YBR229C
YBR229C YLL039C
YBR229C YGL122C
YBR229C YAL042W
YBR229C YBR109C
YBR229C YDR221W
YBR229C YBL032W
YBR229C YAR018C
YBR229C YOR257W
YBR230C YBL030C
YBR230C YMR145C
YBR230C YBL045C
YBR230C YBL032W
YBR230C YBR191W
YBR230C YBR039W
YBR230C YBL099W
YBR230C YML008C
YBR230C YGR231C
YBR230C YDL082W
YBR230C YBR230C
YBR230C YCR031C
YBR230C YGL122C
YBR230C YDR506C
YBR230C YEL031W
YBR230C YKR046C
YBR230C YJR095W
YBR230C YIL136W
YBR230C YJR077C
YBR230C YKR016W
YBR230C YJR121W
YBR230C YKL016C
YBR230C YPR191W
YBR230C YNL055C
YBR230C YMR241W
YBR230C YMR148W
YBR230C YOR246C
YBR230C YMR313C
YBR230C YMR246W
YBR230C YMR242C
YBR230C YOR065W
YBR230C YOL026C
YBR230C YOR014W
YBR230W-A YGL122C
YBR231C YPL129W
YBR231C YOR189W
YBR231C YLR399C
YBR231C YNL255C
YBR231C YLR385C
YBR231C YNL107W
YBR231C YNL059C
YBR231C YLR085C
YBR231C YML041C
YBR231C YLR052W
YBR231C YAL011W
YBR231C YDR334W
YBR231C YDR224C
YBR231C YDL002C
YBR231C YDR190C
YBR231C YJL081C
YBR231C YFL039C
YBR231C YDR485C
YBR231C YFL013C
YBR231C YIL035C
YBR231C YGL150C
YBR231C YGR002C
YBR231C YNR030W
YBR231C YOL012C
YBR231C YOR141C
YBR231C YPR018W
YBR231C YPL235W
YBR233W YMR061W
YBR233W YMR125W
YBR233W YDR228C
YBR233W YKL214C
YBR233W YDR243C
YBR233W YLR275W
YBR233W YLR249W
YBR233W YKR002W
YBR233W YPR187W
YBR233W YOR341W
YBR233W YNL014W
YBR233W YNL004W
YBR233W YOR319W
YBR233W YMR288W
YBR233W YOR250C
YBR233W YMR240C
YBR233W YOR224C
YBR233W YOR210W
YBR233W YMR173W
YBR233W YOR207C
YBR233W YOR151C
YBR233W YNL023C
YBR233W YNL116W
YBR233W YOR179C
YBR233W YOL004W
YBR233W YOR133W
YBR233W YOR116C
YBR233W YPR082C
YBR233W YPR178W
YBR233W YPR182W
YBR233W YPR010C
YBR233W YPR110C
YBR233W YPR094W
YBR233W YPL213W
YBR233W YPL178W
YBR233W YPL106C
YBR233W YIL021W
YBR233W YLR238W
YBR233W YDR200C
YBR233W YHR156C
YBR233W YDR174W
YBR233W YDR088C
YBR233W YDL140C
YBR233W YHR165C
YBR233W YHR115C
YBR233W YGR005C
YBR233W YFL008W
YBR233W YDL030W
YBR233W YDR301W
YBR233W YGR271W
YBR233W YDL043C
YBR233W YER172C
YBR233W YBR055C
YBR233W YCL011C
YBR233W YBL051C
YBR233W YBL032W
YBR233W YER165W
YBR233W YBR233W
YBR233W YBR119W
YBR233W YBR154C
YBR233W YEL026W
YBR233W YDR364C
YBR233W YDR432W
YBR233W YDR385W
YBR233W YDR404C
YBR233W YDR381W
YBR233W YGL070C
YBR233W YFL017W-A
YBR233W YGL044C
YBR233W YGR186W
YBR233W YGR250C
YBR233W YGR072W
YBR233W YGR156W
YBR233W YKL081W
YBR233W YKL074C
YBR233W YLR115W
YBR233W YKR086W
YBR233W YIL061C
YBR233W YLR147C
YBR233W YJL203W
YBR233W YKL173W
YBR233W YKL144C
YBR233W YJL140W
YBR233W YIR009W
YBR233W YIR001C
YBR233W YML056C
YBR233W YML049C
YBR233W YLR277C
YBR233W-A YJR135C
YBR233W-A YDR532C
YBR233W-A YDR357C
YBR233W-A YDL028C
YBR233W-A YAL034W-A
YBR233W-A YBR211C
YBR233W-A YBR157C
YBR233W-A YBR107C
YBR233W-A YCL029C
YBR233W-A YDR320C-A
YBR233W-A YDR254W
YBR233W-A YDR201W
YBR233W-A YDR130C
YBR233W-A YDR016C
YBR233W-A YJR112W
YBR233W-A YDR318W
YBR233W-A YKL052C
YBR233W-A YKL138C-A
YBR233W-A YJR089W
YBR233W-A YKR037C
YBR233W-A YKL089W
YBR233W-A YLR045C
YBR233W-A YKR083C
YBR233W-A YGL093W
YBR233W-A YGL060W
YBR233W-A YER133W
YBR233W-A YER106W
YBR233W-A YMR094W
YBR233W-A YLR381W
YBR233W-A YMR117C
YBR233W-A YER018C
YBR233W-A YOR195W
YBR233W-A YEL061C
YBR233W-A YMR168C
YBR233W-A YOR073W
YBR233W-A YOR026W
YBR233W-A YOL069W
YBR233W-A YPL233W
YBR233W-A YPL209C
YBR233W-A YPL018W
YBR233W-A YPR046W
YBR233W-A YPL268W
YBR233W-A YGL061C
YBR233W-A YIR010W
YBR233W-A YGR140W
YBR233W-A YGR113W
YBR233W-A YGR188C
YBR233W-A YHL020C
YBR233W-A YGR179C
YBR233W-A YIL144W
YBR234C YMR109W
YBR234C YMR036C
YBR234C YLR429W
YBR234C YLR453C
YBR234C YIL062C
YBR234C YLR370C
YBR234C YIR006C
YBR234C YDR510W
YBR234C YIL034C
YBR234C YDL029W
YBR234C YLR085C
YBR234C YGR203W
YBR234C YER022W
YBR234C YEL037C
YBR234C YLL039C
YBR234C YJR065C
YBR234C YFL039C
YBR234C YGL122C
YBR234C YKL129C
YBR234C YJR126C
YBR234C YKL013C
YBR234C YPR200C
YBR234C YML063W
YBR234C YPL176C
YBR234C YOR181W
YBR234C YOR269W
YBR234C YNR035C
YBR234C YOR256C
YBR235W YLR034C
YBR235W YGR218W
YBR235W YNR047W
YBR235W YLL039C
YBR235W YBL032W
YBR236C YGL070C
YBR236C YGL122C
YBR236C YGL070C
YBR236C YGL070C
YBR236C YDR460W
YBR236C YDR460W
YBR236C YGL070C
YBR236C YGL070C
YBR236C YDR404C
YBR236C YFL039C
YBR236C YER177W
YBR236C YDR460W
YBR236C YDL108W
YBR236C YER171W
YBR236C YDR311W
YBR236C YBR236C
YBR236C YDR404C
YBR236C YBR154C
YBR236C YBR154C
YBR236C YBR154C
YBR236C YBR154C
YBR236C YDL108W
YBR236C YDL140C
YBR236C YDR404C
YBR236C YDR311W
YBR236C YER171W
YBR236C YDR404C
YBR236C YER043C
YBR236C YDR460W
YBR236C YDR460W
YBR236C YDL140C
YBR236C YDL140C
YBR236C YDR404C
YBR236C YDL108W
YBR236C YDR311W
YBR236C YDL108W
YBR236C YDR311W
YBR236C YDR311W
YBR236C YDL140C
YBR236C YDL108W
YBR236C YDL140C
YBR236C YER171W
YBR236C YER165W
YBR236C YER171W
YBR236C YER171W
YBR236C YML010W
YBR236C YML010W
YBR236C YJL140W
YBR236C YLR226W
YBR236C YJL140W
YBR236C YLR075W
YBR236C YLR005W
YBR236C YIL143C
YBR236C YLR005W
YBR236C YGR005C
YBR236C YBR154C
YBR236C YLR005W
YBR236C YJL140W
YBR236C YIL143C
YBR236C YBR031W
YBR236C YGR005C
YBR236C YGR005C
YBR236C YGL130W
YBR236C YGR005C
YBR236C YGR005C
YBR236C YLR005W
YBR236C YGR186W
YBR236C YGR063C
YBR236C YJL140W
YBR236C YIL021W
YBR236C YGR116W
YBR236C YJL140W
YBR236C YGR186W
YBR236C YIL021W
YBR236C YGR186W
YBR236C YLR005W
YBR236C YJL006C
YBR236C YGR186W
YBR236C YIL021W
YBR236C YKL139W
YBR236C YIL143C
YBR236C YGR186W
YBR236C YIL143C
YBR236C YIL021W
YBR236C YIL021W
YBR236C YIL143C
YBR236C YHR129C
YBR236C YOR210W
YBR236C YOR151C
YBR236C YOR151C
YBR236C YML010W
YBR236C YOR210W
YBR236C YOR151C
YBR236C YML010W
YBR236C YOR151C
YBR236C YOL005C
YBR236C YOR151C
YBR236C YOR210W
YBR236C YOL005C
YBR236C YML010W
YBR236C YOL005C
YBR236C YOR116C
YBR236C YOL005C
YBR236C YOL005C
YBR236C YPR187W
YBR236C YOR224C
YBR236C YOR224C
YBR236C YOR210W
YBR236C YOR224C
YBR236C YOR210W
YBR236C YOR224C
YBR236C YPR187W
YBR236C YOR224C
YBR236C YPR056W
YBR236C YPL122C
YBR236C YPL198W
YBR236C YPL122C
YBR236C YPL122C
YBR236C YPR187W
YBR236C YPL122C
YBR236C YPR187W
YBR236C YPL122C
YBR236C YPR187W
YBR236C YPR056W
YBR236C YPR025C
YBR236C YPR056W
YBR236C YPR056W
YBR236C YPR025C
YBR236C YPR025C
YBR236C YPR025C
YBR236C YPR025C
YBR236C YPR161C
YBR236C YPR056W
YBR237W YER021W
YBR237W YGL043W
YBR237W YDR073W
YBR237W YGL122C
YBR237W YLL036C
YBR237W YDL043C
YBR237W YMR216C
YBR237W YNL255C
YBR237W YMR125W
YBR237W YCR065W
YBR238C YOR204W
YBR238C YOR133W
YBR238C YNL178W
YBR238C YLL039C
YBR238C YAL038W
YBR238C YKL104C
YBR238C YBL032W
YBR238C YBL085W
YBR238C YGL076C
YBR238C YBR031W
YBR238C YDR510W
YBR238C YER165W
YBR238C YKR043C
YBR238C YML024W
YBR239C YBL032W
YBR239C YFR024C-A
YBR239C YMR144W
YBR239C YGL122C
YBR239C YDR388W
YBR239C YPL133C
YBR239C YHR016C
YBR239C YOR317W
YBR240C YER081W
YBR240C YDL080C
YBR241C YGL206C
YBR241C YER081W
YBR241C YPL249C
YBR241C YLL039C
YBR242W YOR272W
YBR242W YKL002W
YBR243C YBR070C
YBR243C YGL047W
YBR243C YML075C
YBR243C YER081W
YBR243C YCL037C
YBR244W YCL037C
YBR244W YLR117C
YBR244W YGL122C
YBR244W YPR103W
YBR244W YPR156C
YBR244W YPR184W
YBR245C YBR009C
YBR245C YER148W
YBR245C YBL052C
YBR245C YBL003C
YBR245C YBL002W
YBR245C YAR007C
YBR245C YCR052W
YBR245C YER111C
YBR245C YBR021W
YBR245C YBR089C-A
YBR245C YBR011C
YBR245C YDL002C
YBR245C YBR010W
YBR245C YBR245C
YBR245C YBR195C
YBR245C YDR020C
YBR245C YDL074C
YBR245C YDL056W
YBR245C YDR069C
YBR245C YEL056W
YBR245C YEL013W
YBR245C YDR174W
YBR245C YDR096W
YBR245C YDR190C
YBR245C YDR510W
YBR245C YDR224C
YBR245C YDR439W
YBR245C YDR303C
YBR245C YDR419W
YBR245C YDR334W
YBR245C YGL133W
YBR245C YGR026W
YBR245C YLR095C
YBR245C YGL237C
YBR245C YGL122C
YBR245C YGL071W
YBR245C YKR029C
YBR245C YGL194C
YBR245C YFR037C
YBR245C YFL039C
YBR245C YER164W
YBR245C YFR013W
YBR245C YLR033W
YBR245C YKR025W
YBR245C YHR084W
YBR245C YGR252W
YBR245C YLL039C
YBR245C YKR008W
YBR245C YHR056C
YBR245C YGR252W
YBR245C YGR056W
YBR245C YGR140W
YBR245C YGR274C
YBR245C YGR217W
YBR245C YGR270W
YBR245C YLL001W
YBR245C YKR001C
YBR245C YIR008C
YBR245C YIL126W
YBR245C YHR119W
YBR245C YHR128W
YBR245C YKL032C
YBR245C YJL115W
YBR245C YIR010W
YBR245C YJL081C
YBR245C YJR060W
YBR245C YJL127C
YBR245C YJL168C
YBR245C YMR072W
YBR245C YNR023W
YBR245C YLR196W
YBR245C YLR182W
YBR245C YLR176C
YBR245C YLR163C
YBR245C YML127W
YBR245C YMR070W
YBR245C YLR274W
YBR245C YNR012W
YBR245C YML069W
YBR245C YLR336C
YBR245C YLR357W
YBR245C YLR321C
YBR245C YNL206C
YBR245C YMR043W
YBR245C YMR075W
YBR245C YMR044W
YBR245C YMR037C
YBR245C YMR033W
YBR245C YMR091C
YBR245C YNL031C
YBR245C YNL030W
YBR245C YMR267W
YBR245C YOR207C
YBR245C YOR304W
YBR245C YOL017W
YBR245C YOL004W
YBR245C YOL012C
YBR245C YOL006C
YBR245C YPL055C
YBR245C YPL082C
YBR245C YOR358W
YBR245C YPR110C
YBR245C YPL116W
YBR245C YPR034W
YBR245C YPR052C
YBR245C YPR018W
YBR245C YPL139C
YBR246W YOR133W
YBR246W YPL183C
YBR246W YDR520C
YBR246W YEL063C
YBR247C YOL138C
YBR247C YCR047C
YBR247C YCR031C
YBR247C YCL059C
YBR247C YBR031W
YBR247C YBR189W
YBR247C YBR017C
YBR247C YBL075C
YBR247C YBR048W
YBR247C YBL072C
YBR247C YBL056W
YBR247C YBL054W
YBR247C YBL003C
YBR247C YBL004W
YBR247C YNL255C
YBR247C YDR064W
YBR247C YJL190C
YBR247C YDR299W
YBR247C YGR145W
YBR247C YOR119C
YBR247C YPL266W
YBR247C YDR025W
YBR247C YJR002W
YBR247C YDR174W
YBR247C YDL148C
YBR247C YCR057C
YBR247C YDL060W
YBR247C YCR073C
YBR247C YDL014W
YBR247C YJL191W
YBR247C YJL109C
YBR247C YGR128C
YBR247C YER082C
YBR247C YDR346C
YBR247C YGL003C
YBR247C YDR324C
YBR247C YER102W
YBR247C YFL002C
YBR247C YER074W
YBR247C YDR447C
YBR247C YDR398W
YBR247C YER017C
YBR247C YDR449C
YBR247C YDR450W
YBR247C YJL010C
YBR247C YHL015W
YBR247C YGR214W
YBR247C YGR090W
YBR247C YGR100W
YBR247C YGR081C
YBR247C YGL171W
YBR247C YGR054W
YBR247C YIL069C
YBR247C YHR196W
YBR247C YHR148W
YBR247C YHR169W
YBR247C YIL061C
YBR247C YHR203C
YBR247C YIL019W
YBR247C YPL217C
YBR247C YOR096W
YBR247C YNL209W
YBR247C YMR116C
YBR247C YLR409C
YBR247C YKR060W
YBR247C YJR145C
YBR247C YKL203C
YBR247C YJR066W
YBR247C YKL180W
YBR247C YKL099C
YBR247C YKL143W
YBR247C YMR093W
YBR247C YLR367W
YBR247C YLR180W
YBR247C YLL011W
YBR247C YKR081C
YBR247C YLR175W
YBR247C YLR075W
YBR247C YLR129W
YBR247C YML063W
YBR247C YLR264W
YBR247C YLR197W
YBR247C YLR186W
YBR247C YML026C
YBR247C YLR222C
YBR247C YML024W
YBR247C YPL204W
YBR247C YOR078W
YBR247C YNL308C
YBR247C YMR229C
YBR247C YNL178W
YBR247C YNL055C
YBR247C YNL207W
YBR247C YNL132W
YBR247C YMR128W
YBR247C YNL110C
YBR247C YNL075W
YBR247C YNL096C
YBR247C YPL126W
YBR247C YOR145C
YBR247C YOR056C
YBR247C YOL010W
YBR247C YNR050C
YBR247C YPL090C
YBR247C YOR204W
YBR247C YPL012W
YBR247C YOR290C
YBR247C YOR310C
YBR247C YPR144C
YBR247C YPR137W
YBR247C YPR112C
YBR247C YPR102C
YBR248C YOL102C
YBR248C YNL255C
YBR248C YLR401C
YBR248C YEL009C
YBR248C YLL039C
YBR249C YOR050C
YBR249C YBR248C
YBR249C YNR051C
YBR249C YLL024C
YBR249C YER018C
YBR249C YDL209C
YBR249C YKL148C
YBR249C YEL047C
YBR249C YKL056C
YBR249C YDR510W
YBR249C YFL002C
YBR249C YLL039C
YBR249C YPL150W
YBR250W YML038C
YBR250W YBL007C
YBR250W YNL012W
YBR250W YMR006C
YBR251W YGR215W
YBR251W YGR170W
YBR251W YGR165W
YBR251W YGR162W
YBR251W YPL266W
YBR251W YHR038W
YBR251W YHL004W
YBR251W YHR059W
YBR251W YDR041W
YBR251W YPR125W
YBR251W YGR150C
YBR251W YPL240C
YBR251W YHR197W
YBR251W YDR036C
YBR251W YDL045W-A
YBR251W YBR146W
YBR251W YBL090W
YBR251W Q0140
YBR251W YBL004W
YBR251W YJR113C
YBR251W YJR101W
YBR251W YGR091W
YBR251W YIL093C
YBR251W YDR347W
YBR251W YPL118W
YBR251W YOL114C
YBR251W YDR337W
YBR251W YGR090W
YBR251W YDR175C
YBR251W YDR117C
YBR251W YDR124W
YBR251W YJR096W
YBR251W YJR047C
YBR251W YGR084C
YBR251W YEL034W
YBR251W YGL129C
YBR251W YGL122C
YBR251W YER050C
YBR251W YER155C
YBR251W YJR014W
YBR251W YGR052W
YBR251W YGL169W
YBR251W YGL143C
YBR251W YIR008C
YBR251W YGL180W
YBR251W YGL173C
YBR251W YPL013C
YBR251W YOL027C
YBR251W YNL088W
YBR251W YLR234W
YBR251W YKL155C
YBR251W YKL003C
YBR251W YNL022C
YBR251W YML100W
YBR251W YLR281C
YBR251W YML024W
YBR251W YMR188C
YBR251W YMR128W
YBR251W YMR158W
YBR251W YOR243C
YBR251W YNR037C
YBR251W YNL244C
YBR251W YNL242W
YBR251W YNL186W
YBR251W YNL137C
YBR251W YOR205C
YBR251W YOL115W
YBR251W YNL306W
YBR251W YNR036C
YBR251W YOR204W
YBR251W YOR158W
YBR251W YOR187W
YBR252W YPL070W
YBR252W YOR362C
YBR252W YNL255C
YBR252W YNL189W
YBR252W YNL180C
YBR252W YLL037W
YBR252W YFR005C
YBR252W YGL122C
YBR252W YHR193C
YBR252W YDR101C
YBR252W YDR226W
YBR252W YBR135W
YBR252W YAL003W
YBR253W YBL093C
YBR253W YBR081C
YBR253W YCR048W
YBR253W YCL028W
YBR253W YBR193C
YBR253W YDL140C
YBR253W YCR081W
YBR253W YDL005C
YBR253W YJL177W
YBR253W YDR448W
YBR253W YDR167W
YBR253W YDR308C
YBR253W YDR443C
YBR253W YDR477W
YBR253W YHR058C
YBR253W YGL151W
YBR253W YGL112C
YBR253W YGL025C
YBR253W YER022W
YBR253W YGL122C
YBR253W YGL127C
YBR253W YHL033C
YBR253W YGR252W
YBR253W YGR104C
YBR253W YGR005C
YBR253W YHR041C
YBR253W YJL191W
YBR253W YOL051W
YBR253W YLR071C
YBR253W YJL190C
YBR253W YKR095W
YBR253W YLR288C
YBR253W YNR010W
YBR253W YML007W
YBR253W YNL236W
YBR253W YMR112C
YBR253W YNL025C
YBR253W YOR174W
YBR253W YOL135C
YBR253W YPR086W
YBR253W YOL127W
YBR253W YPL129W
YBR253W YPR070W
YBR253W YPL042C
YBR253W YPL248C
YBR253W YPR056W
YBR253W YPR168W
YBR254C YGR254W
YBR254C YGR166W
YBR254C YDR108W
YBR254C YGR143W
YBR254C YDR407C
YBR254C YDR246W
YBR254C YGR032W
YBR254C YDR472W
YBR254C YGL076C
YBR254C YEL048C
YBR254C YGL027C
YBR254C YFL038C
YBR254C YPL281C
YBR254C YHR041C
YBR254C YKR068C
YBR254C YPL235W
YBR254C YJR116W
YBR254C YPR159W
YBR254C YHR174W
YBR254C YPL198W
YBR254C YMR218C
YBR254C YML077W
YBR254C YLR342W
YBR254C YOR393W
YBR254C YOR115C
YBR254C YMR323W
YBR255C-A YNL255C
YBR255C-A YKR016W
YBR255C-A YBL045C
YBR255C-A YGL122C
YBR255W YIL106W
YBR256C YGL122C
YBR256C YDR515W
YBR256C YCL037C
YBR256C YNL255C
YBR257W YBL018C
YBR257W YBR167C
YBR257W YAL033W
YBR257W YDR478W
YBR257W YHR062C
YBR257W YLR145W
YBR257W YNL221C
YBR257W YGR030C
YBR257W YEL026W
YBR257W YIR015W
YBR257W YNL282W
YBR258C YBR175W
YBR258C YAR003W
YBR258C YDL201W
YBR258C YDL140C
YBR258C YDR140W
YBR258C YDR165W
YBR258C YDR469W
YBR258C YGL130W
YBR258C YJL125C
YBR258C YPL228W
YBR258C YHR119W
YBR258C YPL138C
YBR258C YLR015W
YBR258C YKL018W
YBR258C YOL124C
YBR258C YNL062C
YBR258C YNR046W
YBR259W YOL005C
YBR260C YPL220W
YBR260C YPL140C
YBR260C YDL140C
YBR260C YCR027C
YBR260C YGR196C
YBR260C YOR231W
YBR260C YGR059W
YBR260C YGL076C
YBR260C YOR181W
YBR260C YJL058C
YBR260C YIL118W
YBR260C YGR221C
YBR260C YJL177W
YBR260C YJR145C
YBR260C YOR109W
YBR260C YOL120C
YBR260C YKR055W
YBR260C YNL178W
YBR260C YLL045C
YBR260C YNL090W
YBR260C YLR448W
YBR260C YMR032W
YBR261C YBR010W
YBR261C YBR009C
YBR261C YNL255C
YBR261C YDR465C
YBR261C YCL037C
YBR261C YNL031C
YBR261C YNL030W
YBR261C YGL122C
YBR261C YDR515W
YBR262C YLL039C
YBR262C YCL037C
YBR262C YBL099W
YBR262C YKR016W
YBR262C YFR011C
YBR262C YDR515W
YBR262C YCL057C-A
YBR262C YJL066C
YBR262C YGR231C
YBR262C YIL136W
YBR262C YGR132C
YBR262C YKL002W
YBR262C YGL122C
YBR262C YGR235C
YBR262C YMR145C
YBR262C YNL055C
YBR262C YNL100W
YBR262C YNL255C
YBR263W YER151C
YBR263W YCL037C
YBR263W YBR088C
YBR263W YIL018W
YBR263W YHR193C
YBR263W YIR010W
YBR263W YGL122C
YBR263W YFR031C-A
YBR263W YLL039C
YBR263W YML018C
YBR263W YKR016W
YBR263W YJL115W
YBR263W YMR189W
YBR263W YPL131W
YBR263W YOR236W
YBR263W YOR074C
YBR264C YAR010C
YBR264C YPR137C-A
YBR264C YDR515W
YBR264C YIL034C
YBR264C YGL122C
YBR264C YER004W
YBR264C YER136W
YBR264C YOR370C
YBR264C YLR262C
YBR264C YLL039C
YBR264C YLR088W
YBR264C YOR089C
YBR264C YML001W
YBR264C YNL255C
YBR265W YBL040C
YBR265W YDL084W
YBR265W YCR107W
YBR265W YBR126C
YBR265W YOR254C
YBR265W YGL006W
YBR265W YDL143W
YBR265W YNL189W
YBR265W YLR075W
YBR265W YLR255C
YBR266C YDR054C
YBR266C YOL133W
YBR266C YIR026C
YBR266C YJL047C
YBR266C YNL207W
YBR266C YJR009C
YBR266C YNL055C
YBR266C YPR031W
YBR267W YKR079C
YBR267W YKR048C
YBR267W YJR045C
YBR267W YJL122W
YBR267W YIR026C
YBR267W YHR170W
YBR267W YGR148C
YBR267W YDR101C
YBR267W YDL021W
YBR267W YGL099W
YBR267W YDR288W
YBR267W YDR507C
YBR267W YMR242C
YBR267W YLR387C
YBR267W YLR009W
YBR267W YNL227C
YBR267W YNL255C
YBR267W YPR016C
YBR267W YOL120C
YBR267W YOR063W
YBR268W YGL122C
YBR268W YNL185C
YBR268W YDR515W
YBR268W YDL202W
YBR268W YCL037C
YBR268W YNL255C
YBR269C YLR276C
YBR269C YGL122C
YBR269C YCL037C
YBR269C YDR515W
YBR269C YNL255C
YBR270C YPL124W
YBR270C YNL047C
YBR270C YFL047W
YBR270C YNL034W
YBR270C YJL039C
YBR270C YER093C
YBR270C YDR259C
YBR270C YFR050C
YBR270C YIL105C
YBR270C YIL046W
YBR270C YHR077C
YBR270C YNL018C
YBR270C YNL004W
YBR270C YMR236W
YBR270C YLR117C
YBR270C YKR026C
YBR271W YNL255C
YBR271W YJR121W
YBR272C YDL007W
YBR272C YDL097C
YBR272C YBR195C
YBR272C YBR272C
YBR272C YBR009C
YBR272C YDR363W-A
YBR272C YDL147W
YBR272C YDR427W
YBR272C YDR394W
YBR272C YEL034W
YBR272C YEL056W
YBR272C YFR004W
YBR272C YER021W
YBR272C YGL004C
YBR272C YFR052W
YBR272C YGR214W
YBR272C YGL011C
YBR272C YGL048C
YBR272C YGR232W
YBR272C YLR325C
YBR272C YHR027C
YBR272C YHR200W
YBR272C YIL075C
YBR272C YLR048W
YBR272C YLR015W
YBR272C YKL145W
YBR272C YLL022C
YBR272C YNL030W
YBR272C YPR103W
YBR272C YMR142C
YBR272C YLR441C
YBR272C YPL001W
YBR272C YOR117W
YBR272C YOL054W
YBR272C YOR362C
YBR272C YOR259C
YBR272C YOR261C
YBR273C YDR411C
YBR273C YDL126C
YBR273C YKL213C
YBR273C YJL048C
YBR273C YLL039C
YBR273C YMR047C
YBR274W YGL064C
YBR274W YFR028C
YBR274W YFR028C
YBR274W YER179W
YBR274W YER173W
YBR274W YER173W
YBR274W YBL025W
YBR274W YBR088C
YBR274W YER133W
YBR274W YAR007C
YBR274W YBL088C
YBR274W YBR088C
YBR274W YBL088C
YBR274W YBL052C
YBR274W YBR073W
YBR274W YBR087W
YBR274W YDR113C
YBR274W YBR274W
YBR274W YBR088C
YBR274W YBR136W
YBR274W YER095W
YBR274W YBR274W
YBR274W YDR113C
YBR274W YDL132W
YBR274W YDL042C
YBR274W YDL059C
YBR274W YER095W
YBR274W YDR168W
YBR274W YDR217C
YBR274W YDR217C
YBR274W YER051W
YBR274W YDR335W
YBR274W YDR217C
YBR274W YDR510W
YBR274W YDR439W
YBR274W YGR003W
YBR274W YNL234W
YBR274W YNL182C
YBR274W YNL102W
YBR274W YNL095C
YBR274W YJL047C
YBR274W YJR068W
YBR274W YJL076W
YBR274W YGR218W
YBR274W YJL194W
YBR274W YJL090C
YBR274W YJL194W
YBR274W YJL124C
YBR274W YJL187C
YBR274W YMR304W
YBR274W YMR036C
YBR274W YLL039C
YBR274W YKR064W
YBR274W YKR010C
YBR274W YLR258W
YBR274W YLR152C
YBR274W YMR036C
YBR274W YML032C
YBR274W YMR036C
YBR274W YMR036C
YBR274W YML049C
YBR274W YMR270C
YBR274W YMR048W
YBR274W YMR255W
YBR274W YMR036C
YBR274W YMR205C
YBR274W YMR048W
YBR274W YMR186W
YBR274W YMR048W
YBR274W YMR102C
YBR274W YNL273W
YBR274W YNL273W
YBR274W YNR013C
YBR274W YNL273W
YBR274W YNL290W
YBR274W YOL090W
YBR274W YPL240C
YBR274W YOR341W
YBR274W YOR204W
YBR274W YOL094C
YBR274W YPL209C
YBR274W YPL119C
YBR274W YPL203W
YBR274W YPR010C-A
YBR274W YPR010C
YBR275C YPR144C
YBR275C YOR208W
YBR275C YBR010W
YBR275C YER133W
YBR275C YBL003C
YBR275C YBR009C
YBR275C YDL230W
YBR275C YDL042C
YBR275C YOR187W
YBR275C YDR225W
YBR275C YDR439W
YBR275C YOL012C
YBR275C YFR028C
YBR275C YKL005C
YBR275C YIL035C
YBR275C YIR009W
YBR275C YNL216W
YBR275C YLR382C
YBR275C YKR064W
YBR275C YLR019W
YBR275C YNL031C
YBR275C YLR453C
YBR275C YNL030W
YBR276C YHR030C
YBR276C YHL011C
YBR276C YBL016W
YBR276C YGR040W
YBR276C YGL122C
YBR276C YER177W
YBR276C YPR054W
YBR276C YLR359W
YBR276C YKL161C
YBR277C YIL034C
YBR278W YER171W
YBR278W YER165W
YBR278W YER162C
YBR278W YEL037C
YBR278W YDR388W
YBR278W YDR381W
YBR278W YDR448W
YBR278W YDR121W
YBR278W YDR311W
YBR278W YDR012W
YBR278W YCL032W
YBR278W YCL010C
YBR278W YBR114W
YBR278W YBR031W
YBR278W YDL102W
YBR278W YDL229W
YBR278W YCL037C
YBR278W YDR176W
YBR278W YIL143C
YBR278W YGR258C
YBR278W YML095C
YBR278W YGL122C
YBR278W YIL006W
YBR278W YIL139C
YBR278W YKL112W
YBR278W YKR024C
YBR278W YLR005W
YBR278W YJR043C
YBR278W YJR006W
YBR278W YKL011C
YBR278W YJR052W
YBR278W YLR432W
YBR278W YJR145C
YBR278W YLR075W
YBR278W YLR181C
YBR278W YLR340W
YBR278W YPR175W
YBR278W YMR201C
YBR278W YPL122C
YBR278W YMR224C
YBR278W YMR290C
YBR278W YNL255C
YBR278W YPL022W
YBR278W YPR056W
YBR278W YNL262W
YBR278W YOR330C
YBR278W YOR204W
YBR278W YOL077C
YBR278W YPL167C
YBR279W YOR061W
YBR279W YBR279W
YBR279W YOR040W
YBR279W YGL122C
YBR279W YAL025C
YBR279W YAL021C
YBR279W YAL036C
YBR279W YGL058W
YBR279W YDL140C
YBR279W YDL074C
YBR279W YDR138W
YBR279W YGL019W
YBR279W YFR016C
YBR279W YDR167W
YBR279W YER164W
YBR279W YER012W
YBR279W YOR039W
YBR279W YOL145C
YBR279W YHR066W
YBR279W YHL002W
YBR279W YHR167W
YBR279W YGL207W
YBR279W YGR032W
YBR279W YGR063C
YBR279W YGR005C
YBR279W YGL244W
YBR279W YGR104C
YBR279W YNL255C
YBR279W YKL049C
YBR279W YOL051W
YBR279W YPL084W
YBR279W YKL049C
YBR279W YIL035C
YBR279W YNL230C
YBR279W YPL046C
YBR279W YLR113W
YBR279W YLL063C
YBR279W YKL160W
YBR279W YKL145W
YBR279W YOR123C
YBR279W YLR330W
YBR279W YNL139C
YBR279W YML010W
YBR279W YLR430W
YBR279W YLR418C
YBR279W YML062C
YBR279W YNL031C
YBR279W YML069W
YBR279W YPL256C
YBR280C YGR003W
YBR280C YGL240W
YBR280C YGL116W
YBR280C YDL132W
YBR280C YDL008W
YBR280C YBR114W
YBR280C YBL084C
YBR280C YBR139W
YBR280C YDR219C
YBR280C YDR118W
YBR280C YGL003C
YBR280C YDR054C
YBR280C YDR181C
YBR280C YDR131C
YBR280C YFR036W
YBR280C YDR260C
YBR280C YFL009W
YBR280C YDR306C
YBR280C YDR328C
YBR280C YEL060C
YBR280C YLR224W
YBR280C YHR154W
YBR280C YKL022C
YBR280C YGR225W
YBR280C YJL047C
YBR280C YLR127C
YBR280C YIR025W
YBR280C YJR090C
YBR280C YHR166C
YBR280C YIL046W
YBR280C YLR102C
YBR280C YJR052W
YBR280C YJL149W
YBR280C YLR097C
YBR280C YLR352W
YBR280C YLR320W
YBR280C YLR368W
YBR280C YML088W
YBR280C YNL230C
YBR280C YNL172W
YBR280C YNL141W
YBR280C YOR080W
YBR280C YPR164W
YBR280C YOL133W
YBR280C YNL311C
YBR280C YOR249C
YBR280C YPL046C
YBR281C YMR093W
YBR281C YMR092C
YBR281C YFR044C
YBR281C YIL173W
YBR281C YNL180C
YBR281C YNL119W
YBR281C YNL191W
YBR281C YNL287W
YBR282W YDR322W
YBR282W YDR237W
YBR282W YDR116C
YBR282W YCR046C
YBR282W YCL057C-A
YBR282W YDR296W
YBR282W YGR187C
YBR282W YGL122C
YBR282W YFL002C
YBR282W YDR405W
YBR282W YNL252C
YBR282W YNL284C
YBR282W YNL255C
YBR282W YLR439W
YBR282W YNL005C
YBR282W YMR193W
YBR282W YML025C
YBR282W YMR024W
YBR282W YOL027C
YBR282W YPL173W
YBR283C YER019C-A
YBR283C YGR062C
YBR283C YDR411C
YBR283C YGL122C
YBR283C YGL051W
YBR283C YDR292C
YBR283C YDR086C
YBR283C YER154W
YBR283C YER087C-B
YBR283C YBR029C
YBR283C YDR012W
YBR283C YBL032W
YBR283C YBL027W
YBR283C YDL136W
YBR283C YDL014W
YBR283C YBR171W
YBR283C YCR034W
YBR283C YDL095W
YBR283C YDL072C
YBR283C YDL075W
YBR283C YJL034W
YBR283C YIL076W
YBR283C YIL162W
YBR283C YIL016W
YBR283C YHR140W
YBR283C YGR284C
YBR283C YJR117W
YBR283C YJL189W
YBR283C YJL117W
YBR283C YJL138C
YBR283C YLR344W
YBR283C YKR059W
YBR283C YPR028W
YBR283C YLR311C
YBR283C YKL008C
YBR283C YKL180W
YBR283C YLL039C
YBR283C YKL154W
YBR283C YKL065C
YBR283C YPL234C
YBR283C YMR040W
YBR283C YML048W
YBR283C YLR378C
YBR283C YMR049C
YBR283C YPL076W
YBR283C YOR254C
YBR283C YMR215W
YBR283C YOL127W
YBR284W YJL070C
YBR284W YJR090C
YBR284W YDR328C
YBR284W YDL238C
YBR284W YMR138W
YBR285W YGL122C
YBR285W YIL049W
YBR285W YPR156C
YBR286W YGL122C
YBR286W YGL100W
YBR286W YDR510W
YBR286W YDR311W
YBR286W YBL084C
YBR286W YCR072C
YBR286W YLL039C
YBR286W YPL200W
YBR287W YPL235W
YBR287W YML085C
YBR287W YLL039C
YBR287W YDL229W
YBR287W YBR127C
YBR287W YBR106W
YBR288C YDL195W
YBR288C YDL145C
YBR288C YDR153C
YBR288C YBR014C
YBR288C YPR181C
YBR288C YDR394W
YBR288C YBR010W
YBR288C YDR358W
YBR288C YDR238C
YBR288C YGL137W
YBR288C YFR051C
YBR288C YER122C
YBR288C YBR009C
YBR288C YPR029C
YBR288C YPL259C
YBR288C YGR241C
YBR288C YBL037W
YBR288C YHR108W
YBR288C YGL206C
YBR288C YGR167W
YBR288C YGR252W
YBR288C YGR057C
YBR288C YGR261C
YBR288C YHR098C
YBR288C YHL019C
YBR288C YHR035W
YBR288C YIL076W
YBR288C YPL218W
YBR288C YKL135C
YBR288C YHR161C
YBR288C YIL109C
YBR288C YJR125C
YBR288C YJR058C
YBR288C YJR005W
YBR288C YJL024C
YBR288C YPL195W
YBR288C YNL031C
YBR288C YKL176C
YBR288C YNL030W
YBR288C YLR093C
YBR288C YLL039C
YBR288C YMR223W
YBR288C YLR170C
YBR288C YLR208W
YBR288C YNL049C
YBR288C YPL010W
YBR288C YNL287W
YBR288C YOL062C
YBR289W YJL176C
YBR289W YJL207C
YBR289W YNL207W
YBR289W YMR072W
YBR289W YBL002W
YBR289W YJL115W
YBR289W YMR043W
YBR289W YGL071W
YBR289W YJL081C
YBR289W YJL024C
YBR289W YBL008W
YBR289W YGL120C
YBR289W YBL032W
YBR289W YMR033W
YBR289W YLL039C
YBR289W YBL006C
YBR289W YFR034C
YBR289W YBL088C
YBR289W YFR037C
YBR289W YDR073W
YBR289W YBR009C
YBR289W YDL140C
YBR289W YER162C
YBR289W YFL049W
YBR289W YDL170W
YBR289W YBR010W
YBR289W YDL074C
YBR289W YCR052W
YBR289W YBR081C
YBR289W YBR021W
YBR289W YCR020W-B
YBR289W YBR103W
YBR289W YBR133C
YBR289W YER165W
YBR289W YEL009C
YBR289W YER133W
YBR289W YDR314C
YBR289W YDR303C
YBR289W YDR510W
YBR289W YDR224C
YBR289W YDR096W
YBR289W YDR146C
YBR289W YER112W
YBR289W YER111C
YBR289W YIL126W
YBR289W YIR010W
YBR289W YLL001W
YBR289W YKL062W
YBR289W YGR056W
YBR289W YGL158W
YBR289W YHR056C
YBR289W YHL025W
YBR289W YGL237C
YBR289W YGR275W
YBR289W YGR252W
YBR289W YGR218W
YBR289W YKR008W
YBR289W YKR001C
YBR289W YKR029C
YBR289W YKL109W
YBR289W YLR033W
YBR289W YML127W
YBR289W YLR039C
YBR289W YLR055C
YBR289W YML027W
YBR289W YLR071C
YBR289W YML007W
YBR289W YLR182W
YBR289W YLR357W
YBR289W YLR321C
YBR289W YNL206C
YBR289W YMR091C
YBR289W YNL107W
YBR289W YMR223W
YBR289W YMR236W
YBR289W YMR228W
YBR289W YNL031C
YBR289W YNL030W
YBR289W YNL027W
YBR289W YOR119C
YBR289W YOR116C
YBR289W YOR038C
YBR289W YOL051W
YBR289W YOL004W
YBR289W YNR023W
YBR289W YPL129W
YBR289W YOR213C
YBR289W YPL016W
YBR289W YOR290C
YBR289W YPR034W
YBR289W YPR018W
YBR289W YPL178W
YBR290W YPL176C
YBR290W YPL132W
YBR290W YPL087W
YBR290W YPR156C
YBR290W YPR028W
YBR290W YPL235W
YBR290W YPL227C
YBR290W YPL076W
YBR290W YOL122C
YBR290W YNL255C
YBR290W YMR215W
YBR290W YML048W
YBR290W YLR372W
YBR290W YLR018C
YBR290W YLR004C
YBR290W YLL039C
YBR290W YER125W
YBR290W YKL008C
YBR290W YBR290W
YBR290W YEL036C
YBR290W YBR110W
YBR290W YBR183W
YBR290W YBR127C
YBR290W YJR117W
YBR290W YDR297W
YBR290W YDR452W
YBR290W YCL052C
YBR290W YCL050C
YBR290W YDR190C
YBR290W YDL015C
YBR290W YCR024C-A
YBR290W YGR284C
YBR290W YJL196C
YBR290W YGL122C
YBR290W YGL012W
YBR290W YGL051W
YBR290W YHR133C
YBR290W YJL117W
YBR290W YIL016W
YBR291C YCL037C
YBR291C YBR031W
YBR291C YDR515W
YBR291C YHR096C
YBR291C YIL034C
YBR291C YER110C
YBR291C YKL173W
YBR291C YJR010C-A
YBR291C YLR259C
YBR291C YLL005C
YBR291C YML085C
YBR291C YLR435W
YBR291C YNL209W
YBR293W YBR106W
YBR293W YBL032W
YBR293W YDL116W
YBR293W YBR159W
YBR293W YLR083C
YBR293W YGR174C
YBR293W YGR260W
YBR294W YKL192C
YBR295W YPL156C
YBR295W YNL259C
YBR295W YDR513W
YBR295W YDR388W
YBR295W YDL156W
YBR295W YGR136W
YBR295W YER032W
YBR295W YNL030W
YBR295W YFR024C-A
YBR295W YGR086C
YBR295W YGL106W
YBR295W YMR038C
YBR295W YHR016C
YBR295W YHL002W
YBR295W YJL052W
YBR295W YLR429W
YBR295W YIL030C
YBR295W YHR123W
YBR295W YPR154W
YBR295W YLR364W
YBR295W YJR009C
YBR295W YLR175W
YBR295W YJR104C
YBR295W YLL039C
YBR295W YDL010W
YBR295W YCL035C
YBR295W YBR135W
YBR295W YBR014C
YBR295W YBR009C
YBR296C YOR063W
YBR296C YML089C
YBR296C YLR137W
YBR296C YLL028W
YBR296C YHR188C
YBR296C YHR133C
YBR296C YGL105W
YBR297W YGL122C
YBR297W YBR297W
YBR297W YGR288W
YBR298C YMR279C
YBR298C YML048W
YBR298C YGL122C
YBR298C YBR298C
YBR298C YCR034W
YBR298C YCL050C
YBR298C YGL051W
YBR298C YEL027W
YBR298C YDL212W
YBR298C YDR284C
YBR298C YGR041W
YBR298C YKL154W
YBR298C YLR372W
YBR298C YKL065C
YBR298C YNL008C
YBR298C YHL042W
YBR299W YLL039C
YBR299W YJR116W
YBR299W YGR292W
YBR299W YEL066W
YBR299W YBL032W
YBR299W YOR027W
YBR299W YPR193C
YBR299W YPR114W
YBR300C YBR061C
YBR301W YMR047C
YBR302C YLL039C
YCL001W YBR029C
YCL001W YDR298C
YCL001W YDR515W
YCL001W YDL145C
YCL001W YCL037C
YCL001W YBR171W
YCL001W YMR058W
YCL001W YIL048W
YCL001W YGL122C
YCL001W YJR131W
YCL001W YGR284C
YCL001W YLL039C
YCL001W YNL131W
YCL001W YNR026C
YCL001W YPL227C
YCL001W YPR020W
YCL001W-A YDR172W
YCL001W-A YHR200W
YCL001W-B YDR172W
YCL001W-B YGL122C
YCL001W-B YHR200W
YCL002C YGR094W
YCL002C YGL122C
YCL004W YBL032W
YCL004W YLR052W
YCL004W YKL192C
YCL004W YHR186C
YCL004W YOL028C
YCL005W YER177W
YCL005W YBR200W
YCL005W-A YOL077W-A
YCL005W-A YMR054W
YCL005W-A YDL185W
YCL005W-A YML081C-A
YCL005W-A YDL130W-A
YCL005W-A YBL099W
YCL005W-A YDL004W
YCL005W-A Q0130
YCL005W-A Q0085
YCL005W-A Q0080
YCL005W-A YCL037C
YCL005W-A YBR127C
YCL005W-A YBR039W
YCL005W-A YLR295C
YCL005W-A YLR447C
YCL005W-A YGR105W
YCL005W-A YDR298C
YCL005W-A YGR020C
YCL005W-A YDR515W
YCL005W-A YDR377W
YCL005W-A YGL122C
YCL005W-A YDR322C-A
YCL005W-A YEL051W
YCL005W-A YEL027W
YCL005W-A YOR270C
YCL005W-A YKL080W
YCL005W-A YKL016C
YCL005W-A YJR121W
YCL005W-A YHR039C-A
YCL005W-A YHR026W
YCL005W-A YPL271W
YCL005W-A YPL234C
YCL005W-A YOR332W
YCL005W-A YPL078C
YCL005W-A YPR036W
YCL005W-A YPR020W
YCL007C YER071C
YCL008C YBL032W
YCL008C YBL007C
YCL008C YBL101C
YCL008C YBR140C
YCL008C YCL034W
YCL008C YDR069C
YCL008C YER061C
YCL008C YDL160C
YCL008C YDR358W
YCL008C YCL039W
YCL008C YDR299W
YCL008C YFR024C-A
YCL008C YFR022W
YCL008C YGL065C
YCL008C YGL045W
YCL008C YGR206W
YCL008C YLL039C
YCL008C YGR078C
YCL008C YGR068C
YCL008C YGR002C
YCL008C YHR108W
YCL008C YKR094C
YCL008C YHR016C
YCL008C YHL002W
YCL008C YJL084C
YCL008C YKR021W
YCL008C YJR102C
YCL008C YJL172W
YCL008C YPR163C
YCL008C YOR018W
YCL008C YLR417W
YCL008C YLR119W
YCL008C YLR191W
YCL008C YNR006W
YCL008C YMR032W
YCL008C YNL098C
YCL008C YPR030W
YCL008C YPL065W
YCL008C YOR101W
YCL008C YPL002C
YCL008C YPL242C
YCL008C YPL084W
YCL008C YPL115C
YCL009C YLL039C
YCL009C YKR016W
YCL009C YKL157W
YCL009C YER094C
YCL009C YCL037C
YCL009C YBL041W
YCL009C YBR221C
YCL009C YER012W
YCL009C YCL050C
YCL009C YDR515W
YCL009C YKL032C
YCL009C YER177W
YCL009C YER110C
YCL009C YER151C
YCL009C YKL010C
YCL009C YER178W
YCL009C YGL122C
YCL009C YNL212W
YCL009C YNL183C
YCL009C YNL157W
YCL009C YLR006C
YCL009C YMR108W
YCL009C YPL165C
YCL009C YNR051C
YCL010C YOL086C
YCL010C YOL039W
YCL010C YNR045W
YCL010C YHR099W
YCL010C YNL271C
YCL010C YHR090C
YCL010C YJL076W
YCL010C YJL052W
YCL010C YNL255C
YCL010C YJL034W
YCL010C YJL005W
YCL010C YJL065C
YCL010C YNL177C
YCL010C YMR049C
YCL010C YKL081W
YCL010C YKL062W
YCL010C YJR009C
YCL010C YJL105W
YCL010C YJL081C
YCL010C YJR082C
YCL010C YKL023W
YCL010C YMR037C
YCL010C YKR008W
YCL010C YKR092C
YCL010C YKL104C
YCL010C YKR048C
YCL010C YKR029C
YCL010C YLR055C
YCL010C YML007W
YCL010C YLL022C
YCL010C YLR157C-B
YCL010C YLR433C
YCL010C YLR340W
YCL010C YLR167W
YCL010C YLR291C
YCL010C YNL136W
YCL010C YMR080C
YCL010C YMR127C
YCL010C YMR075W
YCL010C YMR121C
YCL010C YMR116C
YCL010C YNL112W
YCL010C YMR186W
YCL010C YMR236W
YCL010C YMR223W
YCL010C YNL031C
YCL010C YNL107W
YCL010C YOR117W
YCL010C YOR119C
YCL010C YOR213C
YCL010C YOR244W
YCL010C YOR116C
YCL010C YOR064C
YCL010C YOR023C
YCL010C YOL148C
YCL010C YOR253W
YCL010C YOR267C
YCL010C YOR310C
YCL010C YOR341W
YCL010C YPL001W
YCL010C YPL047W
YCL010C YPL129W
YCL010C YPL181W
YCL010C YPR008W
YCL010C YPL254W
YCL010C YPL240C
YCL010C YPL220W
YCL010C YPR018W
YCL010C YPR110C
YCL010C YPR023C
YCL010C YPR031W
YCL010C YDR448W
YCL010C YDR403W
YCL010C YDR397C
YCL010C YDR392W
YCL010C YDL130W
YCL010C YBL075C
YCL010C YDL073W
YCL010C YBL052C
YCL010C YBL002W
YCL010C YBL003C
YCL010C YCR082W
YCL010C YBR111W-A
YCL010C YBR010W
YCL010C YBR081C
YCL010C YBR278W
YCL010C YBR131W
YCL010C YBR198C
YCL010C YDR348C
YCL010C YDR060W
YCL010C YDR028C
YCL010C YDR382W
YCL010C YDR224C
YCL010C YDR145W
YCL010C YDR121W
YCL010C YDR181C
YCL010C YDR167W
YCL010C YDR176W
YCL010C YDR359C
YCL010C YEL054C
YCL010C YEL007W
YCL010C YEL018W
YCL010C YEL026W
YCL010C YEL056W
YCL010C YER025W
YCL010C YER164W
YCL010C YFR037C
YCL010C YER040W
YCL010C YFL039C
YCL010C YFL037W
YCL010C YFL024C
YCL010C YHR089C
YCL010C YHR008C
YCL010C YGL066W
YCL010C YFR041C
YCL010C YGR285C
YCL010C YGR252W
YCL010C YGL073W
YCL010C YGL071W
YCL010C YGR167W
YCL010C YGL112C
YCL010C YGR159C
YCL010C YGL127C
YCL010C YGL252C
YCL010C YGR002C
YCL010C YGL158W
YCL010C YGL237C
YCL010C YGR130C
YCL011C YHR167W
YCL011C YHR165C
YCL011C YHR089C
YCL011C YHR086W
YCL011C YHR069C
YCL011C YER172C
YCL011C YHR066W
YCL011C YBR020W
YCL011C YER112W
YCL011C YDL084W
YCL011C YBR017C
YCL011C YBL072C
YCL011C YAL059W
YCL011C YAL041W
YCL011C YAL027W
YCL011C YAL034C
YCL011C YDL043C
YCL011C YCL037C
YCL011C YBR119W
YCL011C YBR048W
YCL011C YBR055C
YCL011C YBR233W
YCL011C YBR189W
YCL011C YBR154C
YCL011C YDL031W
YCL011C YDL030W
YCL011C YDL014W
YCL011C YDR064W
YCL011C YDL140C
YCL011C YDL087C
YCL011C YDR364C
YCL011C YER102W
YCL011C YDR025W
YCL011C YDL208W
YCL011C YDR301W
YCL011C YDR120C
YCL011C YDR243C
YCL011C YDR138W
YCL011C YDR228C
YCL011C YDR194C
YCL011C YEL034W
YCL011C YDR432W
YCL011C YDR404C
YCL011C YDR385W
YCL011C YDR381W
YCL011C YEL026W
YCL011C YGL049C
YCL011C YHL034C
YCL011C YGL044C
YCL011C YGL008C
YCL011C YFL008W
YCL011C YFL039C
YCL011C YFL017W-A
YCL011C YGL120C
YCL011C YGL070C
YCL011C YGL173C
YCL011C YGR005C
YCL011C YGR072W
YCL011C YGR271W
YCL011C YGR090W
YCL011C YGR220C
YCL011C YGR162W
YCL011C YGR173W
YCL011C YHR013C
YCL011C YMR125W
YCL011C YNL049C
YCL011C YNL023C
YCL011C YMR240C
YCL011C YMR061W
YCL011C YML062C
YCL011C YMR216C
YCL011C YML049C
YCL011C YJR123W
YCL011C YLR147C
YCL011C YLR432W
YCL011C YHR203C
YCL011C YIL021W
YCL011C YHR196W
YCL011C YJL203W
YCL011C YIL038C
YCL011C YJL006C
YCL011C YIR010W
YCL011C YIL061C
YCL011C YIR009W
YCL011C YJL140W
YCL011C YJL168C
YCL011C YJR145C
YCL011C YLR115W
YCL011C YLR419W
YCL011C YLL045C
YCL011C YLL019C
YCL011C YKL214C
YCL011C YKL074C
YCL011C YKL139W
YCL011C YLR275W
YCL011C YLR277C
YCL011C YNL016W
YCL011C YNL004W
YCL011C YMR288W
YCL011C YNL112W
YCL011C YOR250C
YCL011C YOR224C
YCL011C YNL253W
YCL011C YOR210W
YCL011C YNL251C
YCL011C YNL139C
YCL011C YNL255C
YCL011C YNL298W
YCL011C YOR204W
YCL011C YOL121C
YCL011C YNL308C
YCL011C YOR151C
YCL011C YOL123W
YCL011C YOR133W
YCL011C YOR116C
YCL011C YOL139C
YCL011C YPL081W
YCL011C YPL213W
YCL011C YOR270C
YCL011C YPL178W
YCL011C YPR182W
YCL011C YPR082C
YCL011C YPR178W
YCL011C YPR161C
YCL011C YPR094W
YCL011C YPR187W
YCL012C YGL122C
YCL012C YLL039C
YCL014W YNL209W
YCL014W YML010W
YCL014W YMR186W
YCL014W YLR058C
YCL014W YPL153C
YCL014W YLL039C
YCL014W YKR048C
YCL014W YPL256C
YCL014W YEL023C
YCL014W YCR038C
YCL014W YCR002C
YCL014W YBR155W
YCL014W YBL038W
YCL014W YPR119W
YCL014W YDR099W
YCL014W YDR510W
YCL014W YDR388W
YCL014W YDR087C
YCL014W YKL049C
YCL014W YJL052W
YCL014W YER082C
YCL014W YEL026W
YCL014W YIL140W
YCL014W YER177W
YCL014W YGL122C
YCL014W YFR053C
YCL014W YFR028C
YCL014W YIL104C
YCL014W YGL245W
YCL014W YGL158W
YCL014W YHR064C
YCL014W YGR220C
YCL014W YGR229C
YCL014W YPR161C
YCL014W YJR092W
YCL016C YHR191C
YCL016C YHR058C
YCL016C YHL023C
YCL016C YBR088C
YCL016C YLR123C
YCL016C YGR020C
YCL016C YBR087W
YCL016C YJR068W
YCL016C YOL094C
YCL016C YPL023C
YCL016C YNL290W
YCL016C YMR078C
YCL016C YOR217W
YCL016C YOR144C
YCL017C YDR238C
YCL017C YDL229W
YCL017C YDL143W
YCL017C YDL120W
YCL017C YBR019C
YCL017C YAL044W-A
YCL017C YPL237W
YCL017C YHR111W
YCL017C YFL023W
YCL017C YER048W-A
YCL017C YKR064W
YCL017C YKR016W
YCL017C YJL080C
YCL017C YJL130C
YCL017C YPL135W
YCL017C YPL026C
YCL017C YLL024C
YCL017C YOR226C
YCL017C YOR187W
YCL017C YLL027W
YCL017C YLR310C
YCL017C YPR067W
YCL017C YPL252C
YCL018W YDR510W
YCL018W YDR394W
YCL018W YER177W
YCL018W YLL039C
YCL018W YJL074C
YCL018W YFL002C
YCL018W YFR021W
YCL018W YLR086W
YCL018W YMR246W
YCL019W YHR189W
YCL019W YNL031C
YCL019W YLL039C
YCL019W YDR261W-B
YCL019W YDR261W-A
YCL019W YBR010W
YCL019W YBL032W
YCL019W YOL030W
YCL020W YDR261W-B
YCL020W YDR261W-A
YCL020W YBR010W
YCL020W YBL032W
YCL020W YDR510W
YCL020W YGR161W-B
YCL020W YNL031C
YCL020W YLL039C
YCL022C YIL034C
YCL022C YBR038W
YCL023C YML008C
YCL024W YHR107C
YCL024W YPL093W
YCL024W YFR028C
YCL024W YDR507C
YCL024W YBR007C
YCL024W YBL085W
YCL024W YAL027W
YCL024W YCR002C
YCL024W YDR168W
YCL024W YDR162C
YCL024W YDL006W
YCL024W YDL225W
YCL024W YPL031C
YCL024W YNL166C
YCL024W YKR064W
YCL024W YKR048C
YCL024W YKL101W
YCL024W YJR076C
YCL024W YLR314C
YCL024W YNL161W
YCL024W YLL039C
YCL024W YLR319C
YCL024W YNL078W
YCL024W YMR139W
YCL024W YMR116C
YCL025C YAL007C
YCL025C YPL076W
YCL025C YDL232W
YCL025C YNL077W
YCL025C YDL043C
YCL025C YOR016C
YCL025C YDR276C
YCL025C YMR215W
YCL025C YGR284C
YCL025C YDR171W
YCL025C YGR218W
YCL025C YER026C
YCL025C YDR380W
YCL025C YGR060W
YCL025C YER110C
YCL025C YFL041W
YCL025C YOL109W
YCL025C YLR343W
YCL025C YIL016W
YCL025C YHL003C
YCL025C YHR026W
YCL025C YHR133C
YCL025C YHR020W
YCL025C YHR002W
YCL025C YNL183C
YCL025C YLL039C
YCL025C YJL117W
YCL025C YIR038C
YCL025C YKL008C
YCL025C YJR095W
YCL025C YJR117W
YCL025C YPL227C
YCL025C YPL151C
YCL025C YPR198W
YCL025C YPR020W
YCL025C YPL233W
YCL025C YPL265W
YCL026C-A YLR177W
YCL026C-A YGL213C
YCL026C-A YCR048W
YCL026C-B YNR019W
YCL026C-B YLR177W
YCL026C-B YGL122C
YCL026C-B YGL213C
YCL027W YBL105C
YCL027W YAL017W
YCL027W YBL071C
YCL027W YBL032W
YCL027W YBL016W
YCL027W YAL031C
YCL027W YCL032W
YCL027W YBR110W
YCL027W YDR160W
YCL027W YDR128W
YCL027W YDL199C
YCL027W YDR103W
YCL027W YKL092C
YCL027W YJR030C
YCL027W YPR008W
YCL027W YLR117C
YCL027W YJL157C
YCL027W YKR101W
YCL027W YJL153C
YCL027W YKR023W
YCL027W YIL159W
YCL027W YER032W
YCL027W YER118C
YCL027W YKL105C
YCL027W YGR289C
YCL027W YGR070W
YCL027W YER149C
YCL027W YGR040W
YCL027W YFL039C
YCL027W YGL099W
YCL027W YLR330W
YCL027W YPL038W
YCL027W YLR291C
YCL027W YMR047C
YCL027W YNL075W
YCL027W YMR103C
YCL027W YNL058C
YCL027W YMR265C
YCL027W YNL054W
YCL027W YMR232W
YCL027W YMR140W
YCL027W YMR156C
YCL027W YNL291C
YCL027W YOR017W
YCL027W YNL271C
YCL027W YOR155C
YCL027W YNL267W
YCL027W YNR064C
YCL027W YOL046C
YCL027W YPR023C
YCL028W YAR014C
YCL028W YLL039C
YCL028W YAL005C
YCL028W YDR443C
YCL028W YBR193C
YCL028W YIR010W
YCL028W YBL093C
YCL028W YBL032W
YCL028W YDR308C
YCL028W YDR172W
YCL028W YHR114W
YCL028W YBR223C
YCL028W YBR253W
YCL028W YHR058C
YCL028W YER070W
YCL028W YDL140C
YCL028W YCR081W
YCL028W YDL005C
YCL028W YER022W
YCL028W YDR499W
YCL028W YEL021W
YCL028W YHR041C
YCL028W YGL127C
YCL028W YER151C
YCL028W YGL025C
YCL028W YGR104C
YCL028W YGL151W
YCL028W YGL215W
YCL028W YLR071C
YCL028W YLR403W
YCL028W YNL236W
YCL028W YMR112C
YCL028W YNL189W
YCL028W YNL064C
YCL028W YNL007C
YCL028W YNL025C
YCL028W YPR168W
YCL028W YNR015W
YCL028W YOR231W
YCL028W YNR010W
YCL028W YNL290W
YCL028W YPR070W
YCL028W YOR174W
YCL028W YOL051W
YCL028W YNR051C
YCL028W YPL140C
YCL028W YOL135C
YCL028W YPL129W
YCL029C YML085C
YCL029C YMR134W
YCL029C YML124C
YCL029C YMR019W
YCL029C YMR117C
YCL029C YMR094W
YCL029C YML057W
YCL029C YLR433C
YCL029C YEL061C
YCL029C YLR381W
YCL029C YGR238C
YCL029C YER016W
YCL029C YER018C
YCL029C YER139C
YCL029C YDR466W
YCL029C YER106W
YCL029C YDR532C
YCL029C YGR188C
YCL029C YER133W
YCL029C YDR254W
YCL029C YGR179C
YCL029C YFL037W
YCL029C YDR320C-A
YCL029C YDR218C
YCL029C YGL060W
YCL029C YDR318W
YCL029C YGR140W
YCL029C YGR113W
YCL029C YDR201W
YCL029C YDL155W
YCL029C YGL061C
YCL029C YBR107C
YCL029C YGL086W
YCL029C YDR130C
YCL029C YGL245W
YCL029C YBR156C
YCL029C YDL116W
YCL029C YAL034W-A
YCL029C YBL063W
YCL029C YDR016C
YCL029C YGL216W
YCL029C YDL028C
YCL029C YGL093W
YCL029C YCR002C
YCL029C YBR233W-A
YCL029C YBR211C
YCL029C YIL144W
YCL029C YLR208W
YCL029C YKR083C
YCL029C YJR112W
YCL029C YJR135C
YCL029C YKL052C
YCL029C YKL089W
YCL029C YJR066W
YCL029C YLR212C
YCL029C YJR042W
YCL029C YLR045C
YCL029C YHR158C
YCL029C YJL013C
YCL029C YIR010W
YCL029C YJR089W
YCL029C YKR082W
YCL029C YKR054C
YCL029C YJR076C
YCL029C YKL138C-A
YCL029C YKR037C
YCL029C YKL203C
YCL029C YMR276W
YCL029C YPL233W
YCL029C YMR168C
YCL029C YOR073W
YCL029C YMR235C
YCL029C YOR026W
YCL029C YOL069W
YCL029C YPL209C
YCL029C YPL155C
YCL029C YOR269W
YCL029C YOR195W
YCL029C YPL124W
YCL029C YPL018W
YCL029C YPR046W
YCL029C YPL269W
YCL029C YPL268W
YCL030C YDR510W
YCL030C YDR380W
YCL030C YAL038W
YCL030C YDL229W
YCL030C YCL037C
YCL030C YDL055C
YCL030C YCL030C
YCL030C YBR194W
YCL030C YDL160C
YCL030C YCL030C
YCL030C YEL009C
YCL030C YFL037W
YCL030C YLR044C
YCL030C YLL039C
YCL030C YHL030W
YCL030C YGR052W
YCL030C YOL013C
YCL030C YPR152C
YCL030C YNL236W
YCL030C YLR048W
YCL030C YML124C
YCL030C YLR212C
YCL030C YLR180W
YCL030C YOR051C
YCL030C YPR080W
YCL031C YLR129W
YCL031C YLR175W
YCL031C YMR109W
YCL031C YKL009W
YCL031C YJL004C
YCL031C YLR222C
YCL031C YLR191W
YCL031C YIL035C
YCL031C YLR409C
YCL031C YLR249W
YCL031C YLR223C
YCL031C YLR310C
YCL031C YOR061W
YCL031C YNL132W
YCL031C YMR229C
YCL031C YOR048C
YCL031C YOL010W
YCL031C YNL186W
YCL031C YOR039W
YCL031C YOL082W
YCL031C YOL083W
YCL031C YHR196W
YCL031C YJL109C
YCL031C YJL010C
YCL031C YHL002W
YCL031C YHR114W
YCL031C YPR112C
YCL031C YGL019W
YCL031C YGL122C
YCL031C YFL002C
YCL031C YER118C
YCL031C YGR090W
YCL031C YPR104C
YCL031C YDL229W
YCL031C YER082C
YCL031C YFR024C-A
YCL031C YDR388W
YCL031C YDL014W
YCL031C YCR057C
YCL031C YAR014C
YCL031C YBL007C
YCL031C YBR200W
YCL031C YBL032W
YCL031C YBR031W
YCL031C YBL085W
YCL031C YDR324C
YCL031C YDR012W
YCL031C YDR299W
YCL031C YDR162C
YCL031C YGR128C
YCL031C YPR144C
YCL031C YPR080W
YCL031C YPL126W
YCL031C YPR137W
YCL031C YJL020C
YCL031C YGR145W
YCL031C YPR154W
YCL032W YOR212W
YCL032W YNL180C
YCL032W YNL161W
YCL032W YNL098C
YCL032W YPR075C
YCL032W YNL090W
YCL032W YMR117C
YCL032W YJL128C
YCL032W YLR362W
YCL032W YIL118W
YCL032W YHR135C
YCL032W YLR113W
YCL032W YJL128C
YCL032W YLR229C
YCL032W YHR061C
YCL032W YDR103W
YCL032W YDR032C
YCL032W YGR040W
YCL032W YCR027C
YCL032W YBR052C
YCL032W YBL016W
YCL032W YCL037C
YCL032W YGL157W
YCL032W YBR278W
YCL032W YBR185C
YCL032W YBR059C
YCL032W YGL133W
YCL032W YCL027W
YCL032W YCL032W
YCL032W YER123W
YCL032W YDR309C
YCL032W YER118C
YCL032W YPR175W
YCL032W YPR076W
YCL032W YHL024W
YCL033C YKL130C
YCL033C YGL122C
YCL033C YDR515W
YCL033C YCL037C
YCL033C YNL255C
YCL034W YOL086C
YCL034W YNL255C
YCL034W YPR079W
YCL034W YOR094W
YCL034W YOR181W
YCL034W YPL231W
YCL034W YMR186W
YCL034W YKL182W
YCL034W YHR129C
YCL034W YLL039C
YCL034W YHR114W
YCL034W YHR016C
YCL034W YGL122C
YCL034W YCL037C
YCL034W YDR515W
YCL034W YFL039C
YCL034W YLR249W
YCL034W YCL008C
YCL034W YBL007C
YCL034W YAL038W
YCL035C YCL037C
YCL035C YBR295W
YCL035C YIL034C
YCL035C YGL122C
YCL035C YDR270W
YCL035C YIL160C
YCL035C YMR059W
YCL035C YNL255C
YCL035C YLL039C
YCL035C YKL198C
YCL036W YNL255C
YCL036W YMR093W
YCL036W YKR016W
YCL036W YDR388W
YCL037C YGR260W
YCL037C YLR404W
YCL037C YER146W
YCL037C YER178W
YCL037C YNL149C
YCL037C YER163C
YCL037C YER151C
YCL037C YGR257C
YCL037C YGR248W
YCL037C YNL142W
YCL037C YHL011C
YCL037C YAL007C
YCL037C YEL073C
YCL037C YHL015W
YCL037C YDL191W
YCL037C YLR396C
YCL037C YJL138C
YCL037C YHL001W
YCL037C YER141W
YCL037C YER134C
YCL037C YDL189W
YCL037C YGR262C
YCL037C YGR284C
YCL037C YGR285C
YCL037C YEL066W
YCL037C YDL192W
YCL037C YDL181W
YCL037C YAL008W
YCL037C YEL054C
YCL037C YDL144C
YCL037C YAL023C
YCL037C YDL193W
YCL037C YDL092W
YCL037C YEL051W
YCL037C YDL202W
YCL037C YDL143W
YCL037C YAL025C
YCL037C YAL027W
YCL037C YDR328C
YCL037C YDL136W
YCL037C YDL140C
YCL037C YDL205C
YCL037C YEL044W
YCL037C YDR429C
YCL037C YDL130W-A
YCL037C YDL125C
YCL037C YDL098C
YCL037C YDL111C
YCL037C YDL103C
YCL037C YEL034W
YCL037C YDR481C
YCL037C YDR451C
YCL037C YDR450W
YCL037C YDR432W
YCL037C YDR447C
YCL037C YDR471W
YCL037C YDR454C
YCL037C YDR452W
YCL037C YDR453C
YCL037C YDR469W
YCL037C YDR456W
YCL037C YDR461W
YCL037C YEL027W
YCL037C YDR498C
YCL037C YDR482C
YCL037C YDR487C
YCL037C YDR486C
YCL037C YEL026W
YCL037C YDR500C
YCL037C YDR529C
YCL037C YDR510W
YCL037C YDR519W
YCL037C YHR076W
YCL037C YER071C
YCL037C YER023W
YCL037C YHL033C
YCL037C YHL025W
YCL037C YJL136C
YCL037C YER019C-A
YCL037C YER131W
YCL037C YER018C
YCL037C YER126C
YCL037C YER120W
YCL037C YER029C
YCL037C YHR017W
YCL037C YER031C
YCL037C YER030W
YCL037C YHL031C
YCL037C YER067W
YCL037C YER063W
YCL037C YER048C
YCL037C YER044C
YCL037C YER042W
YCL037C YER062C
YCL037C YER057C
YCL037C YER056C-A
YCL037C YER055C
YCL037C YER090W
YCL037C YER119C
YCL037C YHR016C
YCL037C YER074W
YCL037C YER072W
YCL037C YER099C
YCL037C YER117W
YCL037C YER094C
YCL037C YHR010W
YCL037C YER096W
YCL037C YER102W
YCL037C YHR008C
YCL037C YER104W
YCL037C YHR005C-A
YCL037C YHL034C
YCL037C YHL048W
YCL037C YHR029C
YCL037C YHR072W-A
YCL037C YHR037W
YCL037C YHR025W
YCL037C YHR044C
YCL037C YHR041C
YCL037C YHR057C
YCL037C YHR063C
YCL037C YHR123W
YCL037C YHR117W
YCL037C YHR083W
YCL037C YHR107C
YCL037C YHR199C
YCL037C YHR193C
YCL037C YHR175W
YCL037C YHR141C
YCL037C YHR162W
YCL037C YHR143W-A
YCL037C YJL124C
YCL037C YIR032C
YCL037C YHR176W
YCL037C YIL133C
YCL037C YHR175W-A
YCL037C YHR192W
YCL037C YIL022W
YCL037C YIL003W
YCL037C YHR200W
YCL037C YIL002W-A
YCL037C YHR203C
YCL037C YIL124W
YCL037C YIL021W
YCL037C YIL018W
YCL037C YIL010W
YCL037C YIL118W
YCL037C YIL062C
YCL037C YIL052C
YCL037C YIL041W
YCL037C YIL051C
YCL037C YIL116W
YCL037C YIL065C
YCL037C YIL087C
YCL037C YIL069C
YCL037C YIL094C
YCL037C YIL111W
YCL037C YIR022W
YCL037C YIL142W
YCL037C YIL158W
YCL037C YIL138C
YCL037C YIL134W
YCL037C YIR017C
YCL037C YIR010W
YCL037C YIR008C
YCL037C YIR018W
YCL037C YJL104W
YCL037C YJL002C
YCL037C YJL001W
YCL037C YIR035C
YCL037C YIR037W
YCL037C YJL033W
YCL037C YIR036C
YCL037C YJL030W
YCL037C YJL024C
YCL037C YJL065C
YCL037C YNL135C
YCL037C YJL151C
YCL037C YKL107W
YCL037C YJL140W
YCL037C YJL170C
YCL037C YJL190C
YCL037C YLR395C
YCL037C YJL166W
YCL037C YJL191W
YCL037C YJL184W
YCL037C YJL173C
YCL037C YJL177W
YCL037C YLR295C
YCL037C YJL179W
YCL037C YLR029C
YCL037C YJL217W
YCL037C YJL210W
YCL037C YKL006C-A
YCL037C YJR017C
YCL037C YKL106C-A
YCL037C YJR014W
YCL037C YKL006W
YCL037C YJR024C
YCL037C YJR048W
YCL037C YJR025C
YCL037C YKL001C
YCL037C YJR058C
YCL037C YJR094W-A
YCL037C YJR082C
YCL037C YJR073C
YCL037C YJR148W
YCL037C YJR133W
YCL037C YJR096W
YCL037C YJR104C
YCL037C YJR145C
YCL037C YJR142W
YCL037C YJR144W
YCL037C YKL099C
YCL037C YKL027W
YCL037C YKL052C
YCL037C YKL014C
YCL037C YKL049C
YCL037C YKL033W-A
YCL037C YKL045W
YCL037C YKL081W
YCL037C YKL053C-A
YCL037C YKL056C
YCL037C YKL129C
YCL037C YLR026C
YCL037C YKL150W
YCL037C YKL127W
YCL037C YKL119C
YCL037C YKL142W
YCL037C YKL130C
YCL037C YKL139W
YCL037C YKR057W
YCL037C YKL180W
YCL037C YLR008C
YCL037C YKL151C
YCL037C YKL170W
YCL037C YKL167C
YCL037C YKL160W
YCL037C YKL154W
YCL037C YKL166C
YCL037C YKL192C
YCL037C YKL190W
YCL037C YKR055W
YCL037C YKL206C
YCL037C YKR048C
YCL037C YKL196C
YCL037C YKR046C
YCL037C YKR006C
YCL037C YKL207W
YCL037C YKL218C
YCL037C YKR042W
YCL037C YKR020W
YCL037C YKR038C
YCL037C YKR066C
YCL037C YLL050C
YCL037C YLL049W
YCL037C YKR063C
YCL037C YKR062W
YCL037C YKR059W
YCL037C YLL045C
YCL037C YKR070W
YCL037C YLL039C
YCL037C YKR088C
YCL037C YKR081C
YCL037C YKR083C
YCL037C YLL014W
YCL037C YKR094C
YCL037C YLL009C
YCL037C YLR052W
YCL037C YLR038C
YCL037C YLR292C
YCL037C YLR058C
YCL037C YLR167W
YCL037C YLR055C
YCL037C YLR059C
YCL037C YLR066W
YCL037C YLR109W
YCL037C YLR065C
YCL037C YLR293C
YCL037C YLR100W
YCL037C YLR147C
YCL037C YLR077W
YCL037C YLR145W
YCL037C YLR121C
YCL037C YLR119W
YCL037C YLR128W
YCL037C YLR132C
YCL037C YLR248W
YCL037C YLR264W
YCL037C YLR186W
YCL037C YLR185W
YCL037C YLR172C
YCL037C YLR180W
YCL037C YLR179C
YCL037C YLR175W
YCL037C YLR178C
YCL037C YLR200W
YCL037C YLR229C
YCL037C YLR199C
YCL037C YLR195C
YCL037C YLR218C
YCL037C YLR208W
YCL037C YLR224W
YCL037C YLR221C
YCL037C YLR257W
YCL037C YLR262C-A
YCL037C YLR256W
YCL037C YLR263W
YCL037C YLR361C-A
YCL037C YLR333C
YCL037C YLR325C
YCL037C YLR312W-A
YCL037C YLR344W
YCL037C YLR367W
YCL037C YLR388W
YCL037C YLR375W
YCL037C YNL098C
YCL037C YNL081C
YCL037C YLR370C
YCL037C YMR230W
YCL037C YLR372W
YCL037C YNL066W
YCL037C YNL079C
YCL037C YLR373C
YCL037C YLR418C
YCL037C YMR225C
YCL037C YLR414C
YCL037C YLR406C
YCL037C YMR220W
YCL037C YMR222C
YCL037C YMR236W
YCL037C YMR241W
YCL037C YMR260C
YCL037C YMR244C-A
YCL037C YMR242C
YCL037C YNL065W
YCL037C YMR256C
YCL037C YMR276W
YCL037C YMR263W
YCL037C YMR264W
YCL037C YNL052W
YCL037C YMR286W
YCL037C YNL010W
YCL037C YNL005C
YCL037C YMR314W
YCL037C YMR290C
YCL037C YNL003C
YCL037C YMR318C
YCL037C YNL001W
YCL037C YNL044W
YCL037C YNL030W
YCL037C YNL015W
YCL037C YNL031C
YCL037C YNL068C
YCL037C YNL071W
YCL037C YNL069C
YCL037C YNL072W
YCL037C YNL097C
YCL037C YOL038W
YCL037C YNL281W
YCL037C YNL278W
YCL037C YNL156C
YCL037C YNL209W
YCL037C YNL207W
YCL037C YNL162W
YCL037C YNL161W
YCL037C YNL181W
YCL037C YNL168C
YCL037C YNL177C
YCL037C YNL259C
YCL037C YNL274C
YCL037C YNL231C
YCL037C YNL240C
YCL037C YNL241C
YCL037C YNL255C
YCL037C YNL251C
YCL037C YNL246W
YCL037C YNR046W
YCL037C YNL290W
YCL037C YOL026C
YCL037C YNL289W
YCL037C YNR037C
YCL037C YNR001C
YCL037C YNL330C
YCL037C YNL306W
YCL037C YNL301C
YCL037C YNL302C
YCL037C YNL327W
YCL037C YNL310C
YCL037C YNL315C
YCL037C YNR008W
YCL037C YNR032C-A
YCL037C YNR028W
YCL037C YNR022C
YCL037C YNR051C
YCL037C YOL032W
YCL037C YOL012C
YCL037C YNR049C
YCL037C YOL005C
YCL037C YPL079W
YCL037C YOL041C
YCL037C YOL052C
YCL037C YOL040C
YCL037C YOL121C
YCL037C YOL039W
YCL037C YOL064C
YCL037C YOL110W
YCL037C YOL120C
YCL037C YOL100W
YCL037C YOL065C
YCL037C YOL096C
YCL037C YOL093W
YCL037C YOL072W
YCL037C YOL111C
YCL037C YPL067C
YCL037C YOR002W
YCL037C YOR089C
YCL037C YOL154W
YCL037C YOL133W
YCL037C YOL139C
YCL037C YOL140W
YCL037C YOR085W
YCL037C YOR045W
YCL037C YOR021C
YCL037C YOR020W-A
YCL037C YOR051C
YCL037C YOR109W
YCL037C YOR202W
YCL037C YOR094W
YCL037C YOR103C
YCL037C YPL055C
YCL037C YOR099W
YCL037C YOR096W
YCL037C YOR201C
YCL037C YOR110W
YCL037C YOR142W
YCL037C YOR130C
YCL037C YOR122C
YCL037C YOR126C
YCL037C YOR185C
YCL037C YOR159C
YCL037C YOR148C
YCL037C YOR179C
YCL037C YOR163W
YCL037C YOR167C
YCL037C YPL037C
YCL037C YOR276W
YCL037C YOR232W
YCL037C YOR220W
YCL037C YOR210W
YCL037C YOR215C
YCL037C YOR229W
YCL037C YOR224C
YCL037C YOR226C
YCL037C YOR273C
YCL037C YOR238W
YCL037C YOR234C
YCL037C YOR236W
YCL037C YOR251C
YCL037C YOR241W
YCL037C YOR243C
YCL037C YPL015C
YCL037C YOR332W
YCL037C YOR310C
YCL037C YOR285W
YCL037C YOR298C-A
YCL037C YOR327C
YCL037C YOR312C
YCL037C YOR324C
YCL037C YPL011C
YCL037C YOR370C
YCL037C YOR367W
YCL037C YOR369C
YCL037C YOR387C
YCL037C YOR375C
YCL037C YOR382W
YCL037C YPR043W
YCL037C YPL095C
YCL037C YPL094C
YCL037C YPL091W
YCL037C YPL081W
YCL037C YPR145W
YCL037C YPR028W
YCL037C YPL198W
YCL037C YPL112C
YCL037C YPL107W
YCL037C YPL178W
YCL037C YPL134C
YCL037C YPL129W
YCL037C YPL131W
YCL037C YPL170W
YCL037C YPL143W
YCL037C YPL169C
YCL037C YPR023C
YCL037C YPL235W
YCL037C YPL218W
YCL037C YPL211W
YCL037C YPL213W
YCL037C YPL234C
YCL037C YPL220W
YCL037C YPL225W
YCL037C YPR020W
YCL037C YPL250C
YCL037C YPL244C
YCL037C YPL249C-A
YCL037C YPR017C
YCL037C YPL252C
YCL037C YPL271W
YCL037C YPR051W
YCL037C YPR102C
YCL037C YPR143W
YCL037C YPR047W
YCL037C YPR062W
YCL037C YPR100W
YCL037C YPR088C
YCL037C YPR073C
YCL037C YPR063C
YCL037C YPR082C
YCL037C YPR109W
YCL037C YPR140W
YCL037C YPR113W
YCL037C YPR129W
YCL037C YPR132W
YCL037C YPR172W
YCL037C YPR158W
YCL037C YPR148C
YCL037C YPR189W
YCL037C YPR176C
YCL037C YPR188C
YCL037C YPR187W
YCL037C YPR182W
YCL037C YPR183W
YCL037C YPR199C
YCL037C YDL229W
YCL037C YDR064W
YCL037C YDL212W
YCL037C YAL033W
YCL037C YBR187W
YCL037C YDR061W
YCL037C YAL055W
YCL037C YAL049C
YCL037C YDR012W
YCL037C YDL208W
YCL037C YDL178W
YCL037C YDL175C
YCL037C YDL165W
YCL037C YDL090C
YCL037C YAL032C
YCL037C YAL030W
YCL037C YDR003W-A
YCL037C YDL237W
YCL037C YAL036C
YCL037C YAL044W-A
YCL037C YAL044C
YCL037C YDR059C
YCL037C YDR031W
YCL037C YDR025W
YCL037C YDR041W
YCL037C YAR002C-A
YCL037C YBR181C
YCL037C YAR027W
YCL037C YAR007C
YCL037C YAR033W
YCL037C YBL006C
YCL037C YBL001C
YCL037C YBL002W
YCL037C YBL003C
YCL037C YBR175W
YCL037C YBL010C
YCL037C YBR171W
YCL037C YBL028C
YCL037C YBL027W
YCL037C YBL025W
YCL037C YBL050W
YCL037C YBL098W
YCL037C YBL087C
YCL037C YBL032W
YCL037C YBL038W
YCL037C YBR157C
YCL037C YBL069W
YCL037C YBL068W
YCL037C YBL059W
YCL037C YBL072C
YCL037C YBL095W
YCL037C YBL091C
YCL037C YBR002C
YCL037C YBR014C
YCL037C YBR088C
YCL037C YBR154C
YCL037C YBR011C
YCL037C YBR010W
YCL037C YBR009C
YCL037C YBR087W
YCL037C YBR070C
YCL037C YBR022W
YCL037C YBR048W
YCL037C YBR035C
YCL037C YBR046C
YCL037C YBR077C
YCL037C YBR084C-A
YCL037C YBR082C
YCL037C YBR090C
YCL037C YBR153W
YCL037C YBR118W
YCL037C YBR091C
YCL037C YBR115C
YCL037C YBR109C
YCL037C YBR096W
YCL037C YBR106W
YCL037C YBR122C
YCL037C YBR120C
YCL037C YBR151W
YCL037C YBR147W
YCL037C YBR125C
YCL037C YBR137W
YCL037C YDR138W
YCL037C YDL072C
YCL037C YDR234W
YCL037C YDL075W
YCL037C YDR233C
YCL037C YCR076C
YCL037C YDR130C
YCL037C YDL081C
YCL037C YDL082W
YCL037C YDR155C
YCL037C YBR243C
YCL037C YDR115W
YCL037C YDR079W
YCL037C YDL083C
YCL037C YDR071C
YCL037C YBR203W
YCL037C YDR086C
YCL037C YBR189W
YCL037C YBR221C
YCL037C YBR256C
YCL037C YCL057C-A
YCL037C YBR244W
YCL037C YCR073W-A
YCL037C YBR261C
YCL037C YBR262C
YCL037C YBR268W
YCL037C YBR263W
YCL037C YCL052C
YCL037C YBR269C
YCL037C YCL005W-A
YCL037C YCL001W
YCL037C YBR278W
YCL037C YBR291C
YCL037C YCL035C
YCL037C YCL034W
YCL037C YCL011C
YCL037C YCL009C
YCL037C YCL033C
YCL037C YCL030C
YCL037C YCL032W
YCL037C YCR073C
YCL037C YCR043C
YCL037C YCR020C-A
YCL037C YCR009C
YCL037C YCR003W
YCL037C YCL057W
YCL037C YCR028C-A
YCL037C YCR031C
YCL037C YCR071C
YCL037C YCR044C
YCL037C YCR047C
YCL037C YCR060W
YCL037C YCR048W
YCL037C YCR051W
YCL037C YDR226W
YCL037C YDL064W
YCL037C YDR204W
YCL037C YDR231C
YCL037C YDL061C
YCL037C YCR090C
YCL037C YDR177W
YCL037C YCR088W
YCL037C YDL080C
YCL037C YCR083W
YCL037C YDR238C
YCL037C YDL053C
YCL037C YDL012C
YCL037C YDL052C
YCL037C YDL004W
YCL037C YDL002C
YCL037C YDR224C
YCL037C YDL051W
YCL037C YDL022W
YCL037C YDL014W
YCL037C YDL029W
YCL037C YDL049C
YCL037C YDL048C
YCL037C YDL045W-A
YCL037C YDL046W
YCL037C YDR272W
YCL037C YDR248C
YCL037C YDR296W
YCL037C YDR304C
YCL037C YMR208W
YCL037C YLR421C
YCL037C YFL017C
YCL037C YDR411C
YCL037C YDR418W
YCL037C YFL010C
YCL037C YGL079W
YCL037C YFL034C-A
YCL037C YDR404C
YCL037C YGL076C
YCL037C YFL038C
YCL037C YDR397C
YCL037C YDR391C
YCL037C YDR384C
YCL037C YFR031C-A
YCL037C YFR001W
YCL037C YGL073W
YCL037C YGL054C
YCL037C YGL049C
YCL037C YFR017C
YCL037C YFR032C-A
YCL037C YFR025C
YCL037C YGR244C
YCL037C YFR003C
YCL037C YFR037C
YCL037C YGL030W
YCL037C YFR049W
YCL037C YFR042W
YCL037C YDR381W
YCL037C YDR363W-A
YCL037C YDR382W
YCL037C YGL031C
YCL037C YFR044C
YCL037C YDR361C
YCL037C YDR357C
YCL037C YDR354W
YCL037C YGL002W
YCL037C YMR184W
YCL037C YLR443W
YCL037C YLR441C
YCL037C YLR438C-A
YCL037C YGR232W
YCL037C YLR450W
YCL037C YML001W
YCL037C YMR154C
YCL037C YLR448W
YCL037C YML007W
YCL037C YGR214W
YCL037C YGR210C
YCL037C YLR447C
YCL037C YGR231C
YCL037C YMR183C
YCL037C YMR158W
YCL037C YML024W
YCL037C YGR209C
YCL037C YMR153W
YCL037C YMR149W
YCL037C YML025C
YCL037C YGR208W
YCL037C YMR146C
YCL037C YML028W
YCL037C YML026C
YCL037C YGR207C
YCL037C YML052W
YCL037C YGL126W
YCL037C YGL087C
YCL037C YMR143W
YCL037C YML056C
YCL037C YGR203W
YCL037C YGR029W
YCL037C YML058W
YCL037C YGL095C
YCL037C YGL099W
YCL037C YGL106W
YCL037C YGL120C
YCL037C YGL103W
YCL037C YGR027C
YCL037C YGL200C
YCL037C YGL161C
YCL037C YGL143C
YCL037C YGL127C
YCL037C YGL135W
YCL037C YGL159W
YCL037C YGL147C
YCL037C YGL157W
YCL037C YGL198W
YCL037C YGL173C
YCL037C YGL162W
YCL037C YGL166W
YCL037C YGL189C
YCL037C YGL181W
YCL037C YGL186C
YCL037C YGR015C
YCL037C YGL226C-A
YCL037C YGL210W
YCL037C YGL202W
YCL037C YGL208W
YCL037C YGL223C
YCL037C YGL220W
YCL037C YGL222C
YCL037C YGR008C
YCL037C YGL246C
YCL037C YGL226W
YCL037C YGL231C
YCL037C YGR007W
YCL037C YGL248W
YCL037C YGL256W
YCL037C YML074C
YCL037C YML073C
YCL037C YGR033C
YCL037C YGR202C
YCL037C YGR118W
YCL037C YML079W
YCL037C YMR142C
YCL037C YGR113W
YCL037C YGR054W
YCL037C YGR037C
YCL037C YGR034W
YCL037C YGR086C
YCL037C YGR080W
YCL037C YGR055W
YCL037C YGR078C
YCL037C YGR085C
YCL037C YGR081C
YCL037C YGR084C
YCL037C YMR139W
YCL037C YML101C
YCL037C YGR135W
YCL037C YML098W
YCL037C YGR201C
YCL037C YGR134W
YCL037C YGR162W
YCL037C YGR136W
YCL037C YGR148C
YCL037C YGR147C
YCL037C YML125C
YCL037C YML105C
YCL037C YGR197C
YCL037C YMR130W
YCL037C YML124C
YCL037C YML121W
YCL037C YMR125W
YCL037C YMR059W
YCL037C YMR009W
YCL037C YMR020W
YCL037C YMR090W
YCL037C YMR074C
YCL037C YMR083W
YCL038C YMR009W
YCL038C YHR178W
YCL038C YLL039C
YCL038C YBR054W
YCL039W YER107C
YCL039W YCL008C
YCL039W YBR105C
YCL039W YGL227W
YCL039W YGL122C
YCL039W YDR255C
YCL039W YER020W
YCL039W YBL049W
YCL039W YIL017C
YCL039W YHR005C
YCL039W YMR135C
YCL039W YIL097W
YCL039W YMR047C
YCL039W YPL018W
YCL039W YPL139C
YCL040W YCL046W
YCL040W YBR126C
YCL040W YBR040W
YCL040W YBR009C
YCL040W YDL036C
YCL040W YFL039C
YCL040W YDR436W
YCL040W YDR516C
YCL040W YDL209C
YCL040W YGL122C
YCL040W YGR278W
YCL040W YKL056C
YCL040W YNL030W
YCL040W YML099C
YCL040W YLL039C
YCL040W YNR010W
YCL040W YOR310C
YCL042W YNL290W
YCL042W YBL032W
YCL043C YHR204W
YCL043C YIR001C
YCL043C YKL049C
YCL043C YIR037W
YCL043C YLL039C
YCL043C YLR354C
YCL043C YML130C
YCL043C YMR102C
YCL043C YNL255C
YCL043C YMR297W
YCL043C YMR291W
YCL043C YOR368W
YCL043C YPL242C
YCL043C YFL002C
YCL043C YGL190C
YCL043C YER189W
YCL043C YDR519W
YCL043C YDR518W
YCL043C YDR044W
YCL043C YDL095W
YCL043C YCL043C
YCL043C YBR093C
YCL043C YAL058W
YCL043C YAL023C
YCL044C YDL116W
YCL044C YBL032W
YCL044C YPR024W
YCL044C YKR016W
YCL044C YER017C
YCL044C YGL122C
YCL044C YMR115W
YCL044C YLL039C
YCL044C YMR091C
YCL045C YGL122C
YCL045C YDR485C
YCL045C YBL007C
YCL045C YLL014W
YCL045C YKL207W
YCL045C YJR088C
YCL045C YGL231C
YCL045C YIL027C
YCL045C YLR312C
YCL045C YLL039C
YCL046W YPL208W
YCL046W YJR093C
YCL046W YCL040W
YCL046W YGL115W
YCL047C YKR022C
YCL048W YNL255C
YCL048W YBR019C
YCL048W YBL014C
YCL048W YJL034W
YCL048W YCR024C
YCL048W YDL017W
YCL048W-A YGL122C
YCL049C YKL002W
YCL050C YEL071W
YCL050C YDR510W
YCL050C YDR457W
YCL050C YDR456W
YCL050C YDR341C
YCL050C YDR335W
YCL050C YBR069C
YCL050C YDL054C
YCL050C YBR054W
YCL050C YBL076C
YCL050C YCR028C
YCL050C YBR290W
YCL050C YBR110W
YCL050C YBR121C
YCL050C YCR024C-A
YCL050C YBR298C
YCL050C YCL009C
YCL050C YDL156W
YCL050C YDR238C
YCL050C YDL145C
YCL050C YDL112W
YCL050C YDL232W
YCL050C YDR127W
YCL050C YDR046C
YCL050C YFR009W
YCL050C YKL212W
YCL050C YFL048C
YCL050C YFL045C
YCL050C YFL002C
YCL050C YER021W
YCL050C YGR204W
YCL050C YGL195W
YCL050C YGL137W
YCL050C YGR191W
YCL050C YGL238W
YCL050C YKL165C
YCL050C YKL067W
YCL050C YGR240C
YCL050C YHR123W
YCL050C YHR110W
YCL050C YGR295C
YCL050C YGR289C
YCL050C YHR094C
YCL050C YHR026W
YCL050C YHR047C
YCL050C YKL029C
YCL050C YJL052W
YCL050C YHR128W
YCL050C YIR022W
YCL050C YHR188C
YCL050C YIL075C
YCL050C YJR160C
YCL050C YJL222W
YCL050C YJL117W
YCL050C YJL214W
YCL050C YJR022W
YCL050C YJR010W
YCL050C YJR015W
YCL050C YLL040C
YCL050C YLR241W
YCL050C YLL039C
YCL050C YLL006W
YCL050C YLL018C
YCL050C YLR180W
YCL050C YLL061W
YCL050C YLR004C
YCL050C YLR106C
YCL050C YLR018C
YCL050C YLR378C
YCL050C YLR355C
YCL050C YML075C
YCL050C YMR215W
YCL050C YML048W
YCL050C YNL030W
YCL050C YMR186W
YCL050C YML123C
YCL050C YNL048W
YCL050C YNL238W
YCL050C YNR051C
YCL050C YNL287W
YCL050C YNR016C
YCL050C YPL240C
YCL050C YOR117W
YCL050C YOL156W
YCL050C YPL231W
YCL050C YOR151C
YCL050C YPL218W
YCL050C YPR010C
YCL050C YPR194C
YCL051W YPL055C
YCL051W YDL116W
YCL051W YNL161W
YCL051W YER177W
YCL051W YDR099W
YCL051W YDR293C
YCL052C YDR515W
YCL052C YCL037C
YCL052C YBR290W
YCL052C YBR036C
YCL052C YJL108C
YCL052C YHR140W
YCL052C YEL063C
YCL052C YEL060C
YCL052C YGR260W
YCL052C YHR026W
YCL052C YGL122C
YCL052C YGR281W
YCL052C YLR268W
YCL052C YJR010C-A
YCL052C YJR106W
YCL052C YJR013W
YCL054W YNR053C
YCL054W YER006W
YCL054W YNL255C
YCL054W YDR412W
YCL054W YDR087C
YCL054W YBL003C
YCL054W YAL025C
YCL054W YDL031W
YCL054W YDL014W
YCL054W YNL175C
YCL054W YGL111W
YCL054W YER133W
YCL054W YNL132W
YCL054W YER127W
YCL054W YER126C
YCL054W YER164W
YCL054W YFR001W
YCL054W YFL002C
YCL054W YNL110C
YCL054W YHR197W
YCL054W YGR103W
YCL054W YGL120C
YCL054W YHR169W
YCL054W YHR052W
YCL054W YGR218W
YCL054W YHR135C
YCL054W YHR065C
YCL054W YHR088W
YCL054W YNL061W
YCL054W YLL039C
YCL054W YKL082C
YCL054W YKL014C
YCL054W YLL008W
YCL054W YKL172W
YCL054W YKR081C
YCL054W YNL002C
YCL054W YLR197W
YCL054W YLR002C
YCL054W YLR009W
YCL054W YMR290C
YCL054W YML016C
YCL054W YMR049C
YCL054W YNL154C
YCL054W YOR080W
YCL054W YPL012W
YCL054W YOR267C
YCL054W YOR310C
YCL054W YPL210C
YCL054W YPL146C
YCL054W YPL093W
YCL054W YPR016C
YCL054W YPL211W
YCL054W YPR088C
YCL054W YPR161C
YCL055W YGL036W
YCL055W YNL288W
YCL055W YDR118W
YCL055W YCL055W
YCL055W YBR057C
YCL055W YMR147W
YCL055W YGL122C
YCL055W YNL196C
YCL055W YGL192W
YCL056C YDL157C
YCL056C YIL065C
YCL056C YNL100W
YCL056C YGL122C
YCL056C YOL147C
YCL056C YNL255C
YCL056C YOR193W
YCL056C YOR037W
YCL056C YPL112C
YCL057C-A YGL122C
YCL057C-A YCL037C
YCL057C-A YFR011C
YCL057C-A YBR282W
YCL057C-A YBR262C
YCL057C-A YBL099W
YCL057C-A YBL095W
YCL057C-A YGR234W
YCL057C-A YDR231C
YCL057C-A YDR515W
YCL057C-A YDR316W
YCL057C-A YDR079W
YCL057C-A YDL085W
YCL057C-A YGR231C
YCL057C-A YNR018W
YCL057C-A YGR094W
YCL057C-A YGR174C
YCL057C-A YGR132C
YCL057C-A YHR008C
YCL057C-A YGR235C
YCL057C-A YNL100W
YCL057C-A YKR016W
YCL057C-A YKL150W
YCL057C-A YIL136W
YCL057C-A YHR199C
YCL057C-A YJR122W
YCL057C-A YJL066C
YCL057C-A YJR080C
YCL057C-A YJL161W
YCL057C-A YLL039C
YCL057C-A YNL055C
YCL057C-A YKR065C
YCL057C-A YNL026W
YCL057C-A YML030W
YCL057C-A YMR145C
YCL057C-A YPR004C
YCL057C-A YOR356W
YCL057C-A YOR176W
YCL057C-A YOR187W
YCL057C-A YOL027C
YCL057C-A YPL134C
YCL057W YPR163C
YCL057W YNL307C
YCL057W YNL064C
YCL057W YLL039C
YCL057W YKL126W
YCL057W YGL122C
YCL057W YCL057W
YCL057W YCL037C
YCL057W YBR171W
YCL058C YPL215W
YCL058W-A YCL058W-A
YCL059C YBL003C
YCL059C YBL072C
YCL059C YBL004W
YCL059C YMR093W
YCL059C YMR047C
YCL059C YBL087C
YCL059C YLR441C
YCL059C YBR009C
YCL059C YLR409C
YCL059C YBR010W
YCL059C YBR048W
YCL059C YER127W
YCL059C YBR031W
YCL059C YLR340W
YCL059C YER102W
YCL059C YCR057C
YCL059C YDL156W
YCL059C YBR247C
YCL059C YCR072C
YCL059C YDL148C
YCL059C YDL014W
YCL059C YDR025W
YCL059C YER082C
YCL059C YDL213C
YCL059C YDL166C
YCL059C YDL208W
YCL059C YDR510W
YCL059C YDR299W
YCL059C YDR064W
YCL059C YDR225W
YCL059C YDR449C
YCL059C YDR324C
YCL059C YDR365C
YCL059C YGR145W
YCL059C YGL078C
YCL059C YLR222C
YCL059C YFL002C
YCL059C YGL103W
YCL059C YGR100W
YCL059C YGL120C
YCL059C YGR090W
YCL059C YGL201C
YCL059C YGL171W
YCL059C YLR197W
YCL059C YJL190C
YCL059C YJL109C
YCL059C YHL033C
YCL059C YGR214W
YCL059C YIL019W
YCL059C YHR148W
YCL059C YHR203C
YCL059C YLR186W
YCL059C YJR145C
YCL059C YJR123W
YCL059C YJR002W
YCL059C YJR007W
YCL059C YLR175W
YCL059C YKR081C
YCL059C YKR057W
YCL059C YKR060W
YCL059C YLR129W
YCL059C YLL011W
YCL059C YLL039C
YCL059C YNL110C
YCL059C YNL031C
YCL059C YNL030W
YCL059C YMR290C
YCL059C YMR229C
YCL059C YMR128W
YCL059C YMR116C
YCL059C YPR102C
YCL059C YNL207W
YCL059C YNL255C
YCL059C YNL178W
YCL059C YNL132W
YCL059C YPL259C
YCL059C YOR096W
YCL059C YNR054C
YCL059C YNL308C
YCL059C YOR078W
YCL059C YOL062C
YCL059C YOL127W
YCL059C YPL217C
YCL059C YPL012W
YCL059C YOR287C
YCL059C YOR310C
YCL059C YPL198W
YCL059C YPL126W
YCL059C YPL178W
YCL059C YPR144C
YCL059C YPR137W
YCL061C YNL030W
YCL061C YMR236W
YCL061C YBR009C
YCL061C YDR225W
YCL061C YBL023C
YCL061C YBL002W
YCL061C YBL003C
YCL061C YDR224C
YCL061C YBR136W
YCL061C YBR010W
YCL061C YBR081C
YCL061C YDR013W
YCL061C YBR202W
YCL061C YDL030W
YCL061C YMR223W
YCL061C YJL072C
YCL061C YER021W
YCL061C YDR489W
YCL061C YEL032W
YCL061C YIL150C
YCL061C YGL201C
YCL061C YGL207W
YCL061C YMR048W
YCL061C YLR055C
YCL061C YKL049C
YCL061C YLL039C
YCL061C YML069W
YCL061C YLR103C
YCL061C YLR274W
YCL061C YOL146W
YCL061C YNL262W
YCL061C YNL031C
YCL061C YOL006C
YCL061C YNL273W
YCL061C YOR080W
YCL061C YPL153C
YCL061C YPR175W
YCL061C YPR019W
YCL061C YPR135W
YCL063W YER150W
YCL063W YEL013W
YCL063W YPL005W
YCL063W YDR499W
YCL063W YCL063W
YCL063W YOR326W
YCL063W YJL173C
YCL063W YJL043W
YCL063W YGL106W
YCL063W YER177W
YCL063W YFR021W
YCL064C YNL056W
YCL064C YNR051C
YCL064C YNL031C
YCL064C YBR081C
YCL064C YLR055C
YCL064C YLR098C
YCL064C YBR010W
YCL064C YGR252W
YCL064C YGR245C
YCL064C YGL003C
YCL064C YHR030C
YCL064C YDR394W
YCL064C YDL134C
YCL064C YBR198C
YCL065W YLR374C
YCL066W YLL039C
YCL066W YBL002W
YCL066W YMR043W
YCL066W YCL067C
YCL067C YBR112C
YCL067C YCL067C
YCL067C YCR039C
YCL067C YCR084C
YCL067C YCL066W
YCL067C YDL013W
YCL067C YCR097W
YCL067C YMR043W
YCL068C YGR136W
YCL068C YBL032W
YCL068C YPR154W
YCL069W YCR075C
YCL069W YDL116W
YCL069W YIL004C
YCL073C YAR027W
YCL073C YDR288W
YCL073C YER125W
YCL076W YOR209C
YCR001W YOR241W
YCR001W YEL037C
YCR002C YGR059W
YCR002C YBL063W
YCR002C YGL253W
YCR002C YDR130C
YCR002C YBL075C
YCR002C YCL014W
YCR002C YBR169C
YCR002C YBR045C
YCR002C YBR156C
YCR002C YDR085C
YCR002C YCR002C
YCR002C YCL024W
YCR002C YCL029C
YCR002C YDL225W
YCR002C YCR009C
YCR002C YCR030C
YCR002C YGL158W
YCR002C YDR510W
YCR002C YDR201W
YCR002C YDR168W
YCR002C YDR188W
YCR002C YDR507C
YCR002C YDR218C
YCR002C YDR324C
YCR002C YGL122C
YCR002C YER133W
YCR002C YEL061C
YCR002C YER133W
YCR002C YGL061C
YCR002C YFL002C
YCR002C YFL037W
YCR002C YJL014W
YCR002C YLR045C
YCR002C YIR010W
YCR002C YGR113W
YCR002C YHR107C
YCR002C YKR059W
YCR002C YJR092W
YCR002C YJR076C
YCR002C YKR054C
YCR002C YKR037C
YCR002C YKR048C
YCR002C YNL166C
YCR002C YML085C
YCR002C YLR180W
YCR002C YLR314C
YCR002C YNL078W
YCR002C YML124C
YCR002C YMR032W
YCR002C YOL069W
YCR002C YNL233W
YCR002C YNL312W
YCR002C YPL153C
YCR002C YPL209C
YCR003W YJL102W
YCR003W YCL037C
YCR003W YJL063C
YCR003W YBR031W
YCR003W YBL087C
YCR003W YBL038W
YCR003W YIR039C
YCR003W YER017C
YCR003W YDR116C
YCR003W YDL191W
YCR003W YCR046C
YCR003W YDL136W
YCR003W YDR115W
YCR003W YDL202W
YCR003W YDR012W
YCR003W YEL054C
YCR003W YDR385W
YCR003W YDR237W
YCR003W YDR322W
YCR003W YEL050C
YCR003W YDR418W
YCR003W YDR515W
YCR003W YIL133C
YCR003W YGL135W
YCR003W YGL068W
YCR003W YER117W
YCR003W YFR031C-A
YCR003W YGL122C
YCR003W YGL076C
YCR003W YGL103W
YCR003W YIL018W
YCR003W YGR085C
YCR003W YGL147C
YCR003W YGR034W
YCR003W YHR147C
YCR003W YGR220C
YCR003W YHR038W
YCR003W YNL067W
YCR003W YKL173W
YCR003W YKL170W
YCR003W YKL009W
YCR003W YJL177W
YCR003W YLR340W
YCR003W YNL005C
YCR003W YLR075W
YCR003W YKL180W
YCR003W YLR069C
YCR003W YNL002C
YCR003W YML009C
YCR003W YLR344W
YCR003W YMR286W
YCR003W YML025C
YCR003W YMR193W
YCR003W YNL177C
YCR003W YOR133W
YCR003W YNL163C
YCR003W YNL069C
YCR003W YNL122C
YCR003W YOR063W
YCR003W YNL284C
YCR003W YNL185C
YCR003W YOL127W
YCR003W YOR150W
YCR003W YPL220W
YCR003W YPL198W
YCR003W YPL131W
YCR003W YPL183W-A
YCR003W YPR088C
YCR003W YPR102C
YCR004C YFL039C
YCR004C YDR224C
YCR004C YDR032C
YCR004C YAL005C
YCR004C YDL101C
YCR004C YBR136W
YCR004C YBL002W
YCR004C YBR052C
YCR004C YLR253W
YCR004C YGL122C
YCR004C YLL039C
YCR004C YHR174W
YCR004C YGR130C
YCR004C YGR192C
YCR004C YMR031C
YCR004C YNL255C
YCR004C YNL178W
YCR004C YMR086W
YCR004C YNL010W
YCR004C YPL235W
YCR004C YPL106C
YCR004C YPL231W
YCR004C YPR080W
YCR005C YPL245W
YCR005C YOR323C
YCR005C YOL067C
YCR005C YOR142W
YCR005C YLR055C
YCR005C YLL039C
YCR005C YNR001C
YCR005C YKR016W
YCR005C YKL152C
YCR005C YGL252C
YCR005C YKL085W
YCR005C YER107C
YCR005C YDL209C
YCR005C YCR005C
YCR005C YBL103C
YCR005C YIL125W
YCR005C YJL042W
YCR005C YGL252C
YCR005C YPR001W
YCR007C YCR061W
YCR007C YPL020C
YCR007C YDR107C
YCR007C YGL122C
YCR008W YDL053C
YCR008W YCR009C
YCR008W YBR109C
YCR008W YBL032W
YCR008W YBR088C
YCR008W YBR087W
YCR008W YBL088C
YCR008W YBR084W
YCR008W YBR028C
YCR008W YNL106C
YCR008W YDR388W
YCR008W YHR205W
YCR008W YDR335W
YCR008W YDR217C
YCR008W YDL059C
YCR008W YDR129C
YCR008W YHR082C
YCR008W YER051W
YCR008W YER025W
YCR008W YGR218W
YCR008W YGL064C
YCR008W YER173W
YCR008W YER173W
YCR008W YGR086C
YCR008W YGL106W
YCR008W YGL122C
YCR008W YMR229C
YCR008W YLR197W
YCR008W YJL090C
YCR008W YJL088W
YCR008W YJL066C
YCR008W YLR175W
YCR008W YKL126W
YCR008W YJL141C
YCR008W YJR068W
YCR008W YLR113W
YCR008W YKR081C
YCR008W YLL019C
YCR008W YMR186W
YCR008W YMR047C
YCR008W YML032C
YCR008W YLR305C
YCR008W YLR429W
YCR008W YMR048W
YCR008W YMR104C
YCR008W YMR048W
YCR008W YPL119C
YCR008W YNL273W
YCR008W YPL031C
YCR008W YOL094C
YCR008W YNL273W
YCR008W YNL290W
YCR008W YPL004C
YCR008W YOR204W
YCR008W YOR326W
YCR008W YPL236C
YCR008W YPL240C
YCR008W YPR171W
YCR009C YKR001C
YCR009C YPL004C
YCR009C YOR375C
YCR009C YCR088W
YCR009C YJR115W
YCR009C YCR043C
YCR009C YPL140C
YCR009C YPL249C
YCR009C YDL156W
YCR009C YJR032W
YCR009C YDL044C
YCR009C YIL148W
YCR009C YDR155C
YCR009C YDR225W
YCR009C YIL118W
YCR009C YDR277C
YCR009C YDR388W
YCR009C YDR381W
YCR009C YHR042W
YCR009C YGR252W
YCR009C YDR395W
YCR009C YEL037C
YCR009C YER116C
YCR009C YGR086C
YCR009C YGL206C
YCR009C YGL122C
YCR009C YFL039C
YCR009C YGL060W
YCR009C YNL209W
YCR009C YOR211C
YCR009C YKR055W
YCR009C YNL030W
YCR009C YOR216C
YCR009C YMR236W
YCR009C YLL001W
YCR009C YLL039C
YCR009C YMR232W
YCR009C YLR144C
YCR009C YMR229C
YCR009C YLR218C
YCR009C YMR223W
YCR009C YLR229C
YCR009C YMR192W
YCR009C YML011C
YCR009C YLR429W
YCR009C YLR433C
YCR009C YNL094W
YCR009C YNL180C
YCR009C YNL031C
YCR009C YNL090W
YCR009C YOR181W
YCR009C YOL148C
YCR009C YOL100W
YCR009C YOL098C
YCR009C YNL255C
YCR009C YNR015W
YCR009C YPL254W
YCR009C YCR002C
YCR009C YCL037C
YCR009C YPR062W
YCR009C YPL249C-A
YCR009C YCR008W
YCR009C YCR009C
YCR009C YBR194W
YCR009C YBR198C
YCR009C YPR161C
YCR009C YBR216C
YCR009C YPR165W
YCR009C YPR152C
YCR009C YBR169C
YCR009C YBR108W
YCR009C YBR010W
YCR009C YBR009C
YCR009C YAL027W
YCR009C YAL005C
YCR009C YBR095C
YCR009C YBL071W-A
YCR009C YBL003C
YCR009C YAL041W
YCR009C YAL062W
YCR009C YBL056W
YCR009C YBL005W
YCR009C YBL054W
YCR009C YBR081C
YCR010C YCR061W
YCR010C YEL063C
YCR010C YFL055W
YCR010C YJR040W
YCR010C YKR016W
YCR010C YLL039C
YCR011C YGL098W
YCR011C YBR159W
YCR011C YNL154C
YCR011C YHR135C
YCR011C YLL039C
YCR011C YPR079W
YCR012W YOL147C
YCR012W YNR030W
YCR012W YNR051C
YCR012W YOL086C
YCR012W YOL135C
YCR012W YGR279C
YCR012W YKL065C
YCR012W YNL255C
YCR012W YGR240C
YCR012W YGR192C
YCR012W YGL137W
YCR012W YDL097C
YCR012W YGL122C
YCR012W YBR194W
YCR012W YBR162C
YCR012W YAR007C
YCR012W YFR002W
YCR012W YDR519W
YCR012W YDR161W
YCR012W YDL145C
YCR012W YDR084C
YCR012W YDR510W
YCR012W YDR188W
YCR012W YDR216W
YCR012W YFL048C
YCR012W YER151C
YCR012W YEL031W
YCR012W YER013W
YCR012W YFL039C
YCR012W YER174C
YCR012W YFL002C
YCR012W YKL060C
YCR012W YJR009C
YCR012W YJL052W
YCR012W YIR010W
YCR012W YIL128W
YCR012W YHR174W
YCR012W YHL030W
YCR012W YHR200W
YCR012W YHR129C
YCR012W YHR041C
YCR012W YLR007W
YCR012W YNL192W
YCR012W YNL006W
YCR012W YLL039C
YCR012W YKR081C
YCR012W YMR301C
YCR012W YMR205C
YCR012W YMR173W
YCR012W YLR044C
YCR012W YLR033W
YCR012W YML072C
YCR012W YMR055C
YCR012W YLR222C
YCR012W YOR027W
YCR012W YOR098C
YCR012W YOR070C
YCR012W YOR038C
YCR012W YPL085W
YCR012W YOR122C
YCR012W YOR110W
YCR012W YPL012W
YCR012W YOR128C
YCR012W YOR207C
YCR012W YPR093C
YCR012W YPL107W
YCR012W YPL190C
YCR012W YPR160W
YCR012W YPR149W
YCR012W YPR152C
YCR014C YMR284W
YCR014C YMR156C
YCR014C YMR137C
YCR014C YMR106C
YCR014C YLR421C
YCR014C YLL036C
YCR014C YBR088C
YCR014C YBL019W
YCR014C YBL002W
YCR014C YKL203C
YCR014C YDR394W
YCR014C YDL147W
YCR014C YDL007W
YCR014C YDL156W
YCR014C YDR363W-A
YCR014C YDR224C
YCR014C YDL164C
YCR014C YDR108W
YCR014C YKL145W
YCR014C YFR010W
YCR014C YFR004W
YCR014C YDR427W
YCR014C YJR066W
YCR014C YGL157W
YCR014C YFR052W
YCR014C YJL110C
YCR014C YHR027C
YCR014C YMR287C
YCR014C YOR005C
YCR014C YOL085C
YCR014C YOR259C
YCR014C YOR258W
YCR015C YGR163W
YCR016W YGL120C
YCR016W YER151C
YCR016W YER125W
YCR016W YDR510W
YCR016W YDL231C
YCR016W YDL208W
YCR016W YBR028C
YCR016W YOR217W
YCR016W YNL255C
YCR016W YKL117W
YCR016W YGL122C
YCR016W YGL213C
YCR016W YLR197W
YCR016W YLR022C
YCR016W YLR175W
YCR017C YGL122C
YCR018C YGL122C
YCR018C YMR043W
YCR018C YMR042W
YCR019W YGL122C
YCR020C YGL122C
YCR020C-A YJR022W
YCR020C-A YHR013C
YCR020C-A YGL122C
YCR020C-A YCL037C
YCR020C-A YBL026W
YCR020C-A YDL040C
YCR020C-A YEL053C
YCR020C-A YOR253W
YCR020C-A YOL076W
YCR020C-A YNL255C
YCR020C-A YPR131C
YCR020C-A YPR051W
YCR020W-B YLR033W
YCR020W-B YKR001C
YCR020W-B YKR008W
YCR020W-B YKL182W
YCR020W-B YNL255C
YCR020W-B YML127W
YCR020W-B YNL031C
YCR020W-B YLR357W
YCR020W-B YLR321C
YCR020W-B YMR033W
YCR020W-B YNL030W
YCR020W-B YMR091C
YCR020W-B YMR186W
YCR020W-B YPL016W
YCR020W-B YOR290C
YCR020W-B YOR115C
YCR020W-B YOL012C
YCR020W-B YNR023W
YCR020W-B YOL070C
YCR020W-B YPL082C
YCR020W-B YPR034W
YCR020W-B YPL129W
YCR020W-B YJL176C
YCR020W-B YIL126W
YCR020W-B YIL033C
YCR020W-B YHR066W
YCR020W-B YGR214W
YCR020W-B YHR056C
YCR020W-B YHL025W
YCR020W-B YGR275W
YCR020W-B YGR056W
YCR020W-B YBR009C
YCR020W-B YGL207W
YCR020W-B YBL019W
YCR020W-B YBL006C
YCR020W-B YAL017W
YCR020W-B YAL062W
YCR020W-B YDL147W
YCR020W-B YGL076C
YCR020W-B YCR052W
YCR020W-B YBR010W
YCR020W-B YBR289W
YCR020W-B YBR115C
YCR020W-B YFR037C
YCR020W-B YDR520C
YCR020W-B YDR303C
YCR020W-B YDR073W
YCR020W-B YFL049W
YCR021C YPL189W
YCR021C YLL043W
YCR021C YLL039C
YCR021C YKL220C
YCR021C YGL122C
YCR021C YDL153C
YCR021C YJL068C
YCR021C YPR124W
YCR022C YHR114W
YCR022C YDL017W
YCR023C YGL122C
YCR023C YMR075C-A
YCR023C YLL039C
YCR023C YMR075W
YCR024C YGL105W
YCR024C YER146W
YCR024C YBL014C
YCR024C YER125W
YCR024C YDR242W
YCR024C YBL076C
YCR024C YDR037W
YCR024C YCL048W
YCR024C YBL080C
YCR024C YBR208C
YCR024C YER087W
YCR024C YDR341C
YCR024C YLL039C
YCR024C YGR171C
YCR024C YGL245W
YCR024C YKL117W
YCR024C YHR091C
YCR024C YGR264C
YCR024C YHR020W
YCR024C YJL124C
YCR024C YLR382C
YCR024C YPL160W
YCR024C YMR293C
YCR024C YPL040C
YCR024C YOR168W
YCR024C YNL073W
YCR024C YOL033W
YCR024C-A YOL132W
YCR024C-A YOL120C
YCR024C-A YNL030W
YCR024C-A YBR159W
YCR024C-A YMR012W
YCR024C-A YDR414C
YCR024C-A YBR290W
YCR024C-A YML063W
YCR024C-A YDR331W
YCR024C-A YDL212W
YCR024C-A YCL050C
YCR024C-A YDR171W
YCR024C-A YDR170C
YCR024C-A YLR447C
YCR024C-A YJL124C
YCR024C-A YEL063C
YCR024C-A YDR515W
YCR024C-A YJL004C
YCR024C-A YER110C
YCR024C-A YGR284C
YCR024C-A YLR372W
YCR024C-A YLL045C
YCR024C-A YKL180W
YCR024C-A YLL023C
YCR024C-A YLR342W
YCR024C-A YLR048W
YCR024C-A YLR241W
YCR024C-A YPL227C
YCR024C-B YGL122C
YCR026C YJL157C
YCR026C YDR302W
YCR026C YEL016C
YCR026C YLL039C
YCR027C YNL180C
YCR027C YNL090W
YCR027C YNL006W
YCR027C YNL006W
YCR027C YAR019C
YCR027C YBR028C
YCR027C YDR515W
YCR027C YBL088C
YCR027C YNL006W
YCR027C YHR186C
YCR027C YCL032W
YCR027C YBR260C
YCR027C YEL020C
YCR027C YHR186C
YCR027C YGL019W
YCR027C YHR087W
YCR027C YGR192C
YCR027C YGR142W
YCR027C YGL122C
YCR027C YJR066W
YCR027C YJR066W
YCR027C YLR362W
YCR027C YHR186C
YCR027C YJR009C
YCR027C YJL095W
YCR027C YJL052W
YCR027C YIL035C
YCR027C YIL118W
YCR027C YLR229C
YCR027C YLR114C
YCR027C YKL203C
YCR027C YJR066W
YCR027C YKL152C
YCR027C YJR066W
YCR027C YKL203C
YCR027C YKR055W
YCR027C YKL203C
YCR027C YKR031C
YCR027C YKL203C
YCR027C YNL271C
YCR027C YNL255C
YCR027C YOL083W
YCR027C YPR165W
YCR028C YNR065C
YCR028C YLR372W
YCR028C YKL117W
YCR028C YJL004C
YCR028C YDL103C
YCR028C YCL050C
YCR028C YBR106W
YCR028C-A YAL027W
YCR028C-A YAR007C
YCR028C-A YBL003C
YCR028C-A YBL002W
YCR028C-A YBL019W
YCR028C-A YCL037C
YCR028C-A YER151C
YCR028C-A YBR010W
YCR028C-A YBR114W
YCR028C-A YBR009C
YCR028C-A YER009W
YCR028C-A YDR515W
YCR028C-A YDR303C
YCR028C-A YDR258C
YCR028C-A YDR225W
YCR028C-A YDL156W
YCR028C-A YCR033W
YCR028C-A YDR224C
YCR028C-A YDL222C
YCR028C-A YDR097C
YCR028C-A YNL088W
YCR028C-A YGR127W
YCR028C-A YGL219C
YCR028C-A YGL207W
YCR028C-A YGL122C
YCR028C-A YFL002C
YCR028C-A YNL031C
YCR028C-A YKL114C
YCR028C-A YHR164C
YCR028C-A YHR066W
YCR028C-A YJR144W
YCR028C-A YIL109C
YCR028C-A YIL107C
YCR028C-A YJR010C-A
YCR028C-A YIR002C
YCR028C-A YJL173C
YCR028C-A YLR205C
YCR028C-A YNL030W
YCR028C-A YLR059C
YCR028C-A YKR016W
YCR028C-A YLL006W
YCR028C-A YMR234W
YCR028C-A YML004C
YCR028C-A YLR226W
YCR028C-A YLR234W
YCR028C-A YMR190C
YCR028C-A YML032C
YCR028C-A YMR032W
YCR028C-A YPR161C
YCR028C-A YNL157W
YCR028C-A YNL255C
YCR028C-A YPL004C
YCR028C-A YNL312W
YCR028C-A YNL298W
YCR028C-A YOR275C
YCR028C-A YNR051C
YCR028C-A YOR113W
YCR030C YBL047C
YCR030C YBL032W
YCR030C YAR031W
YCR030C YBL007C
YCR030C YFR024C-A
YCR030C YCR002C
YCR030C YKR081C
YCR030C YBR194W
YCR030C YBL105C
YCR030C YDR158W
YCR030C YDR032C
YCR030C YIR010W
YCR030C YKL049C
YCR030C YGR220C
YCR030C YHR107C
YCR030C YHR016C
YCR030C YJR076C
YCR030C YJL098W
YCR030C YJR126C
YCR030C YOR181W
YCR030C YLR332W
YCR030C YPR152C
YCR030C YLL039C
YCR030C YML098W
YCR030C YOL054W
YCR030C YMR132C
YCR030C YOL016C
YCR030C YNR047W
YCR030C YPR119W
YCR030C YPL240C
YCR031C YHL034C
YCR031C YNL137C
YCR031C YHL033C
YCR031C YGL143C
YCR031C YFL034C-A
YCR031C YGL122C
YCR031C YER126C
YCR031C YER117W
YCR031C YER102W
YCR031C YGL076C
YCR031C YGL103W
YCR031C YGL030W
YCR031C YFR031C-A
YCR031C YFR032C-A
YCR031C YGL049C
YCR031C YGL031C
YCR031C YGL123W
YCR031C YGL135W
YCR031C YHL030W
YCR031C YGL147C
YCR031C YGL189C
YCR031C YHL015W
YCR031C YGR027C
YCR031C YHL001W
YCR031C YGR054W
YCR031C YGR085C
YCR031C YGR034W
YCR031C YGR220C
YCR031C YGR118W
YCR031C YGR214W
YCR031C YGR162W
YCR031C YIL018W
YCR031C YHR203C
YCR031C YHR148W
YCR031C YHR013C
YCR031C YHR038W
YCR031C YHR010W
YCR031C YHR147C
YCR031C YHR141C
YCR031C YIL016W
YCR031C YJR123W
YCR031C YNL124W
YCR031C YNL096C
YCR031C YNL132W
YCR031C YIL069C
YCR031C YJR113C
YCR031C YIL052C
YCR031C YJR094W-A
YCR031C YIL133C
YCR031C YJR007W
YCR031C YIR010W
YCR031C YIL148W
YCR031C YJR002W
YCR031C YJL002C
YCR031C YJR014W
YCR031C YJL191W
YCR031C YJL136C
YCR031C YJL177W
YCR031C YJL190C
YCR031C YKL003C
YCR031C YKL006W
YCR031C YNL069C
YCR031C YNL067W
YCR031C YKL009W
YCR031C YKL143W
YCR031C YMR242C
YCR031C YKL156W
YCR031C YKL154W
YCR031C YKL180W
YCR031C YMR230W
YCR031C YKR084C
YCR031C YKL170W
YCR031C YKR057W
YCR031C YMR194W
YCR031C YLR325C
YCR031C YLL039C
YCR031C YLL036C
YCR031C YKR094C
YCR031C YLR061W
YCR031C YLR287C-A
YCR031C YLR029C
YCR031C YLL045C
YCR031C YLR281C
YCR031C YLR167W
YCR031C YLR075W
YCR031C YLR150W
YCR031C YLR264W
YCR031C YLR185W
YCR031C YLR192C
YCR031C YLR448W
YCR031C YMR158W
YCR031C YLR340W
YCR031C YLR441C
YCR031C YLR406C
YCR031C YLR367W
YCR031C YLR388W
YCR031C YML073C
YCR031C YMR149W
YCR031C YML063W
YCR031C YML024W
YCR031C YML025C
YCR031C YMR146C
YCR031C YMR116C
YCR031C YML105C
YCR031C YMR143W
YCR031C YMR121C
YCR031C YMR142C
YCR031C YPL266W
YCR031C YOR063W
YCR031C YOL127W
YCR031C YNL244C
YCR031C YOL121C
YCR031C YNL207W
YCR031C YOR014W
YCR031C YNL185C
YCR031C YNL178W
YCR031C YNR037C
YCR031C YNL255C
YCR031C YOL120C
YCR031C YNL284C
YCR031C YNR036C
YCR031C YNL308C
YCR031C YNL301C
YCR031C YNL302C
YCR031C YOL114C
YCR031C YOL040C
YCR031C YOL039W
YCR031C YOL023W
YCR031C YOL139C
YCR031C YOR312C
YCR031C YOR076C
YCR031C YOR293W
YCR031C YOR234C
YCR031C YOR167C
YCR031C YOR204W
YCR031C YOR096W
YCR031C YOR187W
YCR031C YPL249C-A
YCR031C YOR182C
YCR031C YPL090C
YCR031C YOR361C
YCR031C YOR369C
YCR031C YPL081W
YCR031C YPL243W
YCR031C YPL131W
YCR031C YPL237W
YCR031C YPL143W
YCR031C YPL210C
YCR031C YPR043W
YCR031C YPR086W
YCR031C YPR041W
YCR031C YPR080W
YCR031C YPR025C
YCR031C YPR102C
YCR031C YPR088C
YCR031C YPR163C
YCR031C YPR132W
YCR031C YPR166C
YCR031C YBL032W
YCR031C YCL037C
YCR031C YBL027W
YCR031C YAL035W
YCR031C YBR247C
YCR031C YBL039C
YCR031C YBL072C
YCR031C YBL087C
YCR031C YBR031W
YCR031C YBR230C
YCR031C YBR048W
YCR031C YBR191W
YCR031C YBR118W
YCR031C YBR143C
YCR031C YBR189W
YCR031C YBR146W
YCR031C YBR181C
YCR031C YDL005C
YCR031C YCR057C
YCR031C YDR418W
YCR031C YDL191W
YCR031C YDR429C
YCR031C YDR450W
YCR031C YDR447C
YCR031C YDL166C
YCR031C YDL014W
YCR031C YDL148C
YCR031C YDL081C
YCR031C YDL147W
YCR031C YDL075W
YCR031C YDL061C
YCR031C YDL136W
YCR031C YDL083C
YCR031C YDL082W
YCR031C YDL130W
YCR031C YDL092W
YCR031C YDR500C
YCR031C YER074W
YCR031C YDR025W
YCR031C YDR385W
YCR031C YDR471W
YCR031C YDR292C
YCR031C YDR041W
YCR031C YDR012W
YCR031C YDL208W
YCR031C YDL202W
YCR031C YDR064W
YCR031C YDR237W
YCR031C YDR060W
YCR031C YDR130C
YCR031C YDR172W
YCR031C YDR117C
YCR031C YDR086C
YCR031C YDR337W
YCR031C YER087C-B
YCR031C YDR382W
YCR031C YDR381W
YCR031C YER056C-A
YCR031C YER050C
YCR031C YEL050C
YCR031C YER019C-A
YCR031C YEL054C
YCR031C YEL026W
YCR031C YEL002C
YCR031C YDR515W
YCR032W YOL057W
YCR032W YPL149W
YCR032W YIL033C
YCR032W YMR116C
YCR032W YLL039C
YCR032W YLR181C
YCR032W YER019W
YCR032W YDL147W
YCR033W YOR279C
YCR033W YOR069W
YCR033W YBR095C
YCR033W YOR025W
YCR033W YBL063W
YCR033W YAL032C
YCR033W YAL013W
YCR033W YER025W
YCR033W YBL054W
YCR033W YBL032W
YCR033W YDR510W
YCR033W YDL076C
YCR033W YCR028C-A
YCR033W YBR103W
YCR033W YBR160W
YCR033W YDL064W
YCR033W YDL003W
YCR033W YDL042C
YCR033W YDR432W
YCR033W YDR155C
YCR033W YDL166C
YCR033W YDR096W
YCR033W YDR295C
YCR033W YDR191W
YCR033W YDR207C
YCR033W YOL068C
YCR033W YKR029C
YCR033W YGL194C
YCR033W YER177W
YCR033W YER088C
YCR033W YER169W
YCR033W YGL133W
YCR033W YGL112C
YCR033W YGL131C
YCR033W YKL185W
YCR033W YHR119W
YCR033W YGR172C
YCR033W YHR081W
YCR033W YJR032W
YCR033W YIL084C
YCR033W YIL112W
YCR033W YOL022C
YCR033W YMR263W
YCR033W YLR183C
YCR033W YLL039C
YCR033W YLR116W
YCR033W YMR176W
YCR033W YMR053C
YCR033W YMR075W
YCR033W YOL004W
YCR033W YNL021W
YCR033W YMR273C
YCR033W YMR284W
YCR033W YNL330C
YCR033W YNL097C
YCR033W YNL309W
YCR033W YPR023C
YCR033W YPL216W
YCR033W YPL181W
YCR033W YPL055C
YCR033W YPL139C
YCR033W YPR086W
YCR033W YPR068C
YCR033W YPR152C
YCR033W YPR179C
YCR034W YHR123W
YCR034W YHR110W
YCR034W YHR142W
YCR034W YHR133C
YCR034W YJL117W
YCR034W YKL212W
YCR034W YJR161C
YCR034W YJL222W
YCR034W YIR022W
YCR034W YHR164C
YCR034W YLL061W
YCR034W YLL006W
YCR034W YML067C
YCR034W YLR018C
YCR034W YMR229C
YCR034W YMR308C
YCR034W YMR215W
YCR034W YNL048W
YCR034W YOL156W
YCR034W YOR049C
YCR034W YPR156C
YCR034W YPL274W
YCR034W YPR192W
YCR034W YHR094C
YCR034W YHR007C
YCR034W YGR295C
YCR034W YGR289C
YCR034W YGR191W
YCR034W YFL048C
YCR034W YDR307W
YCR034W YDR456W
YCR034W YDR331W
YCR034W YFL062W
YCR034W YDR276C
YCR034W YBR088C
YCR034W YDL054C
YCR034W YBR069C
YCR034W YDL015C
YCR034W YBR283C
YCR034W YBR110W
YCR034W YBR298C
YCR035C YPL029W
YCR035C YOR076C
YCR035C YOR048C
YCR035C YOR001W
YCR035C YGL120C
YCR035C YDR515W
YCR035C YDR335W
YCR035C YDR293C
YCR035C YDL111C
YCR035C YDR280W
YCR035C YGR158C
YCR035C YHR041C
YCR035C YOL142W
YCR035C YGR095C
YCR035C YGL173C
YCR035C YGL127C
YCR035C YGR218W
YCR035C YGR195W
YCR035C YKL126W
YCR035C YJL050W
YCR035C YOL115W
YCR035C YHR081W
YCR035C YHR069C
YCR035C YNL189W
YCR035C YKL129C
YCR035C YOL021C
YCR035C YMR287C
YCR035C YMR229C
YCR035C YLR398C
YCR035C YNR024W
YCR035C YNL255C
YCR035C YNL251C
YCR035C YNL232W
YCR035C YPL146C
YCR035C YPL211W
YCR036W YAL005C
YCR036W YNL255C
YCR036W YGL153W
YCR036W YGL122C
YCR037C YOL086C
YCR037C YER110C
YCR037C YLR044C
YCR037C YER177W
YCR037C YLL039C
YCR037C YJL002C
YCR037C YHL042W
YCR037C YHR136C
YCR038C YIL140W
YCR038C YAL036C
YCR038C YCL014W
YCR038C YBL047C
YCR038C YAR071W
YCR038C YBL032W
YCR038C YHR119W
YCR038C YEL061C
YCR038C YDL065C
YCR038C YDR532C
YCR038C YGR152C
YCR038C YGR041W
YCR038C YGR136W
YCR038C YMR171C
YCR038C YJR092W
YCR038C YLR353W
YCR038C YPR122W
YCR038C YPR154W
YCR039C YCR039C
YCR039C YCL067C
YCR039C YMR043W
YCR039C YOL006C
YCR040W YDR224C
YCR041W YJL031C
YCR041W YIL118W
YCR041W YCR065W
YCR041W YDR176W
YCR042C YDR167W
YCR042C YDR145W
YCR042C YBR198C
YCR042C YBR010W
YCR042C YAL043C
YCR042C YDL166C
YCR042C YCR042C
YCR042C YER148W
YCR042C YMR219W
YCR042C YDR301W
YCR042C YDR224C
YCR042C YDR195W
YCR042C YLL039C
YCR042C YLR055C
YCR042C YGR252W
YCR042C YGL112C
YCR042C YGL071W
YCR042C YKR002W
YCR042C YGR274C
YCR042C YKL081W
YCR042C YJR093C
YCR042C YKL062W
YCR042C YKL059C
YCR042C YMR037C
YCR042C YLR451W
YCR042C YLR115W
YCR042C YLR277C
YCR042C YML015C
YCR042C YMR005W
YCR042C YML114C
YCR042C YML098W
YCR042C YPR056W
YCR042C YPL129W
YCR042C YMR227C
YCR042C YPL075W
YCR042C YNL222W
YCR042C YMR236W
YCR042C YNL031C
YCR042C YPL048W
YCR042C YOL051W
YCR042C YPL011C
YCR042C YPR080W
YCR042C YPR065W
YCR043C YPL146C
YCR043C YPL050C
YCR043C YDL053C
YCR043C YCR009C
YCR043C YBL002W
YCR043C YAL005C
YCR043C YAL023C
YCR043C YCL037C
YCR043C YBL075C
YCR043C YBR009C
YCR043C YNL255C
YCR043C YDR388W
YCR043C YDL095W
YCR043C YDR381W
YCR043C YDR174W
YCR043C YDR245W
YCR043C YNL030W
YCR043C YGL122C
YCR043C YDR515W
YCR043C YEL036C
YCR043C YLR429W
YCR043C YJL151C
YCR043C YJL183W
YCR044C YHR140W
YCR044C YHR114W
YCR044C YDR484W
YCR044C YDR331W
YCR044C YDR515W
YCR044C YCL037C
YCR045C YOR348C
YCR045C YDR160W
YCR045C YNL330C
YCR046C YBR282W
YCR046C YBR122C
YCR046C YBL087C
YCR046C YBL038W
YCR046C YDL049C
YCR046C YCR003W
YCR046C YCR071C
YCR046C YDL136W
YCR046C YDL191W
YCR046C YDL202W
YCR046C YOR133W
YCR046C YDR418W
YCR046C YDR385W
YCR046C YDR115W
YCR046C YDR322W
YCR046C YDR296W
YCR046C YDR237W
YCR046C YDR116C
YCR046C YFR031C-A
YCR046C YKL167C
YCR046C YFL002C
YCR046C YDR462W
YCR046C YDR450W
YCR046C YER117W
YCR046C YEL050C
YCR046C YEL054C
YCR046C YKL139W
YCR046C YGR220C
YCR046C YGL076C
YCR046C YGL068W
YCR046C YGR091W
YCR046C YGL122C
YCR046C YGR034W
YCR046C YKL009W
YCR046C YIL018W
YCR046C YHR038W
YCR046C YHR147C
YCR046C YJL174W
YCR046C YJL063C
YCR046C YJL102W
YCR046C YML025C
YCR046C YKR085C
YCR046C YKR006C
YCR046C YKL170W
YCR046C YKL173W
YCR046C YML009C
YCR046C YLR312W-A
YCR046C YLL039C
YCR046C YLR069C
YCR046C YLR439W
YCR046C YLR340W
YCR046C YLR344W
YCR046C YOL127W
YCR046C YOL027C
YCR046C YMR024W
YCR046C YNL002C
YCR046C YMR286W
YCR046C YMR098C
YCR046C YMR193W
YCR046C YNL284C
YCR046C YNL185C
YCR046C YNL005C
YCR046C YNL177C
YCR046C YNL252C
YCR046C YNL163C
YCR046C YNL122C
YCR046C YPR125W
YCR046C YPR088C
YCR046C YPL198W
YCR046C YPL183W-A
YCR046C YPL131W
YCR046C YOR150W
YCR047C YMR128W
YCR047C YLR339C
YCR047C YHR128W
YCR047C YNR012W
YCR047C YNL282W
YCR047C YNL255C
YCR047C YNR046W
YCR047C YEL013W
YCR047C YDR020C
YCR047C YDR515W
YCR047C YCL037C
YCR047C YBR247C
YCR047C YBR049C
YCR048W YER155C
YCR048W YDL060W
YCR048W YDL053C
YCR048W YDR299W
YCR048W YDL005C
YCR048W YCL037C
YCR048W YCL026C-A
YCR048W YBR253W
YCR048W YBR125C
YCR048W YBL093C
YCR048W YHL002W
YCR048W YLR327C
YCR048W YIL035C
YCR048W YHL007C
YCR048W YJL080C
YCR048W YOR198C
YCR048W YMR131C
YCR048W YLR427W
YCR048W YMR049C
YCR048W YNR060W
YCR048W YNL132W
YCR048W YNL207W
YCR048W YPR181C
YCR050C YDL017W
YCR051W YCL037C
YCR051W YNL255C
YCR051W YDR515W
YCR051W YLL039C
YCR052W YBR009C
YCR052W YPR168W
YCR052W YLR321C
YCR052W YBL022C
YCR052W YBL006C
YCR052W YBL003C
YCR052W YGL237C
YCR052W YLR182W
YCR052W YDL189W
YCR052W YDL156W
YCR052W YBR245C
YCR052W YBR010W
YCR052W YBR103W
YCR052W YDL056W
YCR052W YBR289W
YCR052W YCR020W-B
YCR052W YGL071W
YCR052W YDL229W
YCR052W YDR303C
YCR052W YDR224C
YCR052W YDR073W
YCR052W YDR096W
YCR052W YFR037C
YCR052W YER111C
YCR052W YDR334W
YCR052W YDR510W
YCR052W YFL049W
YCR052W YER148W
YCR052W YER151C
YCR052W YGR140W
YCR052W YLR071C
YCR052W YGR056W
YCR052W YHR154W
YCR052W YHR058C
YCR052W YGR274C
YCR052W YGR252W
YCR052W YGR270W
YCR052W YHR056C
YCR052W YGR275W
YCR052W YHL025W
YCR052W YJL115W
YCR052W YLR033W
YCR052W YIR010W
YCR052W YIL084C
YCR052W YIL126W
YCR052W YKR029C
YCR052W YJL176C
YCR052W YJL127C
YCR052W YKR008W
YCR052W YKL049C
YCR052W YKL120W
YCR052W YMR091C
YCR052W YLR442C
YCR052W YLR357W
YCR052W YPR034W
YCR052W YPR052C
YCR052W YMR072W
YCR052W YML069W
YCR052W YMR043W
YCR052W YMR033W
YCR052W YML127W
YCR052W YPR018W
YCR052W YOL135C
YCR052W YOL012C
YCR052W YNL202W
YCR052W YNL030W
YCR052W YNL031C
YCR052W YOL004W
YCR052W YNL206C
YCR052W YNR023W
YCR052W YPL129W
YCR052W YOR232W
YCR052W YPL116W
YCR052W YPL016W
YCR052W YOR290C
YCR052W YPL082C
YCR052W YPL042C
YCR053W YOL013C
YCR053W YML126C
YCR053W YAR073W
YCR053W YLL039C
YCR053W YOR209C
YCR054C YKL182W
YCR054C YJR045C
YCR054C YOL086C
YCR054C YDL229W
YCR054C YGL122C
YCR057C YBL003C
YCR057C YDR324C
YCR057C YLR367W
YCR057C YPR144C
YCR057C YBL072C
YCR057C YBL004W
YCR057C YDR299W
YCR057C YBR009C
YCR057C YBR084C-A
YCR057C YBR031W
YCR057C YBR247C
YCR057C YBR189W
YCR057C YDR225W
YCR057C YCL059C
YCR057C YDR034C
YCR057C YCL031C
YCR057C YCR031C
YCR057C YDR025W
YCR057C YCR057C
YCR057C YDR012W
YCR057C YDL148C
YCR057C YDL014W
YCR057C YDL213C
YCR057C YDR064W
YCR057C YLR003C
YCR057C YGR154C
YCR057C YLR222C
YCR057C YER127W
YCR057C YDR382W
YCR057C YDR365C
YCR057C YEL050C
YCR057C YDR449C
YCR057C YER102W
YCR057C YDR450W
YCR057C YER082C
YCR057C YER099C
YCR057C YFR031C-A
YCR057C YGL003C
YCR057C YGR145W
YCR057C YFL002C
YCR057C YGL120C
YCR057C YGL122C
YCR057C YGR135W
YCR057C YGL011C
YCR057C YGR128C
YCR057C YGL241W
YCR057C YGL171W
YCR057C YGR034W
YCR057C YGR090W
YCR057C YHR169W
YCR057C YLL039C
YCR057C YHR203C
YCR057C YJL109C
YCR057C YGR251W
YCR057C YHR148W
YCR057C YHR196W
YCR057C YIL069C
YCR057C YIL019W
YCR057C YJL069C
YCR057C YJL010C
YCR057C YJL033W
YCR057C YJR002W
YCR057C YKR076W
YCR057C YLL011W
YCR057C YJL190C
YCR057C YJR123W
YCR057C YKR060W
YCR057C YKL099C
YCR057C YJR145C
YCR057C YLR129W
YCR057C YLR197W
YCR057C YLR185W
YCR057C YLR175W
YCR057C YLR029C
YCR057C YLR186W
YCR057C YPL266W
YCR057C YOR145C
YCR057C YOR096W
YCR057C YOR078W
YCR057C YNR054C
YCR057C YLR409C
YCR057C YLR441C
YCR057C YMR143W
YCR057C YNR043W
YCR057C YMR128W
YCR057C YML130C
YCR057C YML092C
YCR057C YMR093W
YCR057C YMR014W
YCR057C YNL255C
YCR057C YMR229C
YCR057C YMR194W
YCR057C YNL178W
YCR057C YNL002C
YCR057C YMR290C
YCR057C YMR300C
YCR057C YNL132W
YCR057C YNL030W
YCR057C YNL075W
YCR057C YPR137W
YCR057C YOR063W
YCR057C YOL121C
YCR057C YOL077C
YCR057C YOL061W
YCR057C YOL039W
YCR057C YOL010W
YCR057C YOL038W
YCR057C YOR298C-A
YCR057C YPL220W
YCR057C YPL217C
YCR057C YOR204W
YCR057C YPL131W
YCR057C YOR310C
YCR057C YPL126W
YCR057C YPL081W
YCR057C YPL094C
YCR057C YPL012W
YCR057C YOR361C
YCR059C YNL004W
YCR059C YOR361C
YCR059C YNL209W
YCR059C YOL117W
YCR059C YPR080W
YCR059C YDL147W
YCR059C YMR025W
YCR059C YBR079C
YCR059C YJL160C
YCR059C YLL039C
YCR059C YIL071C
YCR059C YGL195W
YCR059C YFL039C
YCR059C YDR400W
YCR059C YDR328C
YCR059C YDR179C
YCR059C YDL216C
YCR060W YGR099W
YCR060W YGL122C
YCR060W YHR034C
YCR060W YER139C
YCR060W YEL003W
YCR060W YFR038W
YCR060W YDR190C
YCR060W YCR060W
YCR060W YCL037C
YCR060W YBR154C
YCR060W YMR309C
YCR060W YMR186W
YCR060W YLR197W
YCR060W YJR072C
YCR060W YJR064W
YCR060W YNL290W
YCR060W YNL255C
YCR060W YOR151C
YCR060W YPL235W
YCR060W YOR310C
YCR060W YPL240C
YCR061W YLL039C
YCR061W YLR138W
YCR061W YLL048C
YCR061W YGR055W
YCR061W YHL048W
YCR061W YER001W
YCR061W YHR103W
YCR061W YCR007C
YCR061W YBR187W
YCR061W YBL032W
YCR061W YBR085W
YCR061W YBR029C
YCR061W YDL035C
YCR061W YCR010C
YCR061W YEL063C
YCR061W YIL147C
YCR061W YIL134W
YCR061W YHR208W
YCR061W YJR117W
YCR061W YOR266W
YCR061W YNL318C
YCR061W YNR066C
YCR061W YPR058W
YCR063W YBL032W
YCR063W YBR065C
YCR063W YPR094W
YCR063W YBR194W
YCR063W YBL099W
YCR063W YDL030W
YCR063W YMR240C
YCR063W YDL220C
YCR063W YDL209C
YCR063W YDL043C
YCR063W YMR213W
YCR063W YDR364C
YCR063W YDR408C
YCR063W YMR024W
YCR063W YDR416W
YCR063W YDR482C
YCR063W YML049C
YCR063W YER013W
YCR063W YGL120C
YCR063W YER165W
YCR063W YER172C
YCR063W YHR203C
YCR063W YLR117C
YCR063W YHR165C
YCR063W YGL128C
YCR063W YLL036C
YCR063W YJR050W
YCR063W YIL018W
YCR063W YIL070C
YCR063W YKR086W
YCR063W YKL085W
YCR063W YKL173W
YCR063W YNL138W-A
YCR063W YNR011C
YCR063W YNL252C
YCR063W YPL151C
YCR063W YPR152C
YCR063W YPR101W
YCR065W YCR041W
YCR065W YMR213W
YCR065W YBL032W
YCR065W YJR102C
YCR065W YBR081C
YCR065W YBR237W
YCR065W YGR252W
YCR065W YDL042C
YCR065W YCR105W
YCR065W YPL002C
YCR066W YGR074W
YCR066W YOR346W
YCR066W YOR386W
YCR066W YBL026W
YCR066W YGL122C
YCR066W YBL032W
YCR066W YAR007C
YCR066W YBR072W
YCR066W YGL058W
YCR066W YBR088C
YCR066W YDL017W
YCR066W YDR419W
YCR066W YBR088C
YCR066W YBR088C
YCR066W YDL064W
YCR066W YDR171W
YCR066W YDR092W
YCR066W YOR330C
YCR066W YLR438C-A
YCR066W YOR128C
YCR066W YNL312W
YCR066W YJL092W
YCR066W YLR247C
YCR066W YLL039C
YCR066W YLR032W
YCR067C YNL171C
YCR067C YIL109C
YCR067C YCR067C
YCR067C YBL032W
YCR067C YPL218W
YCR067C YPL085W
YCR067C YOR128C
YCR067C YPR181C
YCR068W YER019W
YCR068W YDR331W
YCR068W YFL062W
YCR068W YGL122C
YCR069W YLL039C
YCR069W YKL209C
YCR069W YDL003W
YCR069W YLR044C
YCR069W YOL086C
YCR071C YOL027C
YCR071C YNL284C
YCR071C YNL252C
YCR071C YNL255C
YCR071C YNL005C
YCR071C YMR193W
YCR071C YMR024W
YCR071C YBL038W
YCR071C YCR046C
YCR071C YML025C
YCR071C YBR122C
YCR071C YCL037C
YCR071C YDR296W
YCR071C YLR439W
YCR071C YDR116C
YCR071C YDR237W
YCR071C YLR312W-A
YCR071C YDR322W
YCR071C YFL002C
YCR071C YDR515W
YCR071C YDR405W
YCR071C YDR462W
YCR071C YKR085C
YCR071C YGR220C
YCR071C YGL122C
YCR071C YGR076C
YCR071C YKR006C
YCR071C YJL063C
YCR071C YKL167C
YCR071C YPL173W
YCR071C YOR361C
YCR071C YOR150W
YCR071C YPR125W
YCR072C YHR052W
YCR072C YHR013C
YCR072C YBR286W
YCR072C YAR018C
YCR072C YAR007C
YCR072C YGR285C
YCR072C YER029C
YCR072C YER006W
YCR072C YDL116W
YCR072C YCL059C
YCR072C YDL040C
YCR072C YDR128W
YCR072C YDL140C
YCR072C YDR101C
YCR072C YGR245C
YCR072C YGL099W
YCR072C YER171W
YCR072C YER081W
YCR072C YER126C
YCR072C YGL092W
YCR072C YFL002C
YCR072C YGL029W
YCR072C YGR162W
YCR072C YGL137W
YCR072C YGL111W
YCR072C YGL120C
YCR072C YGR145W
YCR072C YGL181W
YCR072C YGR090W
YCR072C YLR074C
YCR072C YHR197W
YCR072C YLR009W
YCR072C YHR085W
YCR072C YKL117W
YCR072C YJL122W
YCR072C YJL002C
YCR072C YJL080C
YCR072C YKL009W
YCR072C YJL130C
YCR072C YJR042W
YCR072C YLR222C
YCR072C YOR014W
YCR072C YLR197W
YCR072C YLR106C
YCR072C YNR053C
YCR072C YML093W
YCR072C YLR325C
YCR072C YLR359W
YCR072C YNL308C
YCR072C YNL182C
YCR072C YNL186W
YCR072C YPL093W
YCR072C YOR056C
YCR072C YOR361C
YCR072C YPR016C
YCR072C YPL106C
YCR072C YPL131W
YCR073C YLR229C
YCR073C YLR006C
YCR073C YBL032W
YCR073C YJL128C
YCR073C YIL051C
YCR073C YDR170C
YCR073C YBR247C
YCR073C YCL037C
YCR073C YHL011C
YCR073C YDR179C
YCR073C YGL122C
YCR073C YNR031C
YCR073C YNL250W
YCR073C YMR117C
YCR073C YNL180C
YCR073W-A YNR051C
YCR073W-A YER151C
YCR073W-A YNL255C
YCR073W-A YLR257W
YCR073W-A YLR028C
YCR073W-A YNR034W
YCR073W-A YER133W
YCR073W-A YER064C
YCR073W-A YCL037C
YCR073W-A YDR515W
YCR073W-A YBR058C
YCR075C YDR456W
YCR075C YPL246C
YCR075C YGR094W
YCR075C YFL062W
YCR075C YCL069W
YCR075W-A YGL122C
YCR076C YMR314W
YCR076C YML092C
YCR076C YLR291C
YCR076C YGR135W
YCR076C YCL037C
YCR076C YGL137W
YCR076C YBL041W
YCR076C YFR050C
YCR076C YER094C
YCR076C YDR515W
YCR076C YNL118C
YCR076C YNL255C
YCR076C YOL038W
YCR076C YPR103W
YCR077C YMR268C
YCR077C YMR186W
YCR077C YJL140W
YCR077C YMR117C
YCR077C YIR010W
YCR077C YDL139C
YCR077C YDL160C
YCR077C YDL065C
YCR077C YBL026W
YCR077C YBR194W
YCR077C YBR119W
YCR077C YBR055C
YCR077C YBR103W
YCR077C YDL216C
YCR077C YER146W
YCR077C YDL175C
YCR077C YIL154C
YCR077C YER115C
YCR077C YDR381W
YCR077C YDR141C
YCR077C YDR119W
YCR077C YDR378C
YCR077C YDR293C
YCR077C YDR320C-A
YCR077C YER112W
YCR077C YDR473C
YCR077C YDR389W
YCR077C YDR404C
YCR077C YER102W
YCR077C YEL015W
YCR077C YER018C
YCR077C YER151C
YCR077C YHR166C
YCR077C YGL173C
YCR077C YGL143C
YCR077C YFL017C
YCR077C YER165W
YCR077C YER172C
YCR077C YGL121C
YCR077C YFR036W
YCR077C YGL049C
YCR077C YHR165C
YCR077C YGL216W
YCR077C YGR162W
YCR077C YGR135W
YCR077C YGR074W
YCR077C YGR091W
YCR077C YGR218W
YCR077C YHR152W
YCR077C YHR086W
YCR077C YJL124C
YCR077C YMR080C
YCR077C YMR288W
YCR077C YKL173W
YCR077C YKL074C
YCR077C YJR022W
YCR077C YML109W
YCR077C YMR002W
YCR077C YLR438C-A
YCR077C YPL147W
YCR077C YOR362C
YCR077C YKL188C
YCR077C YPL178W
YCR077C YLL036C
YCR077C YLR275W
YCR077C YLR116W
YCR077C YLR147C
YCR077C YLL039C
YCR077C YOR308C
YCR077C YOL149W
YCR077C YNR053C
YCR077C YNR051C
YCR077C YNR027W
YCR077C YNL256W
YCR077C YNL255C
YCR077C YNL147W
YCR077C YNL145W
YCR077C YNL124W
YCR077C YNL118C
YCR077C YNL088W
YCR077C YPR152C
YCR077C YPR082C
YCR077C YPR129W
YCR077C YPR178W
YCR079W YBR221C
YCR079W YER178W
YCR079W YBL032W
YCR079W YHR079C
YCR079W YGR193C
YCR079W YGL070C
YCR079W YFL018C
YCR079W YKL054C
YCR079W YPL160W
YCR079W YPL118W
YCR079W YML021C
YCR079W YLL022C
YCR079W YKR042W
YCR079W YKR059W
YCR079W YLR192C
YCR079W YLR113W
YCR079W YLR113W
YCR079W YPL110C
YCR079W YNL071W
YCR079W YMR239C
YCR079W YMR277W
YCR079W YPL022W
YCR079W YOR317W
YCR079W YOR323C
YCR081W YGL151W
YCR081W YGL127C
YCR081W YGL025C
YCR081W YER022W
YCR081W YBL005W
YCR081W YBL093C
YCR081W YDR443C
YCR081W YBR253W
YCR081W YBR193C
YCR081W YDR308C
YCR081W YCL028W
YCR081W YDL005C
YCR081W YPR070W
YCR081W YHR058C
YCR081W YHR041C
YCR081W YGR104C
YCR081W YGL158W
YCR081W YOR174W
YCR081W YML007W
YCR081W YPL248C
YCR081W YLR071C
YCR081W YJL203W
YCR081W YOR119C
YCR081W YNL236W
YCR081W YNL025C
YCR081W YMR112C
YCR081W YOL135C
YCR081W YOL051W
YCR081W YNR010W
YCR081W YPL042C
YCR081W YPL129W
YCR081W YPR168W
YCR082W YJL034W
YCR082W YHR214C-C
YCR082W YBL052C
YCR082W YAL005C
YCR082W YDR145W
YCR082W YBR198C
YCR082W YHR027C
YCR082W YDR016C
YCR082W YBR111W-A
YCR082W YBR081C
YCR082W YBR066C
YCR082W YHR099W
YCR082W YCL010C
YCR082W YCR082W
YCR082W YEL018W
YCR082W YDR181C
YCR082W YGR252W
YCR082W YDR176W
YCR082W YDR167W
YCR082W YDR448W
YCR082W YDR515W
YCR082W YDR392W
YCR082W YDR359C
YCR082W YDR505C
YCR082W YGR002C
YCR082W YEL056W
YCR082W YFL039C
YCR082W YER164W
YCR082W YFL024C
YCR082W YFL008W
YCR082W YGL112C
YCR082W YGL252C
YCR082W YGL066W
YCR082W YGL122C
YCR082W YGL236C
YCR082W YGL207W
YCR082W YHR090C
YCR082W YHR066W
YCR082W YKL138C-A
YCR082W YMR236W
YCR082W YJR009C
YCR082W YJL098W
YCR082W YMR223W
YCR082W YJL052W
YCR082W YJL081C
YCR082W YJR082C
YCR082W YJR028W
YCR082W YKL006W
YCR082W YLR055C
YCR082W YLL022C
YCR082W YMR127C
YCR082W YLR433C
YCR082W YLR315W
YCR082W YPL001W
YCR082W YNL107W
YCR082W YOR213C
YCR082W YOR244W
YCR082W YOR064C
YCR082W YOR023C
YCR082W YNL136W
YCR082W YOL148C
YCR082W YPL129W
YCR082W YPL018W
YCR082W YPR031W
YCR082W YPL047W
YCR082W YPL254W
YCR082W YPR023C
YCR082W YPR110C
YCR083W YKR016W
YCR083W YGL122C
YCR083W YDL102W
YCR083W YBL019W
YCR083W YCL037C
YCR083W YBL064C
YCR083W YBR080C
YCR083W YCR083W
YCR083W YPL167C
YCR083W YNL128W
YCR083W YNL102W
YCR083W YPL020C
YCR083W YNL255C
YCR083W YNL262W
YCR084C YDR510W
YCR084C YLL019C
YCR084C YKL213C
YCR084C YER040W
YCR084C YGR083C
YCR084C YGL194C
YCR084C YER159C
YCR084C YGL025C
YCR084C YKL181W
YCR084C YHR206W
YCR084C YGR104C
YCR084C YGR292W
YCR084C YKL062W
YCR084C YJL110C
YCR084C YKL043W
YCR084C YNL031C
YCR084C YNL025C
YCR084C YLR071C
YCR084C YLL039C
YCR084C YLL024C
YCR084C YNL021W
YCR084C YLR369W
YCR084C YLR176C
YCR084C YMR180C
YCR084C YLR418C
YCR084C YMR043W
YCR084C YNL167C
YCR084C YOL004W
YCR084C YNL236W
YCR084C YPL228W
YCR084C YOR028C
YCR084C YPL042C
YCR084C YPR065W
YCR084C YPR168W
YCR084C YDR397C
YCR084C YDR308C
YCR084C YDL229W
YCR084C YDR043C
YCR084C YDR259C
YCR084C YDL126C
YCR084C YCR084C
YCR084C YDL005C
YCR084C YCL067C
YCR084C YBR112C
YCR084C YBR089C-A
YCR084C YBR009C
YCR084C YBR010W
YCR086W YDR082W
YCR086W YDR061W
YCR086W YDL214C
YCR086W YDL089W
YCR086W YBR069C
YCR086W YBL003C
YCR086W YBL002W
YCR086W YDR224C
YCR086W YLL029W
YCR086W YKR064W
YCR086W YHR061C
YCR086W YDR227W
YCR086W YDR225W
YCR086W YDR247W
YCR086W YGR155W
YCR086W YGR126W
YCR086W YDR335W
YCR086W YDR325W
YCR086W YDR309C
YCR086W YGL175C
YCR086W YDR439W
YCR086W YDR388W
YCR086W YFR028C
YCR086W YER106W
YCR086W YFL008W
YCR086W YJL115W
YCR086W YIR010W
YCR086W YKR010C
YCR086W YIL150C
YCR086W YHR152W
YCR086W YJL095W
YCR086W YKL077W
YCR086W YML095C
YCR086W YML034W
YCR086W YLR086W
YCR086W YOL020W
YCR086W YML109W
YCR086W YPL204W
YCR086W YOR264W
YCR086W YOR061W
YCR086W YOL036W
YCR086W YPL115C
YCR086W YPL018W
YCR086W YOR281C
YCR086W YPR018W
YCR086W YPR187W
YCR087C-A YLR265C
YCR087C-A YLL004W
YCR087C-A YKR092C
YCR087C-A YKR081C
YCR087C-A YIR010W
YCR087C-A YEL055C
YCR087C-A YBR010W
YCR087C-A YDR510W
YCR087C-A YBL003C
YCR087C-A YAL051W
YCR087C-A YDL060W
YCR087C-A YDR398W
YCR087C-A YML065W
YCR087C-A YNL031C
YCR087C-A YPL022W
YCR087C-A YNL255C
YCR087W YFR024C-A
YCR087W YDR365C
YCR087W YHR016C
YCR087W YKL130C
YCR087W YML064C
YCR088W YNL298W
YCR088W YNL243W
YCR088W YFR024C-A
YCR088W YCL037C
YCR088W YBL005W
YCR088W YFL039C
YCR088W YBR133C
YCR088W YBR108W
YCR088W YBL007C
YCR088W YDR523C
YCR088W YDR129C
YCR088W YCR099C
YCR088W YCR009C
YCR088W YDL229W
YCR088W YDL029W
YCR088W YDL164C
YCR088W YDR510W
YCR088W YDR303C
YCR088W YDR266C
YCR088W YDR277C
YCR088W YDR488C
YCR088W YDR342C
YCR088W YDR388W
YCR088W YLL039C
YCR088W YNL138W
YCR088W YHR199C
YCR088W YHR129C
YCR088W YGL122C
YCR088W YGL055W
YCR088W YGL099W
YCR088W YHR016C
YCR088W YGL153W
YCR088W YHL030W
YCR088W YLL001W
YCR088W YIR003W
YCR088W YIL095W
YCR088W YKR001C
YCR088W YJR065C
YCR088W YNL106C
YCR088W YLR085C
YCR088W YMR156C
YCR088W YMR109W
YCR088W YLR429W
YCR088W YNL020C
YCR088W YNL094W
YCR088W YOR181W
YCR088W YOR116C
YCR088W YOR047C
YCR088W YNR064C
YCR088W YOL089C
YCR088W YPL008W
YCR088W YOR231W
YCR088W YOR211C
YCR088W YPL004C
YCR088W YOR284W
YCR088W YOR367W
YCR088W YPL115C
YCR088W YPR171W
YCR089W YBL032W
YCR089W YNR044W
YCR089W YGL122C
YCR089W YGR084C
YCR090C YGL122C
YCR090C YCL037C
YCR090C YML105C
YCR091W YLR340W
YCR091W YLR133W
YCR091W YLR096W
YCR091W YDR122W
YCR091W YBR031W
YCR091W YBL032W
YCR091W YDL149W
YCR091W YBR140C
YCR091W YCR091W
YCR091W YLL019C
YCR091W YER177W
YCR091W YDR477W
YCR091W YEL009C
YCR091W YKL126W
YCR091W YGL122C
YCR091W YGL180W
YCR091W YMR205C
YCR091W YML063W
YCR091W YOL081W
YCR091W YMR303C
YCR091W YNR047W
YCR091W YOL128C
YCR092C YCR092C
YCR092C YLL026W
YCR092C YBR088C
YCR092C YAR007C
YCR092C YAL027W
YCR092C YLL006W
YCR092C YGL048C
YCR092C YDR427W
YCR092C YDL156W
YCR092C YDR097C
YCR092C YFR009W
YCR092C YDR510W
YCR092C YER029C
YCR092C YKL104C
YCR092C YGL195W
YCR092C YGL076C
YCR092C YGL122C
YCR092C YJL173C
YCR092C YHR027C
YCR092C YHR120W
YCR092C YMR167W
YCR092C YLR035C
YCR092C YPR178W
YCR092C YOL090W
YCR092C YNL082W
YCR092C YNR058W
YCR092C YPR018W
YCR092C YPL055C
YCR092C YPL164C
YCR093W YNL030W
YCR093W YNL031C
YCR093W YNL278W
YCR093W YNL025C
YCR093W YMR005W
YCR093W YML015C
YCR093W YKR095W
YCR093W YLL039C
YCR093W YKR036C
YCR093W YNL288W
YCR093W YOR110W
YCR093W YOL123W
YCR093W YOL042W
YCR093W YNR051C
YCR093W YNR052C
YCR093W YPR025C
YCR093W YOR209C
YCR093W YOR194C
YCR093W YOR207C
YCR093W YPL235W
YCR093W YPL011C
YCR093W YPL042C
YCR093W YPR072W
YCR093W YKL049C
YCR093W YJL141C
YCR093W YJL112W
YCR093W YJL130C
YCR093W YGL048C
YCR093W YIR010W
YCR093W YGL003C
YCR093W YBR009C
YCR093W YFL028C
YCR093W YBL026W
YCR093W YBL002W
YCR093W YAL021C
YCR093W YER151C
YCR093W YDR443C
YCR093W YDL160C
YCR093W YDL149W
YCR093W YDL145C
YCR093W YBR010W
YCR093W YCR093W
YCR093W YBR172C
YCR093W YDL165W
YCR093W YDR376W
YCR093W YDL165W
YCR093W YDR293C
YCR093W YDR145W
YCR093W YDR252W
YCR093W YDR224C
YCR093W YDR167W
YCR093W YDR190C
YCR093W YER148W
YCR093W YER068W
YCR093W YIL038C
YCR093W YIL075C
YCR093W YHR206W
YCR093W YGR274C
YCR093W YGR134W
YCR093W YGL137W
YCR093W YGL112C
YCR094W YNL064C
YCR094W YLL039C
YCR094W YJL204C
YCR094W YCR094W
YCR094W YAL026C
YCR094W YGL122C
YCR094W YFL037W
YCR094W YGL090W
YCR095C YPR007C
YCR095C YAL005C
YCR095C YPL027W
YCR095C YHL029C
YCR095C YDL229W
YCR095C YNL099C
YCR095C YNL032W
YCR095C YNL056W
YCR096C YGL122C
YCR096C YDL116W
YCR096C YCR097W
YCR096C YMR043W
YCR096C YOL006C
YCR097W YNL255C
YCR097W YDR515W
YCR097W YDL166C
YCR097W YCR096C
YCR097W YCL067C
YCR098C YJL184W
YCR098C YHR110W
YCR098C YBR106W
YCR098C YPL265W
YCR098C YNL008C
YCR098C YPL274W
YCR099C YIL059C
YCR099C YLR208W
YCR099C YHR148W
YCR099C YGR205W
YCR099C YGR262C
YCR099C YGR203W
YCR099C YCR088W
YCR099C YBL059W
YCR099C YLR222C
YCR100C YIL110W
YCR100C YDR414C
YCR100C YBL007C
YCR101C YIL061C
YCR101C YHL042W
YCR101C YGR216C
YCR101C YGL122C
YCR102C YNL134C
YCR102C YGL122C
YCR105W YPL082C
YCR105W YDR164C
YCR105W YBR114W
YCR105W YAL016W
YCR105W YOR357C
YCR105W YBL032W
YCR105W YAL027W
YCR105W YAL059W
YCR105W YDL042C
YCR105W YBR207W
YCR105W YCR065W
YCR105W YFR021W
YCR105W YOR326W
YCR105W YDR170C
YCR105W YGL009C
YCR105W YOR304W
YCR105W YJL020C
YCR105W YNL127W
YCR105W YGL122C
YCR105W YLR212C
YCR105W YKL195W
YCR105W YOL135C
YCR105W YOR244W
YCR105W YOL061W
YCR105W YOR056C
YCR105W YPR180W
YCR106W YBL080C
YCR106W YMR236W
YCR106W YMR094W
YCR106W YER177W
YCR106W YER125W
YCR106W YLR310C
YCR106W YGR252W
YCR106W YJL096W
YCR106W YNL171C
YCR106W YNL183C
YCR107W YGL122C
YCR107W YBR265W
YCR107W YJR022W
[truncated: 3,094,417 more chars]
